# Supplementary material for: A Transcriptomic Signature of the Hypothalamic Response to Fasting and BDNF Deficiency in Prader-Willi Syndrome
Source: Cell Rep. 2018 Mar 5;22(13):3401–8. doi: 10.1016/j.celrep.2018.03.018 (PMC5896230; doi:10.1016/j.celrep.2018.03.018)
Supplement: Table S1. DEGs in PWS Patients versus Controls Displayed by Ensembl GeneID, Related to Figures 1 and 2 — Grey shading indicates genes located in the PWS region. Column “ncRNA” indicates gene names for Ensembl gene biotypes lincRNA, miRNA, processed transcript, TEC (‘to be experimentally confirmed’); or overlapping miRNAs. Also shown are overlaps with Falaleeva et al. (2015) and putative function of genes among co-expressed gene clusters overlapping with Henry et al. (2015) fasted versus fed in Agrp neurons. [file mmc2.xlsx]

## Sheet: Table S1
Table S1. Differentially expressed genes (DEGs) in PWS cases versus controls displayed by EnsemblGeneID.
																				Consistent dysregulation	Direction within each data set		Falaleeva et al (Gene 2015) regulated genes, overlap by reported EnsemblGeneID.						Putative function of UP DEGs in co-expression modules overlapping with Henry2015, fasted vs fed in AgRP neurons (Related to Figure 2c).
Ensembl Gene ID	Up/Down in PWS vs Controls	baseMean	Log2 fold change	lfcSE	stat	pvalue	padj	Symbol (HUGO)	Ensembl gene_biotype	Alt_symbol (via EntrezID mapping)	ncRNA	Chr	Band	Start (hg38)	End (hg38)	Strand	Description		Ensembl Gene ID	Consistent UP/DOWN in Fal2015 and discovery set	Up/down in PWS vs Controls	Up/down in Fal2015	Fal2015.EnsGeneID	Fal2015.HJAY.Name	Fal2015 PWS vs Controls, foldchange (up) or 1/foldchange (down)	Fal2015.P.value.Gene	Fal2015.Gene.Symbol		Gene symbol	Gene name	Known function and possible relevance to energy homeostasis and other phenotypes seen in PWS
ENSG00000224078	down	3061.8	-8.51001	0.380451	-22.3682	8.02648e-111	1.90075e-106	SNHG14	processed_transcript			15	q11.2	24978583	25419462	1	small nucleolar RNA host gene 14 [Source:HGNC Symbol;Acc:HGNC:37462]		ENSG00000224078	--	down	--	--	--	--	--	--
ENSG00000182636	down	2410.7	-9.33567	0.444131	-21.0201	4.29679e-98	5.08762e-94	NDN	protein_coding			15	q11.2	23685400	23687330	-1	necdin, MAGE family member [Source:HGNC Symbol;Acc:HGNC:7675]		ENSG00000182636	--	down	--	--	--	--	--	--
ENSG00000257151	down	2388.95	-8.45144	0.420007	-20.1222	4.71989e-90	3.72573e-86	PWAR6	lincRNA			15	q11.2	25031873	25036490	1	Prader Willi/Angelman region RNA 6 [Source:HGNC Symbol;Acc:HGNC:49129]		ENSG00000257151	--	down	--	--	--	--	--	--
ENSG00000128739	down	444.981	-7.65696	0.4214	-18.1703	8.87012e-74	5.25133e-70	SNRPN	protein_coding			15	q11.2	24823637	24978723	1	small nuclear ribonucleoprotein polypeptide N [Source:HGNC Symbol;Acc:HGNC:11164]		ENSG00000128739	DOWN	down	down	ENSG00000128739,ENSG00000193434,GI:13027654,GI:29540552,GI:29540553,GI:29540554,GI:29540555,GI:29540556,GI:29540557	TC1500033	44.5	0.0141	SNRPN,SNURF
ENSG00000179455	down	72.2594	-5.35587	0.453089	-11.8208	3.04775e-32	1.44348e-28	MKRN3	protein_coding			15	q11.2	23565678	23630075	1	makorin ring finger protein 3 [Source:HGNC Symbol;Acc:HGNC:7114]		ENSG00000179455	--	down	--	--	--	--	--	--
ENSG00000279192	down	53.1286	-5.18963	0.541763	-9.57914	9.78533e-22	3.8621e-18	PWAR5	TEC			15	q11.2	24985053	24988232	1	Prader Willi/Angelman region RNA 5 [Source:HGNC Symbol;Acc:HGNC:30090]		ENSG00000279192	--	down	--	--	--	--	--	--
ENSG00000101187	up	688.507	2.42428	0.26539	9.13479	6.55337e-20	2.217e-16	SLCO4A1	protein_coding			20	q13.33	62642445	62685785	1	solute carrier organic anion transporter family member 4A1 [Source:HGNC Symbol;Acc:HGNC:10953]		ENSG00000101187	--	up	--	--	--	--	--	--
ENSG00000254585	down	763.877	-5.06929	0.557662	-9.09025	9.88084e-20	2.92485e-16	MAGEL2	protein_coding			15	q11.2	23643544	23647841	-1	MAGE family member L2 [Source:HGNC Symbol;Acc:HGNC:6814]		ENSG00000254585	--	down	--	--	--	--	--	--
ENSG00000280234	down	45.0275	-4.63267	0.539798	-8.58223	9.30493e-18	2.44833e-14	--	TEC			15	q11.2	25255579	25257027	1	--		ENSG00000280234	--	down	--	--	--	--	--	--
ENSG00000177575	up	335.504	3.20023	0.391048	8.18373	2.752e-16	6.51701e-13	CD163	protein_coding			12	p13.31	7470813	7503893	-1	CD163 molecule [Source:HGNC Symbol;Acc:HGNC:1631]		ENSG00000177575	--	up	--	--	--	--	--	--
ENSG00000143546	up	216.416	4.03429	0.494003	8.16653	3.17398e-16	6.83301e-13	S100A8	protein_coding			1	q21.3	153390032	153391188	-1	S100 calcium binding protein A8 [Source:HGNC Symbol;Acc:HGNC:10498]		ENSG00000143546	--	up	--	--	--	--	--	--
ENSG00000271347	down	29.6947	-4.52355	0.558524	-8.09911	5.53622e-16	1.09253e-12	--	sense_intronic			15	q11.2	24991486	24991753	1	--		ENSG00000271347	--	down	--	--	--	--	--	--
ENSG00000115602	up	461.267	4.50781	0.559713	8.0538	8.02639e-16	1.4621e-12	IL1RL1	protein_coding			2	q12.1	102311502	102352037	1	interleukin 1 receptor like 1 [Source:HGNC Symbol;Acc:HGNC:5998]		ENSG00000115602	--	up	--	--	--	--	--	--
ENSG00000196136	up	398.992	4.16858	0.52444	7.94865	1.88559e-15	3.18948e-12	SERPINA3	protein_coding			14	q32.13	94612384	94624055	1	serpin family A member 3 [Source:HGNC Symbol;Acc:HGNC:16]		ENSG00000196136	--	up	--	--	--	--	--	--
ENSG00000185823	down	29.2393	-3.9355	0.497381	-7.91243	2.52403e-15	3.98477e-12	NPAP1	protein_coding			15	q11.2	24675868	24683393	1	nuclear pore associated protein 1 [Source:HGNC Symbol;Acc:HGNC:1190]		ENSG00000185823	DOWN	down	down	ENSG00000185823,GI:9506430	TC1500032	1.64	0.015	C15orf2
ENSG00000130222	up	725.167	2.06158	0.26172	7.87702	3.35283e-15	4.9624e-12	GADD45G	protein_coding			9	q22.2	89605013	89606555	1	growth arrest and DNA damage inducible gamma [Source:HGNC Symbol;Acc:HGNC:4097]		ENSG00000130222	--	up	--	--	--	--	--	--
ENSG00000163220	up	180.366	3.97833	0.508922	7.81718	5.40215e-15	7.5252e-12	S100A9	protein_coding			1	q21.3	153357854	153361027	1	S100 calcium binding protein A9 [Source:HGNC Symbol;Acc:HGNC:10499]		ENSG00000163220	--	up	--	--	--	--	--	--
ENSG00000172216	up	1236.54	1.91797	0.24757	7.74719	9.39518e-15	1.23604e-11	CEBPB	protein_coding			20	q13.13	50190734	50192689	1	CCAAT/enhancer binding protein beta [Source:HGNC Symbol;Acc:HGNC:1834]		ENSG00000172216	--	up	--	--	--	--	--	--
ENSG00000187193	up	1842.3	3.60934	0.469108	7.69405	1.42549e-14	1.77668e-11	MT1X	protein_coding			16	q13	56682424	56684196	1	metallothionein 1X [Source:HGNC Symbol;Acc:HGNC:7405]		ENSG00000187193	--	up	--	--	--	--	--	--
ENSG00000018280	up	680.896	3.32306	0.469581	7.07665	1.47685e-12	1.74866e-09	SLC11A1	protein_coding			2	q35	218382029	218396894	1	solute carrier family 11 member 1 [Source:HGNC Symbol;Acc:HGNC:10907]		ENSG00000018280	--	up	--	--	--	--	--	--
ENSG00000122863	up	1188.97	1.79916	0.269645	6.67235	2.51736e-11	2.83874e-08	CHST3	protein_coding			10	q22.1	71964365	72013564	1	carbohydrate sulfotransferase 3 [Source:HGNC Symbol;Acc:HGNC:1971]		ENSG00000122863	--	up	--	--	--	--	--	--
ENSG00000255986	up	69.3031	3.49397	0.531608	6.57246	4.94905e-11	5.32721e-08	MT1JP	transcribed_unprocessed_pseudogene			16	q13	56635739	56637086	1	metallothionein 1J, pseudogene [Source:HGNC Symbol;Acc:HGNC:7402]		ENSG00000255986	--	up	--	--	--	--	--	--
ENSG00000261069	down	10.6953	-3.7259	0.570981	-6.52543	6.78073e-11	6.98149e-08	--	lincRNA			15	q11.2	25087661	25088896	1	--		ENSG00000261069	--	down	--	--	--	--	--	--
ENSG00000166741	up	346.885	3.33702	0.51471	6.4833	8.97377e-11	8.85449e-08	NNMT	protein_coding			11	q23.2	114257787	114313285	1	nicotinamide N-methyltransferase [Source:HGNC Symbol;Acc:HGNC:7861]		ENSG00000166741	--	up	--	--	--	--	--	--
ENSG00000168874	up	1276.3	2.69219	0.419219	6.42191	1.34576e-10	1.27476e-07	ATOH8	protein_coding			2	p11.2	85751344	85788066	1	atonal bHLH transcription factor 8 [Source:HGNC Symbol;Acc:HGNC:24126]		ENSG00000168874	--	up	--	--	--	--	--	--
ENSG00000184557	up	2315.42	3.24558	0.50634	6.40989	1.45625e-10	1.32637e-07	SOCS3	protein_coding			17	q25.3	78356778	78360077	-1	suppressor of cytokine signaling 3 [Source:HGNC Symbol;Acc:HGNC:19391]		ENSG00000184557	--	up	--	--	--	--	--	--		SOCS3	suppressor of cytokine signaling 3	negative regulator of cytokine signaling; inhibits leptin signaling.
ENSG00000067182	up	1465.72	1.82749	0.292985	6.23749	4.44655e-10	3.89995e-07	TNFRSF1A	protein_coding			12	p13.31	6328757	6342114	-1	TNF receptor superfamily member 1A [Source:HGNC Symbol;Acc:HGNC:11916]		ENSG00000067182	UP	up	up	ENSG00000067182,GI:23312372	TC1200899	1.62	0.000924	TNFRSF1A
ENSG00000106624	up	8257.28	1.55969	0.25524	6.11067	9.92146e-10	8.39107e-07	AEBP1	protein_coding	100616346	MIR4649	7	p13	44104361	44114562	1	AE binding protein 1 [Source:HGNC Symbol;Acc:HGNC:303]		ENSG00000106624	--	up	--	--	--	--	--	--
ENSG00000142733	up	852.568	1.66023	0.274614	6.04569	1.48774e-09	1.21487e-06	MAP3K6	protein_coding			1	p36.11	27355184	27366892	-1	mitogen-activated protein kinase kinase kinase 6 [Source:HGNC Symbol;Acc:HGNC:6858]		ENSG00000142733	--	up	--	--	--	--	--	--
ENSG00000166523	up	26.5356	3.05264	0.508371	6.00474	1.91635e-09	1.5127e-06	CLEC4E	protein_coding			12	p13.31	8533305	8540963	-1	C-type lectin domain family 4 member E [Source:HGNC Symbol;Acc:HGNC:14555]		ENSG00000166523	--	up	--	--	--	--	--	--
ENSG00000259330	up	449.48	1.04405	0.175309	5.95546	2.59334e-09	1.97808e-06	INAFM2	antisense			15	q15.1	40325216	40326715	1	InaF motif containing 2 [Source:HGNC Symbol;Acc:HGNC:35165]		ENSG00000259330	--	up	--	--	--	--	--	--
ENSG00000206172	up	152.798	2.78811	0.468549	5.95052	2.67297e-09	1.97808e-06	HBA1	protein_coding			16	p13.3	176680	177522	1	hemoglobin subunit alpha 1 [Source:HGNC Symbol;Acc:HGNC:4823]		ENSG00000206172	--	up	--	--	--	--	--	--
ENSG00000139832	up	197.811	2.22785	0.374858	5.94319	2.79535e-09	2.00596e-06	RAB20	protein_coding			13	q34	110523066	110561733	-1	RAB20, member RAS oncogene family [Source:HGNC Symbol;Acc:HGNC:18260]		ENSG00000139832	--	up	--	--	--	--	--	--
ENSG00000181938	down	158.422	-1.3818	0.232893	-5.9332	2.97089e-09	2.06923e-06	GINS3	protein_coding			16	q21	58295080	58406144	1	GINS complex subunit 3 [Source:HGNC Symbol;Acc:HGNC:25851]		ENSG00000181938	--	down	--	--	--	--	--	--
ENSG00000125148	up	15159.8	2.84938	0.485483	5.86917	4.37988e-09	2.96343e-06	MT2A	protein_coding			16	q13	56608199	56609497	1	metallothionein 2A [Source:HGNC Symbol;Acc:HGNC:7406]		ENSG00000125148	UP	up	up	ENSG00000125148,GI:31543214	TC1600452	1.69	0.0386	MT2A
ENSG00000086544	up	1111.34	2.40089	0.41626	5.76775	8.03345e-09	5.28445e-06	ITPKC	protein_coding			19	q13.2	40717103	40740860	1	inositol-trisphosphate 3-kinase C [Source:HGNC Symbol;Acc:HGNC:14897]		ENSG00000086544	--	up	--	--	--	--	--	--		ITPKC	inositol-trisphosphate 3-kinase C	catalyzes the phosphorylation of inositol 1,4,5-trisphosphate
ENSG00000221869	up	3781.64	2.51897	0.438046	5.75048	8.89928e-09	5.69578e-06	CEBPD	protein_coding			8	q11.21	47736909	47739086	-1	CCAAT/enhancer binding protein delta [Source:HGNC Symbol;Acc:HGNC:1835]		ENSG00000221869	--	up	--	--	--	--	--	--
ENSG00000082497	down	142.081	-1.21165	0.212082	-5.71313	1.10918e-08	6.91223e-06	SERTAD4	protein_coding			1	q32.2	210232799	210246631	1	SERTA domain containing 4 [Source:HGNC Symbol;Acc:HGNC:25236]		ENSG00000082497	DOWN	down	down	ENSG00000082497,GI:19923818	TC0101488	2.64	0.0292	SERTAD4
ENSG00000064932	up	1160.99	1.86624	0.32919	5.66919	1.43477e-08	8.712e-06	SBNO2	protein_coding			19	p13.3	1107636	1174283	-1	strawberry notch homolog 2 [Source:HGNC Symbol;Acc:HGNC:29158]		ENSG00000064932	--	up	--	--	--	--	--	--
ENSG00000026508	up	3191.43	1.88321	0.33305	5.65444	1.56353e-08	9.2565e-06	CD44	protein_coding			11	p13	35138870	35232402	1	CD44 molecule (Indian blood group) [Source:HGNC Symbol;Acc:HGNC:1681]		ENSG00000026508	--	up	--	--	--	--	--	--
ENSG00000185022	up	971.829	2.18099	0.387767	5.62448	1.86068e-08	1.0747e-05	MAFF	protein_coding			22	q13.1	38200767	38216511	1	MAF bZIP transcription factor F [Source:HGNC Symbol;Acc:HGNC:6780]		ENSG00000185022	--	up	--	--	--	--	--	--		MAFF	MAF bZIP transcription factor F	basic leucine zipper (bZIP) transcription factor known to bind the US-2 DNA element in the promoter of the oxytocin receptor. May act as a repressor of transcription.
ENSG00000134013	up	204.561	1.93354	0.353144	5.47523	4.36944e-08	2.46364e-05	LOXL2	protein_coding			8	p21.3	23297189	23425328	-1	lysyl oxidase like 2 [Source:HGNC Symbol;Acc:HGNC:6666]		ENSG00000134013	UP	up	up	ENSG00000134013,GI:67782347	TC0800802	2.08	0.0341	LOR2,LOXL2,WS9-14
ENSG00000163221	up	10.2206	2.89327	0.534142	5.41667	6.07208e-08	3.34402e-05	S100A12	protein_coding			1	q21.3	153373706	153375649	-1	S100 calcium binding protein A12 [Source:HGNC Symbol;Acc:HGNC:10489]		ENSG00000163221	--	up	--	--	--	--	--	--
ENSG00000187498	up	1744.2	2.03122	0.375716	5.40626	6.43527e-08	3.46349e-05	COL4A1	protein_coding			13	q34	110148963	110307149	-1	collagen type IV alpha 1 chain [Source:HGNC Symbol;Acc:HGNC:2202]		ENSG00000187498	UP	up	up	ENSG00000187498,GI:45580690	TC1300650	2.58	0.0287	COL4A1		COL4A1	collagen type IV alpha 1 chain	role in ER stress; heterozygous mutations cause intellectual disability, cerebrovascular disease and renal defects
ENSG00000253696	up	198.628	1.69954	0.315449	5.3877	7.13666e-08	3.75563e-05	KBTBD11-OT1	lincRNA			8	p23.3	1971397	1976478	1	KBTBD11 overlapping transcript 1 [Source:HGNC Symbol;Acc:HGNC:49147]		ENSG00000253696	--	up	--	--	--	--	--	--
ENSG00000184564	down	50.9221	-2.17317	0.404019	-5.37888	7.49527e-08	3.8586e-05	SLITRK6	protein_coding			13	q31.1	85792790	85799488	-1	SLIT and NTRK like family member 6 [Source:HGNC Symbol;Acc:HGNC:23503]		ENSG00000184564	--	down	--	--	--	--	--	--
ENSG00000096060	up	1537.06	2.33416	0.435036	5.36544	8.07543e-08	4.0223e-05	FKBP5	protein_coding			6	p21.31	35573585	35728583	-1	FK506 binding protein 5 [Source:HGNC Symbol;Acc:HGNC:3721]		ENSG00000096060	--	up	--	--	--	--	--	--		FKBP5	FK506 binding protein 5	co-chaperone of the glucocorticoid receptor; inhibits steroid receptor signaling; hypothalamic Fkbp51(Fkbp5) is induced by fasting, and elevated hypothalamic expression promotes obesity (Yang et al, 2012 American Journal of Physiology - Endocrinology And Metabolism).
ENSG00000257647	down	10.3442	-3.18374	0.59357	-5.36371	8.15296e-08	4.0223e-05	--	lincRNA			15	q11.2	25027736	25032047	-1	--		ENSG00000257647	--	down	--	--	--	--	--	--
ENSG00000257497	up	34.5212	2.46947	0.463866	5.32368	1.01689e-07	4.91447e-05	--	antisense			12	q21.2	75483454	75489820	-1	--		ENSG00000257497	--	up	--	--	--	--	--	--
ENSG00000179520	down	96.1748	-2.67679	0.504796	-5.3027	1.14099e-07	5.22578e-05	SLC17A8	protein_coding			12	q23.1	100357079	100422059	1	solute carrier family 17 member 8 [Source:HGNC Symbol;Acc:HGNC:20151]		ENSG00000179520	--	down	--	--	--	--	--	--
ENSG00000158055	up	171.569	2.79421	0.527034	5.30176	1.14692e-07	5.22578e-05	GRHL3	protein_coding			1	p36.11	24319322	24364482	1	grainyhead like transcription factor 3 [Source:HGNC Symbol;Acc:HGNC:25839]		ENSG00000158055	--	up	--	--	--	--	--	--
ENSG00000276269	up	80.6571	2.61683	0.493587	5.30167	1.1475e-07	5.22578e-05	--	lincRNA			13	q34	110031101	110031567	-1	--		ENSG00000276269	--	up	--	--	--	--	--	--
ENSG00000205362	up	378.708	3.03146	0.572416	5.29591	1.18428e-07	5.2915e-05	MT1A	protein_coding			16	q13	56638666	56640087	1	metallothionein 1A [Source:HGNC Symbol;Acc:HGNC:7393]		ENSG00000205362	UP	up	up	ENSG00000205362,GI:71274112	TC1600456	1.65	0.0316	MGC32848,MT1,MT1A,MT1S,MTC
ENSG00000102265	up	3559.49	2.63576	0.499504	5.27676	1.3149e-07	5.76634e-05	TIMP1	protein_coding			X	p11.3	47582313	47586789	1	TIMP metallopeptidase inhibitor 1 [Source:HGNC Symbol;Acc:HGNC:11820]		ENSG00000102265	--	up	--	--	--	--	--	--
ENSG00000164591	down	148.52	-1.86788	0.354259	-5.27263	1.34484e-07	5.7904e-05	MYOZ3	protein_coding			5	q33.1	150660874	150679365	1	myozenin 3 [Source:HGNC Symbol;Acc:HGNC:18565]		ENSG00000164591	--	down	--	--	--	--	--	--
ENSG00000170323	up	42.163	2.49354	0.473567	5.26544	1.39851e-07	5.91395e-05	FABP4	protein_coding			8	q21.13	81478419	81483263	-1	fatty acid binding protein 4 [Source:HGNC Symbol;Acc:HGNC:3559]		ENSG00000170323	--	up	--	--	--	--	--	--
ENSG00000165507	up	3661.99	2.713	0.516313	5.25457	1.48374e-07	6.16428e-05	C10orf10	protein_coding			10	q11.21	44970981	44978810	-1	chromosome 10 open reading frame 10 [Source:HGNC Symbol;Acc:HGNC:23355]		ENSG00000165507	--	up	--	--	--	--	--	--
ENSG00000006327	up	378.317	2.52459	0.482061	5.23707	1.63147e-07	6.66117e-05	TNFRSF12A	protein_coding			16	p13.3	3018445	3022383	1	TNF receptor superfamily member 12A [Source:HGNC Symbol;Acc:HGNC:18152]		ENSG00000006327	--	up	--	--	--	--	--	--		TNFRSF12A	tumor necrosis factor receptor superfamily, member 12A	inflammatory response
ENSG00000069399	up	487.635	2.30471	0.442069	5.21346	1.85352e-07	7.43395e-05	BCL3	protein_coding	102465879	MIR8085	19	q13.32	44747705	44760044	1	B-cell CLL/lymphoma 3 [Source:HGNC Symbol;Acc:HGNC:998]		ENSG00000069399	--	up	--	--	--	--	--	--
ENSG00000175592	up	170.459	2.877	0.552156	5.21048	1.88352e-07	7.43395e-05	FOSL1	protein_coding			11	q13.1	65892049	65900573	-1	FOS like 1, AP-1 transcription factor subunit [Source:HGNC Symbol;Acc:HGNC:13718]		ENSG00000175592	--	up	--	--	--	--	--	--		FOSL1	FOS like 1	leucine zipper proteins that can dimerize with proteins of the JUN family; role in central thermoregulation (Tan et al., 2016, Cell)
ENSG00000249138	up	14.9776	2.83747	0.546404	5.19298	2.0695e-07	8.03406e-05	--	transcribed_processed_pseudogene			4	q35.1	184798296	184799046	-1	proteoglycan 3 pseudogene [Source:EntrezGene;Acc:643036]		ENSG00000249138	--	up	--	--	--	--	--	--
ENSG00000141574	up	63.5828	2.52926	0.487386	5.18943	2.10935e-07	8.05669e-05	SECTM1	protein_coding			17	q25.3	82321024	82334074	-1	secreted and transmembrane 1 [Source:HGNC Symbol;Acc:HGNC:10707]		ENSG00000141574	--	up	--	--	--	--	--	--
ENSG00000273837	up	17.4314	2.59329	0.500646	5.17988	2.22023e-07	8.3456e-05	--	sense_intronic			19	q13.41	51639478	51639931	-1	--		ENSG00000273837	--	up	--	--	--	--	--	--
ENSG00000251179	up	11.2369	2.7552	0.532823	5.17095	2.3291e-07	8.61803e-05	TMEM92-AS1	antisense			17	q21.33	50281577	50287855	-1	TMEM92 antisense RNA 1 [Source:HGNC Symbol;Acc:HGNC:50442]		ENSG00000251179	--	up	--	--	--	--	--	--
ENSG00000179593	up	27.5477	2.36057	0.460435	5.12683	2.94666e-07	0.000107354	ALOX15B	protein_coding			17	p13.1	8039017	8049134	1	arachidonate 15-lipoxygenase, type B [Source:HGNC Symbol;Acc:HGNC:434]		ENSG00000179593	UP	up	up	ENSG00000179593,GI:85067498,GI:85067500,GI:85067502	TC1700115	1.86	0.0181	ALOX15B
ENSG00000131435	up	1161.86	2.07987	0.407156	5.10828	3.25112e-07	0.000116651	PDLIM4	protein_coding			5	q31.1	132257671	132273454	1	PDZ and LIM domain 4 [Source:HGNC Symbol;Acc:HGNC:16501]		ENSG00000131435	--	up	--	--	--	--	--	--
ENSG00000267653	up	6.39572	3.03144	0.59394	5.10395	3.32632e-07	0.000117568	--	lincRNA			17	q24.3	69477139	69501755	-1	--		ENSG00000267653	--	up	--	--	--	--	--	--
ENSG00000187840	up	369.389	2.06605	0.406633	5.08088	3.75683e-07	0.000130832	EIF4EBP1	protein_coding			8	p11.23	38030341	38060365	1	eukaryotic translation initiation factor 4E binding protein 1 [Source:HGNC Symbol;Acc:HGNC:3288]		ENSG00000187840	--	up	--	--	--	--	--	--
ENSG00000173039	up	1563.82	0.962246	0.189718	5.07197	3.93727e-07	0.000135128	RELA	protein_coding			11	q13.1	65653596	65663094	-1	RELA proto-oncogene, NF-kB subunit [Source:HGNC Symbol;Acc:HGNC:9955]		ENSG00000173039	--	up	--	--	--	--	--	--
ENSG00000135245	up	901.937	2.39936	0.475002	5.05127	4.38873e-07	0.000148471	HILPDA	protein_coding			7	q32.1	128455849	128458418	1	hypoxia inducible lipid droplet associated [Source:HGNC Symbol;Acc:HGNC:28859]		ENSG00000135245	UP	up	up	ENSG00000135245,GI:7019408	TC0700670	3.57	0.000737	HIG2
ENSG00000227300	up	31.2671	2.78472	0.551735	5.0472	4.48339e-07	0.000149537	KRT16P2	transcribed_unprocessed_pseudogene			17	p11.2	16829999	16832830	-1	keratin 16 pseudogene 2 [Source:HGNC Symbol;Acc:HGNC:37807]		ENSG00000227300	--	up	--	--	--	--	--	--
ENSG00000178878	up	2173.51	2.22039	0.444539	4.99482	5.88901e-07	0.000193691	APOLD1	protein_coding			12	p13.1	12725917	12829975	1	apolipoprotein L domain containing 1 [Source:HGNC Symbol;Acc:HGNC:25268]		ENSG00000178878	--	up	down	ENSG00000178878,GI:13540611,GI:41327774,GI:41327775	TC1200146	1.99	0.0382	APOLD1,DDX47,DKFZP434F0318,FLJ25138
ENSG00000077238	up	1085.69	1.98882	0.40084	4.96164	6.99022e-07	0.000226761	IL4R	protein_coding			16	p12.1	27313668	27364778	1	interleukin 4 receptor [Source:HGNC Symbol;Acc:HGNC:6015]		ENSG00000077238	UP	up	up	ENSG00000077238,GI:56788409,GI:56788410	TC1600284	2.44	0.000885	CD124,IL4R,IL4RA
ENSG00000196843	up	1229.4	2.10964	0.427179	4.93854	7.87078e-07	0.000251876	ARID5A	protein_coding			2	q11.2	96536743	96552638	1	AT-rich interaction domain 5A [Source:HGNC Symbol;Acc:HGNC:17361]		ENSG00000196843	--	up	--	--	--	--	--	--
ENSG00000124762	up	3551.55	2.32313	0.471461	4.92752	8.32818e-07	0.00026296	CDKN1A	protein_coding			6	p21.2	36676460	36687339	1	cyclin dependent kinase inhibitor 1A [Source:HGNC Symbol;Acc:HGNC:1784]		ENSG00000124762	UP	up	up	ENSG00000124762,GI:17978494,GI:17978496	TC0600347	1.93	0.00846	CDKN1A		CDKN1A	cyclin dependent kinase inhibitor 1A	cyclin-dependent kinase inhibitor. Rapid and persistent expression change upon food restriction (Guarnieri et al, Biol Psych 2012)
ENSG00000128342	up	194.093	2.86047	0.584128	4.89699	9.73171e-07	0.000303232	LIF	protein_coding			22	q12.2	30240447	30246851	-1	leukemia inhibitory factor [Source:HGNC Symbol;Acc:HGNC:6596]		ENSG00000128342	UP	up	up	ENSG00000128342,GI:6006018	TC2200575	3.27	0.0149	CDF,D-FACTOR,HILDA,LIF
ENSG00000137193	up	929.436	1.79314	0.367582	4.8782	1.0706e-06	0.000329257	PIM1	protein_coding			6	p21.2	37170203	37175426	1	Pim-1 proto-oncogene, serine/threonine kinase [Source:HGNC Symbol;Acc:HGNC:8986]		ENSG00000137193	--	up	--	--	--	--	--	--
ENSG00000125735	up	24.4049	2.27162	0.466319	4.87138	1.10823e-06	0.000332306	TNFSF14	protein_coding			19	p13.3	6661253	6670588	-1	tumor necrosis factor superfamily member 14 [Source:HGNC Symbol;Acc:HGNC:11930]		ENSG00000125735	--	up	--	--	--	--	--	--
ENSG00000139220	down	459.441	-1.26636	0.259963	-4.87132	1.10858e-06	0.000332306	PPFIA2	protein_coding			12	q21.31	81257975	81759553	-1	PTPRF interacting protein alpha 2 [Source:HGNC Symbol;Acc:HGNC:9246]		ENSG00000139220	DOWN	down	down	ENSG00000139220,GI:29171754	TC1201420	1.95	0.00484	FLJ41378,MGC132572,PPFIA2
ENSG00000259905	down	38.296	-2.68286	0.551514	-4.86454	1.14725e-06	0.000339599	PWRN1	lincRNA			15	q11.2	24493137	24652130	1	Prader-Willi region non-protein coding RNA 1 [Source:HGNC Symbol;Acc:HGNC:33235]		ENSG00000259905	--	down	--	--	--	--	--	--
ENSG00000147872	up	1009.91	2.06854	0.427637	4.83713	1.31724e-06	0.000385107	PLIN2	protein_coding			9	p22.1	19108375	19149290	-1	perilipin 2 [Source:HGNC Symbol;Acc:HGNC:248]		ENSG00000147872	--	up	--	--	--	--	--	--
ENSG00000221968	up	2235.11	1.12696	0.233391	4.82864	1.37467e-06	0.000396995	FADS3	protein_coding			11	q12.2	61873519	61892051	-1	fatty acid desaturase 3 [Source:HGNC Symbol;Acc:HGNC:3576]		ENSG00000221968	--	up	--	--	--	--	--	--
ENSG00000065911	up	645.178	1.76521	0.366858	4.8117	1.49653e-06	0.000423296	MTHFD2	protein_coding			2	p13.1	74198562	74217565	1	methylenetetrahydrofolate dehydrogenase (NADP+ dependent) 2, methenyltetrahydrofolate cyclohydrolase [Source:HGNC Symbol;Acc:HGNC:7434]		ENSG00000065911	--	up	--	--	--	--	--	--
ENSG00000147454	up	1460.44	0.972547	0.202149	4.81104	1.50149e-06	0.000423296	SLC25A37	protein_coding			8	p21.2	23528805	23575463	1	solute carrier family 25 member 37 [Source:HGNC Symbol;Acc:HGNC:29786]		ENSG00000147454	--	up	--	--	--	--	--	--
ENSG00000212380	down	9.4383	-2.87865	0.600306	-4.79531	1.62423e-06	0.000452512	SNORD115-45	snoRNA			15	q11.2	25264510	25264590	1	small nucleolar RNA, C/D box 115-45 [Source:HGNC Symbol;Acc:HGNC:33064]		ENSG00000212380	--	down	--	--	--	--	--	--
ENSG00000119138	up	2100.52	1.6495	0.345419	4.77537	1.79374e-06	0.000493925	KLF9	protein_coding			9	q21.12	70384597	70414624	-1	Kruppel like factor 9 [Source:HGNC Symbol;Acc:HGNC:1123]		ENSG00000119138	--	up	--	--	--	--	--	--		KLF9	Kruppel like factor 9	transcription factor involved in neuronal development (McConnell BB, Yang VW, Physiol Review 2010); Klf9−/− mice exhibit impaired differentiation of adult-born neurons. Also involved in adipogenesis.
ENSG00000070404	up	1041.84	1.52729	0.320108	4.77117	1.83158e-06	0.000495804	FSTL3	protein_coding			19	p13.3	676365	683399	1	follistatin like 3 [Source:HGNC Symbol;Acc:HGNC:3973]		ENSG00000070404	--	up	--	--	--	--	--	--
ENSG00000206052	down	801.898	-1.472	0.308718	-4.76812	1.85957e-06	0.000495804	DOK6	protein_coding			18	q22.2	69401055	69849087	1	docking protein 6 [Source:HGNC Symbol;Acc:HGNC:28301]		ENSG00000206052	DOWN	down	down	ENSG00000206052,GI:47575848	TC1800252	1.79	0.0493	DOK5L,DOK6,HsT3226,MGC20785
ENSG00000205364	up	2621.78	2.37097	0.497297	4.7677	1.86337e-06	0.000495804	MT1M	protein_coding			16	q13	56632233	56633986	1	metallothionein 1M [Source:HGNC Symbol;Acc:HGNC:14296]		ENSG00000205364	UP	up	up	ENSG00000205364,GI:28866965	TC1600455	1.67	0.0424	MGC118949,MGC40498,MT1,MT1K,MT1M
ENSG00000167772	up	1781.1	2.51678	0.528899	4.75852	1.95021e-06	0.000508037	ANGPTL4	protein_coding			19	p13.2	8363289	8374373	1	angiopoietin like 4 [Source:HGNC Symbol;Acc:HGNC:16039]		ENSG00000167772	UP	up	up	ENSG00000167772,GI:21536397,GI:89264695	TC1900148	2.39	0.0495	ANGPTL4		ANGPTL4	Angiopoietin Like Protein 4	hypothalamic Angptl4/Fiaf is a regulator of food intake and body weight (Kim et al, Diabetes 2010); expression changes upon food restriction (Guarnieri et al, Biol Psych 2012); angiogenic factor and inhibitor of serum triglyceride clearance.
ENSG00000142089	up	7738.05	2.1062	0.442636	4.7583	1.95226e-06	0.000508037	IFITM3	protein_coding			11	p15.5	319669	327537	-1	interferon induced transmembrane protein 3 [Source:HGNC Symbol;Acc:HGNC:5414]		ENSG00000142089	UP	up	up	ENSG00000142089,GI:11995467	TC1101031	2.57	0.00476	IFITM3
ENSG00000124145	up	3773.76	1.82322	0.385436	4.73029	2.24199e-06	0.000577093	SDC4	protein_coding			20	q13.12	45325288	45348424	-1	syndecan 4 [Source:HGNC Symbol;Acc:HGNC:10661]		ENSG00000124145	--	up	--	--	--	--	--	--
ENSG00000106366	up	718.665	2.54643	0.540317	4.71285	2.44278e-06	0.000622017	SERPINE1	protein_coding			7	q22.1	101127089	101139266	1	serpin family E member 1 [Source:HGNC Symbol;Acc:HGNC:8583]		ENSG00000106366	--	up	--	--	--	--	--	--
ENSG00000023902	up	1567.23	0.936209	0.199015	4.7042	2.5486e-06	0.000642056	PLEKHO1	protein_coding			1	q21.2	150149183	150164720	1	pleckstrin homology domain containing O1 [Source:HGNC Symbol;Acc:HGNC:24310]		ENSG00000023902	--	up	down	ENSG00000023902,GI:21361610	TC0101005	2.47	0.0216	CKIP-1,OC120,PLEKHO1,RP11-458I7.3
ENSG00000131873	up	844.253	1.43067	0.304525	4.69805	2.62651e-06	0.000653117	CHSY1	protein_coding			15	q26.3	101175723	101251932	-1	chondroitin sulfate synthase 1 [Source:HGNC Symbol;Acc:HGNC:17198]		ENSG00000131873	UP	up	up	ENSG00000131873,GI:37537719	TC1501279	1.72	0.0219	CHSY1
ENSG00000134871	up	1996.79	1.63292	0.347695	4.69642	2.64766e-06	0.000653117	COL4A2	protein_coding			13	q34	110305812	110513027	1	collagen type IV alpha 2 chain [Source:HGNC Symbol;Acc:HGNC:2203]		ENSG00000134871	--	up	--	--	--	--	--	--		COL4A2	collagen type IV alpha 2 chain	role in ER stress; heterozygous mutations cause intellectual disability, cerebrovascular disease and renal defects
ENSG00000168676	down	35.9035	-1.58482	0.337861	-4.69076	2.72194e-06	0.000664517	KCTD19	protein_coding			16	q22.1	67289428	67326763	-1	potassium channel tetramerization domain containing 19 [Source:HGNC Symbol;Acc:HGNC:24753]		ENSG00000168676	--	down	--	--	--	--	--	--
ENSG00000183055	up	13.8911	2.64583	0.565012	4.68278	2.83007e-06	0.000683867	FAM133CP	processed_pseudogene			10	q21.1	58715554	58716257	1	family with sequence similarity 133 member C, pseudogene [Source:HGNC Symbol;Acc:HGNC:44190]		ENSG00000183055	--	up	--	--	--	--	--	--
ENSG00000165389	up	1438.71	1.11496	0.238278	4.67923	2.87956e-06	0.000686097	SPTSSA	protein_coding			14	q13.1	34432789	34462356	-1	serine palmitoyltransferase small subunit A [Source:HGNC Symbol;Acc:HGNC:20361]		ENSG00000165389	--	up	--	--	--	--	--	--
ENSG00000133055	up	59.3258	2.57901	0.55131	4.67797	2.89725e-06	0.000686097	MYBPH	protein_coding			1	q32.1	203167811	203175813	-1	myosin binding protein H [Source:HGNC Symbol;Acc:HGNC:7552]		ENSG00000133055	--	up	--	--	--	--	--	--
ENSG00000177464	up	444.231	2.15899	0.461902	4.67412	2.95216e-06	0.000689687	GPR4	protein_coding			19	q13.32	45589764	45602208	-1	G protein-coupled receptor 4 [Source:HGNC Symbol;Acc:HGNC:4497]		ENSG00000177464	UP	up	up	ENSG00000177464,GI:4885334	TC1901599	2.08	0.0393	GPR4
ENSG00000279496	up	147.341	1.62458	0.347666	4.67281	2.97102e-06	0.000689687	NA	NA			NA	NA	NA	NA	NA	NA		ENSG00000279496	--	up	--	--	--	--	--	--
ENSG00000115594	up	706.179	2.27087	0.486359	4.66912	3.025e-06	0.000689687	IL1R1	protein_coding			2	q11.2	102064544	102179874	1	interleukin 1 receptor type 1 [Source:HGNC Symbol;Acc:HGNC:5993]		ENSG00000115594	UP	up	up	ENSG00000115594,GI:27894331	TC0200534	3.55	0.0222	IL1R1
ENSG00000116717	up	1236.05	1.61279	0.345436	4.66885	3.0289e-06	0.000689687	GADD45A	protein_coding			1	p31.3	67685061	67688338	1	growth arrest and DNA damage inducible alpha [Source:HGNC Symbol;Acc:HGNC:4095]		ENSG00000116717	UP	up	up	ENSG00000116717,GI:9790904	TC0100637	2.14	0.00198	DDIT1,GADD45,GADD45A		GADD45A	growth arrest and DNA-damage-inducible, alpha	upregulated in neurotoxicity, aging, Alzheimers disease
ENSG00000109906	up	253.133	1.78266	0.382007	4.66657	3.06263e-06	0.000690725	ZBTB16	protein_coding			11	q23.2	114059593	114250676	1	zinc finger and BTB domain containing 16 [Source:HGNC Symbol;Acc:HGNC:12930]		ENSG00000109906	--	up	--	--	--	--	--	--		ZBTB16	zinc finger and BTB domain containing 16	homozygous mutations associated with skeletal defects, short stature, and mental retardation
ENSG00000143858	down	99.1411	-2.01798	0.434952	-4.63954	3.49183e-06	0.000780094	SYT2	protein_coding			1	q32.1	202590596	202710417	-1	synaptotagmin 2 [Source:HGNC Symbol;Acc:HGNC:11510]		ENSG00000143858	--	down	--	--	--	--	--	--
ENSG00000177098	down	594.841	-1.65663	0.357743	-4.63079	3.64272e-06	0.000806199	SCN4B	protein_coding			11	q23.3	118133377	118152888	-1	sodium voltage-gated channel beta subunit 4 [Source:HGNC Symbol;Acc:HGNC:10592]		ENSG00000177098	--	down	--	--	--	--	--	--
ENSG00000127533	up	47.9667	2.59556	0.561596	4.62176	3.80501e-06	0.00083432	F2RL3	protein_coding			19	p13.11	16888860	16892606	1	F2R like thrombin/trypsin receptor 3 [Source:HGNC Symbol;Acc:HGNC:3540]		ENSG00000127533	--	up	--	--	--	--	--	--
ENSG00000163638	up	897.533	2.19588	0.476358	4.60973	4.03191e-06	0.000875961	ADAMTS9	protein_coding			3	p14.1	64515654	64688000	-1	ADAM metallopeptidase with thrombospondin type 1 motif 9 [Source:HGNC Symbol;Acc:HGNC:13202]		ENSG00000163638	--	up	--	--	--	--	--	--
ENSG00000213088	up	1178.23	2.20606	0.479106	4.60454	4.13372e-06	0.000886585	ACKR1	protein_coding			1	q23.2	159203307	159206500	1	atypical chemokine receptor 1 (Duffy blood group) [Source:HGNC Symbol;Acc:HGNC:4035]		ENSG00000213088	--	up	--	--	--	--	--	--
ENSG00000113739	up	104.249	2.4207	0.525847	4.60344	4.15569e-06	0.000886585	STC2	protein_coding			5	q35.2	173314713	173329503	-1	stanniocalcin 2 [Source:HGNC Symbol;Acc:HGNC:11374]		ENSG00000113739	--	up	--	--	--	--	--	--		STC2	stanniocalcin 2	KO and overexpression in mice affects food intake and body weight although mechanisms have not been fully explored (Zeiger et al, MCB 2011) (Gagliardi et al, 2005).
ENSG00000246859	down	42.3056	-1.75945	0.383114	-4.59249	4.37989e-06	0.000926073	STARD4-AS1	antisense			5	q22.1	111512226	111739726	1	STARD4 antisense RNA 1 [Source:HGNC Symbol;Acc:HGNC:44117]		ENSG00000246859	--	down	--	--	--	--	--	--
ENSG00000004799	up	2481.82	1.70295	0.371867	4.57945	4.66204e-06	0.000977006	PDK4	protein_coding			7	q21.3	95583499	95596491	-1	pyruvate dehydrogenase kinase 4 [Source:HGNC Symbol;Acc:HGNC:8812]		ENSG00000004799	--	up	--	--	--	--	--	--
ENSG00000178502	down	36.7062	-1.55151	0.339538	-4.56949	4.8892e-06	0.00101562	KLHL11	protein_coding			17	q21.2	41853545	41865431	-1	kelch like family member 11 [Source:HGNC Symbol;Acc:HGNC:19008]		ENSG00000178502	--	down	--	--	--	--	--	--
ENSG00000060138	up	2586.19	1.92733	0.422838	4.55807	5.1626e-06	0.00106309	YBX3	protein_coding			12	p13.2	10699089	10723312	-1	Y-box binding protein 3 [Source:HGNC Symbol;Acc:HGNC:2428]		ENSG00000060138	UP	up	up	ENSG00000060138,GI:21359983	TC1200976	2.94	0.00314	CSDA,CSDA1,DBPA,ZONAB
ENSG00000164116	down	292.53	-1.28825	0.283537	-4.54351	5.5326e-06	0.00112946	GUCY1A3	protein_coding			4	q32.1	155666711	155732349	1	guanylate cyclase 1 soluble subunit alpha [Source:HGNC Symbol;Acc:HGNC:4685]		ENSG00000164116	DOWN	down	down	ENSG00000164116,GI:67763815	TC0400629	2.03	0.0368	GC-SA3,GUC1A3,GUCA3,GUCSA3,GUCY1A3
ENSG00000134531	up	2298.89	1.96064	0.432446	4.53384	5.79216e-06	0.00117234	EMP1	protein_coding			12	p13.1	13196716	13219939	1	epithelial membrane protein 1 [Source:HGNC Symbol;Acc:HGNC:3333]		ENSG00000134531	--	up	--	--	--	--	--	--
ENSG00000241158	up	63.2951	2.61537	0.577309	4.53028	5.89048e-06	0.00118214	ADAMTS9-AS1	antisense			3	p14.1	64561322	64592757	1	ADAMTS9 antisense RNA 1 [Source:HGNC Symbol;Acc:HGNC:40625]		ENSG00000241158	--	up	--	--	--	--	--	--
ENSG00000168309	up	31307.9	1.67764	0.37048	4.52829	5.9462e-06	0.00118329	FAM107A	protein_coding			3	p14.2	58564117	58627610	-1	family with sequence similarity 107 member A [Source:HGNC Symbol;Acc:HGNC:30827]		ENSG00000168309	--	up	--	--	--	--	--	--		FAM107A	family with sequence similarity 107, member A	putative histone acetyltransferase complex interacting protein
ENSG00000161638	up	1094.57	2.10747	0.466284	4.51972	6.19225e-06	0.00122199	ITGA5	protein_coding			12	q13.13	54395261	54419460	-1	integrin subunit alpha 5 [Source:HGNC Symbol;Acc:HGNC:6141]		ENSG00000161638	UP	up	up	ENSG00000161638,GI:56237028	TC1201266	1.77	0.0266	CD49e,FNRA,ITGA5,VLA5A
ENSG00000128422	up	98.1453	2.53349	0.562195	4.50643	6.59282e-06	0.00129029	KRT17	protein_coding			17	q21.2	41619437	41624842	-1	keratin 17 [Source:HGNC Symbol;Acc:HGNC:6427]		ENSG00000128422	--	up	--	--	--	--	--	--
ENSG00000188536	up	1262.5	2.3158	0.514765	4.49875	6.83545e-06	0.00132681	HBA2	protein_coding			16	p13.3	172847	173710	1	hemoglobin subunit alpha 2 [Source:HGNC Symbol;Acc:HGNC:4824]		ENSG00000188536	--	up	--	--	--	--	--	--
ENSG00000165821	down	1414.35	-1.3502	0.300574	-4.49205	7.05402e-06	0.0013581	SALL2	protein_coding			14	q11.2	21521081	21537216	-1	spalt like transcription factor 2 [Source:HGNC Symbol;Acc:HGNC:10526]		ENSG00000165821	--	down	--	--	--	--	--	--
ENSG00000176046	up	3266.69	1.93638	0.431678	4.48572	7.26686e-06	0.0013782	NUPR1	protein_coding			16	p11.2	28532708	28539174	-1	nuclear protein 1, transcriptional regulator [Source:HGNC Symbol;Acc:HGNC:29990]		ENSG00000176046	UP	up	up	ENSG00000176046,GI:6912569	TC1600967	1.97	0.0309	P8
ENSG00000165269	down	30.1782	-2.1555	0.48055	-4.48548	7.27483e-06	0.0013782	AQP7	protein_coding			9	p13.3	33383179	33402682	-1	aquaporin 7 [Source:HGNC Symbol;Acc:HGNC:640]		ENSG00000165269	--	down	--	--	--	--	--	--
ENSG00000198535	up	27.642	2.3338	0.520847	4.48078	7.43694e-06	0.00139773	C2CD4A	protein_coding			15	q22.2	62066977	62070917	1	C2 calcium dependent domain containing 4A [Source:HGNC Symbol;Acc:HGNC:33627]		ENSG00000198535	--	up	--	--	--	--	--	--
ENSG00000162458	up	346.724	1.81791	0.406068	4.47685	7.57514e-06	0.00141249	FBLIM1	protein_coding			1	p36.21	15756607	15786594	1	filamin binding LIM protein 1 [Source:HGNC Symbol;Acc:HGNC:24686]		ENSG00000162458	--	up	--	--	--	--	--	--
ENSG00000164100	down	145.286	-1.88752	0.423768	-4.45413	8.42335e-06	0.00155839	NDST3	protein_coding			4	q26	118033618	118258648	1	N-deacetylase and N-sulfotransferase 3 [Source:HGNC Symbol;Acc:HGNC:7682]		ENSG00000164100	--	down	--	--	--	--	--	--
ENSG00000102359	up	69.2336	1.88402	0.42326	4.4512	8.53926e-06	0.0015589	SRPX2	protein_coding			X	q22.1	100644218	100671299	1	sushi repeat containing protein, X-linked 2 [Source:HGNC Symbol;Acc:HGNC:30668]		ENSG00000102359	--	up	--	--	--	--	--	--		SRPX2	sushi-repeat containing protein, X-linked 2	Heterozygous mutations cause intellectual disability, epilepsy and speech dyspraxia
ENSG00000162496	up	1322.91	1.19932	0.269466	4.45073	8.55778e-06	0.0015589	DHRS3	protein_coding			1	p36.21	12567910	12617731	-1	dehydrogenase/reductase 3 [Source:HGNC Symbol;Acc:HGNC:17693]		ENSG00000162496	--	up	--	--	--	--	--	--
ENSG00000126246	up	27.5902	1.67285	0.376821	4.43937	9.02208e-06	0.00163093	IGFLR1	protein_coding			19	q13.12	35738801	35742453	-1	IGF like family receptor 1 [Source:HGNC Symbol;Acc:HGNC:23620]		ENSG00000126246	--	up	--	--	--	--	--	--
ENSG00000185950	up	2912.02	0.950522	0.214391	4.4336	9.26727e-06	0.0016555	IRS2	protein_coding			13	q34	109752698	109786568	-1	insulin receptor substrate 2 [Source:HGNC Symbol;Acc:HGNC:6126]		ENSG00000185950	UP	up	up	ENSG00000185950,GI:38683859	TC1300648	1.6	0.0414	IRS2
ENSG00000171105	up	1607.47	0.926434	0.208991	4.43289	9.29779e-06	0.0016555	INSR	protein_coding			19	p13.2	7112255	7294034	-1	insulin receptor [Source:HGNC Symbol;Acc:HGNC:6091]		ENSG00000171105	--	up	--	--	--	--	--	--
ENSG00000003096	down	390.546	-1.40124	0.316566	-4.42636	9.58346e-06	0.00169363	KLHL13	protein_coding			X	q24	117897813	118117340	-1	kelch like family member 13 [Source:HGNC Symbol;Acc:HGNC:22931]		ENSG00000003096	--	down	--	--	--	--	--	--
ENSG00000148660	down	3608.53	-0.815028	0.184248	-4.42353	9.71008e-06	0.00170329	CAMK2G	protein_coding			10	q22.2	73812501	73874591	-1	calcium/calmodulin dependent protein kinase II gamma [Source:HGNC Symbol;Acc:HGNC:1463]		ENSG00000148660	DOWN	down	down	ENSG00000148660,GI:26667190,GI:26667195,GI:26667202,GI:26667205,GI:26667210,GI:40354202	TC1001079	2.21	0.013	CAMK,CAMK-II,CAMK2G,CAMKG,FLJ16043,MGC26678
ENSG00000117385	up	664.656	0.835909	0.189152	4.41926	9.90407e-06	0.00172455	P3H1	protein_coding			1	p34.2	42746335	42767084	-1	prolyl 3-hydroxylase 1 [Source:HGNC Symbol;Acc:HGNC:19316]		ENSG00000117385	--	up	--	--	--	--	--	--
ENSG00000198774	down	167.362	-2.29411	0.519776	-4.41364	1.01647e-05	0.00175701	RASSF9	protein_coding			12	q21.31	85800697	85836570	-1	Ras association domain family member 9 [Source:HGNC Symbol;Acc:HGNC:15739]		ENSG00000198774	--	down	--	--	--	--	--	--
ENSG00000279050	down	4.46239	-2.64194	0.598822	-4.41189	1.02473e-05	0.00175846	PWAR1	TEC			15	q11.2	25135642	25138055	1	Prader Willi/Angelman region RNA 1 [Source:HGNC Symbol;Acc:HGNC:30089]		ENSG00000279050	--	down	--	--	--	--	--	--
ENSG00000237989	up	36.8936	2.16279	0.492115	4.39489	1.10827e-05	0.00188813	--	lincRNA			21	q22.3	43358147	43362349	-1	uncharacterized LOC101928399 [Source:EntrezGene;Acc:101928399]		ENSG00000237989	--	up	--	--	--	--	--	--
ENSG00000049249	up	25.4908	2.57143	0.585339	4.39306	1.11765e-05	0.00189051	TNFRSF9	protein_coding			1	p36.23	7915894	7943165	-1	TNF receptor superfamily member 9 [Source:HGNC Symbol;Acc:HGNC:11924]		ENSG00000049249	--	up	--	--	--	--	--	--
ENSG00000100906	up	3301.79	1.86266	0.424505	4.38784	1.14482e-05	0.00192272	NFKBIA	protein_coding			14	q13.2	35401511	35404749	-1	NFKB inhibitor alpha [Source:HGNC Symbol;Acc:HGNC:7797]		ENSG00000100906	--	up	--	--	--	--	--	--
ENSG00000141753	up	2311.68	1.95829	0.447483	4.37622	1.20754e-05	0.00201349	IGFBP4	protein_coding			17	q21.2	40443461	40457731	1	insulin like growth factor binding protein 4 [Source:HGNC Symbol;Acc:HGNC:5473]		ENSG00000141753	UP	up	up	ENSG00000141753,GI:62243289	TC1700436	2.05	0.0169	BP-4,HT29-IGFBP,IBP4,IGFBP-4,IGFBP4
ENSG00000126861	down	1651.53	-0.893291	0.204194	-4.37472	1.21587e-05	0.00201349	OMG	protein_coding	101927057	LOC101927057	17	q11.2	31272013	31297539	-1	oligodendrocyte myelin glycoprotein [Source:HGNC Symbol;Acc:HGNC:8135]		ENSG00000126861	DOWN	down	down	ENSG00000126861,GI:52426786	TC1701210	1.92	0.0297	OMG
ENSG00000180269	down	9.3	-2.42868	0.556239	-4.36625	1.26397e-05	0.00207861	GPR139	protein_coding			16	p12.3	20031485	20073917	-1	G protein-coupled receptor 139 [Source:HGNC Symbol;Acc:HGNC:19995]		ENSG00000180269	--	down	--	--	--	--	--	--
ENSG00000135406	up	215.358	2.37643	0.544969	4.36068	1.29661e-05	0.00211758	PRPH	protein_coding			12	q13.12	49293252	49298686	1	peripherin [Source:HGNC Symbol;Acc:HGNC:9461]		ENSG00000135406	--	up	--	--	--	--	--	--
ENSG00000105281	up	289.184	1.77179	0.407237	4.35076	1.35667e-05	0.00218908	SLC1A5	protein_coding			19	q13.32	46774883	46788594	-1	solute carrier family 1 member 5 [Source:HGNC Symbol;Acc:HGNC:10943]		ENSG00000105281	--	up	--	--	--	--	--	--
ENSG00000221539	up	32.4267	1.72818	0.397245	4.3504	1.35887e-05	0.00218908	SNORD99	snoRNA			1	p35.3	28578749	28578822	-1	small nucleolar RNA, C/D box 99 [Source:HGNC Symbol;Acc:HGNC:32762]		ENSG00000221539	--	up	--	--	--	--	--	--
ENSG00000127418	up	799.994	1.47269	0.338815	4.34659	1.38268e-05	0.00220204	FGFRL1	protein_coding			4	p16.3	1009936	1026897	1	fibroblast growth factor receptor-like 1 [Source:HGNC Symbol;Acc:HGNC:3693]		ENSG00000127418	--	up	--	--	--	--	--	--
ENSG00000206145	down	34.6073	-1.70464	0.392218	-4.34614	1.38551e-05	0.00220204	P2RX6P	transcribed_unprocessed_pseudogene			22	q11.21	21035243	21045017	-1	purinergic receptor P2X 6 pseudogene [Source:HGNC Symbol;Acc:HGNC:34076]		ENSG00000206145	DOWN	down	down	ENSG00000206145	TC2200467	2.45	0.0484	---
ENSG00000148680	down	142.068	-2.0137	0.464141	-4.33856	1.4342e-05	0.00226422	HTR7	protein_coding			10	q23.31	90740823	90857698	-1	5-hydroxytryptamine receptor 7 [Source:HGNC Symbol;Acc:HGNC:5302]		ENSG00000148680	--	down	--	--	--	--	--	--
ENSG00000103196	up	979.652	2.24435	0.518078	4.33208	1.47708e-05	0.00231646	CRISPLD2	protein_coding			16	q24.1	84819984	84920768	1	cysteine rich secretory protein LCCL domain containing 2 [Source:HGNC Symbol;Acc:HGNC:25248]		ENSG00000103196	--	up	--	--	--	--	--	--
ENSG00000280118	down	4.37198	-2.59136	0.599878	-4.31981	1.56166e-05	0.00243301	--	TEC			15	q11.2	24848357	24852253	1	--		ENSG00000280118	--	down	--	--	--	--	--	--
ENSG00000154065	down	420.641	-1.43387	0.332082	-4.31781	1.57583e-05	0.00243904	ANKRD29	protein_coding			18	q11.2	23598926	23662885	-1	ankyrin repeat domain 29 [Source:HGNC Symbol;Acc:HGNC:27110]		ENSG00000154065	--	down	--	--	--	--	--	--
ENSG00000270210	up	21.5431	1.91071	0.442843	4.31465	1.59857e-05	0.00245817	--	lincRNA			2	p23.2	28425945	28426719	1	--		ENSG00000270210	--	up	--	--	--	--	--	--
ENSG00000166436	down	617.757	-0.852915	0.197963	-4.30846	1.64394e-05	0.00251162	TRIM66	protein_coding			11	p15.4	8612037	8671866	-1	tripartite motif containing 66 [Source:HGNC Symbol;Acc:HGNC:29005]		ENSG00000166436	--	down	--	--	--	--	--	--
ENSG00000008394	up	2284.74	0.874732	0.203557	4.29723	1.72943e-05	0.0026253	MGST1	protein_coding			12	p12.3	16347142	16609259	1	microsomal glutathione S-transferase 1 [Source:HGNC Symbol;Acc:HGNC:7061]		ENSG00000008394	--	up	--	--	--	--	--	--
ENSG00000168959	down	40.4011	-1.76444	0.410763	-4.29552	1.74287e-05	0.00262885	GRM5	protein_coding			11	q14.3	88504576	89065945	-1	glutamate metabotropic receptor 5 [Source:HGNC Symbol;Acc:HGNC:4597]		ENSG00000168959	DOWN	down	down	ENSG00000168959,GI:4504142	TC1101729	1.97	0.0379	GPRC1E,GRM5,MGLUR5,MGLUR5A,MGLUR5B,mGlu5
ENSG00000117525	up	4377.57	2.10505	0.491292	4.28472	1.82967e-05	0.0027423	F3	protein_coding			1	p21.3	94529225	94541800	-1	coagulation factor III, tissue factor [Source:HGNC Symbol;Acc:HGNC:3541]		ENSG00000117525	--	up	--	--	--	--	--	--
ENSG00000100336	up	390.6	2.38448	0.558045	4.27292	1.92928e-05	0.00286957	APOL4	protein_coding			22	q12.3	36189124	36204840	-1	apolipoprotein L4 [Source:HGNC Symbol;Acc:HGNC:14867]		ENSG00000100336	UP	up	up	ENSG00000100336,GI:22035655,GI:22035656	TC2200627	2.49	0.0014	APOL-IV,APOL4,APOLIV
ENSG00000188269	up	17.4774	2.37334	0.555579	4.27182	1.93881e-05	0.00286957	OR7A5	protein_coding			19	p13.12	14792490	14835376	-1	olfactory receptor family 7 subfamily A member 5 [Source:HGNC Symbol;Acc:HGNC:8368]		ENSG00000188269	--	up	--	--	--	--	--	--
ENSG00000167470	up	2679.27	1.59946	0.37591	4.25489	2.09151e-05	0.00305529	MIDN	protein_coding			19	p13.3	1248553	1259140	1	midnolin [Source:HGNC Symbol;Acc:HGNC:16298]		ENSG00000167470	--	up	--	--	--	--	--	--		MIDN	midnolin	involved in neurogenesis and regulates glucokinase activity in pancreatic beta cells
ENSG00000197417	up	100.142	1.19587	0.281066	4.25477	2.09266e-05	0.00305529	SHPK	protein_coding			17	p13.2	3608262	3636322	-1	sedoheptulokinase [Source:HGNC Symbol;Acc:HGNC:1492]		ENSG00000197417	--	up	--	--	--	--	--	--
ENSG00000175505	up	137.296	2.18107	0.512751	4.25366	2.10301e-05	0.00305529	CLCF1	protein_coding			11	q13.2	67364168	67374177	-1	cardiotrophin-like cytokine factor 1 [Source:HGNC Symbol;Acc:HGNC:17412]		ENSG00000175505	--	up	--	--	--	--	--	--
ENSG00000101347	up	983.856	0.799944	0.188184	4.25086	2.1295e-05	0.00307491	SAMHD1	protein_coding			20	q11.23	36890229	36951843	-1	SAM and HD domain containing deoxynucleoside triphosphate triphosphohydrolase 1 [Source:HGNC Symbol;Acc:HGNC:15925]		ENSG00000101347	--	up	--	--	--	--	--	--
ENSG00000064886	up	740.821	2.38473	0.56133	4.24836	2.15346e-05	0.00309067	CHI3L2	protein_coding			1	p13.2	111200771	111243440	1	chitinase 3 like 2 [Source:HGNC Symbol;Acc:HGNC:1933]		ENSG00000064886	--	up	--	--	--	--	--	--
ENSG00000260549	up	230.351	1.83002	0.431129	4.24471	2.18872e-05	0.00311284	MT1L	transcribed_unitary_pseudogene			16	q13	56617476	56618818	1	metallothionein 1L (gene/pseudogene) [Source:HGNC Symbol;Acc:HGNC:7404]		ENSG00000260549	--	up	--	--	--	--	--	--
ENSG00000105954	down	41.5311	-2.25824	0.532096	-4.24405	2.1952e-05	0.00311284	NPVF	protein_coding			7	p15.3	25224570	25228486	-1	neuropeptide VF precursor [Source:HGNC Symbol;Acc:HGNC:13782]		ENSG00000105954	--	down	--	--	--	--	--	--
ENSG00000272449	down	123.718	-1.24729	0.294229	-4.23917	2.2435e-05	0.0031624	--	lincRNA			1	p36.32	2546465	2547460	1	--		ENSG00000272449	--	down	--	--	--	--	--	--
ENSG00000185164	down	166.637	-1.47441	0.348111	-4.23545	2.28097e-05	0.00319619	NOMO2	protein_coding			16	p12.3	18417325	18562211	-1	NODAL modulator 2 [Source:HGNC Symbol;Acc:HGNC:22652]		ENSG00000185164	--	down	--	--	--	--	--	--
ENSG00000275830	up	166.035	2.05371	0.485104	4.23354	2.30036e-05	0.00320441	--	lincRNA			13	q34	109988097	110057331	-1	--		ENSG00000275830	--	up	--	--	--	--	--	--
ENSG00000049283	down	48.4202	-1.83989	0.435066	-4.229	2.34732e-05	0.0032507	EPN3	protein_coding			17	q21.33	50532543	50543750	1	epsin 3 [Source:HGNC Symbol;Acc:HGNC:18235]		ENSG00000049283	--	down	--	--	--	--	--	--
ENSG00000173714	up	159.101	2.23293	0.528735	4.22316	2.40904e-05	0.00331519	WFIKKN2	protein_coding			17	q21.33	50834650	50842348	1	WAP, follistatin/kazal, immunoglobulin, kunitz and netrin domain containing 2 [Source:HGNC Symbol;Acc:HGNC:30916]		ENSG00000173714	--	up	--	--	--	--	--	--
ENSG00000144837	up	248.681	2.09523	0.49627	4.22196	2.42189e-05	0.00331519	PLA1A	protein_coding			3	q13.33	119597842	119629811	1	phospholipase A1 member A [Source:HGNC Symbol;Acc:HGNC:17661]		ENSG00000144837	--	up	--	--	--	--	--	--
ENSG00000184274	up	17.29	2.20312	0.522221	4.21875	2.45661e-05	0.00334339	LINC00315	lincRNA			21	q22.3	45300245	45305257	-1	long intergenic non-protein coding RNA 315 [Source:HGNC Symbol;Acc:HGNC:16621]		ENSG00000184274	--	up	--	--	--	--	--	--
ENSG00000168994	up	853.265	1.23692	0.293444	4.21518	2.49582e-05	0.00337735	PXDC1	protein_coding			6	p25.2	3722614	3752026	-1	PX domain containing 1 [Source:HGNC Symbol;Acc:HGNC:21361]		ENSG00000168994	--	up	--	--	--	--	--	--
ENSG00000034152	up	826.537	1.23799	0.294444	4.20451	2.61643e-05	0.00352043	MAP2K3	protein_coding			17	p11.2	21284672	21315240	1	mitogen-activated protein kinase kinase 3 [Source:HGNC Symbol;Acc:HGNC:6843]		ENSG00000034152	--	up	--	--	--	--	--	--
ENSG00000222041	up	100.256	2.18604	0.520439	4.20037	2.66474e-05	0.00356518	CYTOR	lincRNA			2	p11.2	87455368	87606805	1	cytoskeleton regulator RNA [Source:HGNC Symbol;Acc:HGNC:28717]		ENSG00000222041	--	up	--	--	--	--	--	--
ENSG00000187479	up	4265.92	1.90574	0.454097	4.19676	2.70762e-05	0.00359354	C11orf96	protein_coding			11	p11.2	43925342	43944338	1	chromosome 11 open reading frame 96 [Source:HGNC Symbol;Acc:HGNC:38675]		ENSG00000187479	UP	up	up	ENSG00000187479	TC1100294	5.41	0.000536	---
ENSG00000238279	up	14.9884	1.99761	0.476201	4.19489	2.72999e-05	0.00359354	--	antisense			1	q21.3	153533603	153535115	1	--		ENSG00000238279	--	up	--	--	--	--	--	--
ENSG00000117298	up	2728.73	1.34195	0.31992	4.19466	2.73286e-05	0.00359354	ECE1	protein_coding			1	p36.12	21217247	21345504	-1	endothelin converting enzyme 1 [Source:HGNC Symbol;Acc:HGNC:3146]		ENSG00000117298	--	up	--	--	--	--	--	--
ENSG00000115009	up	37.4224	2.49481	0.594922	4.19352	2.74664e-05	0.00359354	CCL20	protein_coding			2	q36.3	227813842	227817564	1	C-C motif chemokine ligand 20 [Source:HGNC Symbol;Acc:HGNC:10619]		ENSG00000115009	--	up	--	--	--	--	--	--
ENSG00000107438	up	731.756	2.20722	0.527128	4.18726	2.82343e-05	0.00367372	PDLIM1	protein_coding			10	q23.33	95237572	95291024	-1	PDZ and LIM domain 1 [Source:HGNC Symbol;Acc:HGNC:2067]		ENSG00000107438	--	up	--	--	--	--	--	--
ENSG00000108666	down	584.859	-0.817122	0.19591	-4.17089	3.03408e-05	0.00392623	C17orf75	protein_coding			17	q11.2	32324565	32350023	-1	chromosome 17 open reading frame 75 [Source:HGNC Symbol;Acc:HGNC:30173]		ENSG00000108666	DOWN	down	down	ENSG00000108666,GI:45505146	TC1701217	1.97	0.0168	C17orf75
ENSG00000091664	down	1092.3	-1.96305	0.4708	-4.16961	3.05123e-05	0.00392696	SLC17A6	protein_coding			11	p14.3	22338097	22379503	1	solute carrier family 17 member 6 [Source:HGNC Symbol;Acc:HGNC:16703]		ENSG00000091664	--	down	--	--	--	--	--	--
ENSG00000099860	up	5400.1	1.94404	0.467219	4.16089	3.17016e-05	0.00405382	GADD45B	protein_coding			19	p13.3	2476122	2478259	1	growth arrest and DNA damage inducible beta [Source:HGNC Symbol;Acc:HGNC:4096]		ENSG00000099860	UP	up	up	ENSG00000099860,GI:86991435	TC1900059	2.59	0.0429	DKFZP566B133,GADD45B,GADD45BETA,MYD118
ENSG00000106511	down	21.9967	-1.91084	0.459348	-4.15989	3.18403e-05	0.00405382	MEOX2	protein_coding			7	p21.2	15611212	15686812	-1	mesenchyme homeobox 2 [Source:HGNC Symbol;Acc:HGNC:7014]		ENSG00000106511	--	down	--	--	--	--	--	--
ENSG00000132470	up	2001.72	1.15723	0.279458	4.14099	3.45808e-05	0.00434646	ITGB4	protein_coding			17	q25.1	75721328	75757818	1	integrin subunit beta 4 [Source:HGNC Symbol;Acc:HGNC:6158]		ENSG00000132470	--	up	--	--	--	--	--	--
ENSG00000125753	up	758.895	1.14633	0.276918	4.13961	3.47904e-05	0.00434646	VASP	protein_coding			19	q13.32	45506579	45526983	1	vasodilator-stimulated phosphoprotein [Source:HGNC Symbol;Acc:HGNC:12652]		ENSG00000125753	--	up	--	--	--	--	--	--
ENSG00000155926	up	198.624	1.7137	0.414101	4.13837	3.49776e-05	0.00434646	SLA	protein_coding			8	q24.22	133036724	133103054	-1	Src-like-adaptor [Source:HGNC Symbol;Acc:HGNC:10902]		ENSG00000155926	--	up	--	--	--	--	--	--
ENSG00000266677	up	31.5933	1.66627	0.402657	4.13818	3.50072e-05	0.00434646	--	antisense			17	p11.2	18172625	18184753	-1	--		ENSG00000266677	--	up	--	--	--	--	--	--
ENSG00000136535	up	33.1951	2.03591	0.49202	4.13786	3.50566e-05	0.00434646	TBR1	protein_coding			2	q24.2	161416094	161425870	1	T-box, brain 1 [Source:HGNC Symbol;Acc:HGNC:11590]		ENSG00000136535	--	up	--	--	--	--	--	--
ENSG00000275835	down	515.963	-0.811194	0.196248	-4.13351	3.57267e-05	0.00438718	TUBGCP5	protein_coding			15	q11.2	22983192	23039673	-1	tubulin gamma complex associated protein 5 [Source:HGNC Symbol;Acc:HGNC:18600]		ENSG00000275835	--	down	--	--	--	--	--	--
ENSG00000164778	up	24.5185	2.14493	0.518936	4.13332	3.57555e-05	0.00438718	EN2	protein_coding			7	q36.3	155458129	155464831	1	engrailed homeobox 2 [Source:HGNC Symbol;Acc:HGNC:3343]		ENSG00000164778	--	up	--	--	--	--	--	--
ENSG00000027869	up	37.5693	1.97038	0.476905	4.13159	3.60263e-05	0.0043886	SH2D2A	protein_coding			1	q23.1	156806243	156816862	-1	SH2 domain containing 2A [Source:HGNC Symbol;Acc:HGNC:10821]		ENSG00000027869	--	up	--	--	--	--	--	--
ENSG00000188015	up	55.8235	2.36882	0.573441	4.13088	3.61377e-05	0.0043886	S100A3	protein_coding			1	q21.3	153547329	153549372	-1	S100 calcium binding protein A3 [Source:HGNC Symbol;Acc:HGNC:10493]		ENSG00000188015	--	up	--	--	--	--	--	--
ENSG00000075426	up	2502.59	1.66257	0.405065	4.10444	4.05293e-05	0.00489681	FOSL2	protein_coding			2	p23.2	28392448	28417312	1	FOS like 2, AP-1 transcription factor subunit [Source:HGNC Symbol;Acc:HGNC:3798]		ENSG00000075426	UP	up	up	ENSG00000075426	TC0200139	2.65	0.0333	FOSL2		FOSL2	FOS like 2	Key AP-1 transcription factor that controls leptin expression in adipocytes
ENSG00000185262	up	1307.72	1.50732	0.368135	4.09446	4.23145e-05	0.00508488	UBALD2	protein_coding			17	q25.1	76265202	76271299	1	UBA like domain containing 2 [Source:HGNC Symbol;Acc:HGNC:28438]		ENSG00000185262	--	up	--	--	--	--	--	--
ENSG00000149573	up	211.478	2.09021	0.510634	4.09337	4.25153e-05	0.00508488	MPZL2	protein_coding			11	q23.3	118253403	118264536	-1	myelin protein zero like 2 [Source:HGNC Symbol;Acc:HGNC:3496]		ENSG00000149573	--	up	--	--	--	--	--	--
ENSG00000185567	down	512.54	-1.22395	0.299351	-4.08868	4.33834e-05	0.00516263	AHNAK2	protein_coding			14	q32.33	104937244	104978357	-1	AHNAK nucleoprotein 2 [Source:HGNC Symbol;Acc:HGNC:20125]		ENSG00000185567	--	down	--	--	--	--	--	--
ENSG00000140564	up	1467.48	1.29816	0.31778	4.08509	4.40605e-05	0.00521699	FURIN	protein_coding			15	q26.1	90868592	90883458	1	furin, paired basic amino acid cleaving enzyme [Source:HGNC Symbol;Acc:HGNC:8568]		ENSG00000140564	--	up	--	--	--	--	--	--
ENSG00000077150	up	723.11	1.47027	0.360024	4.08379	4.43066e-05	0.00522003	NFKB2	protein_coding			10	q24.32	102394110	102402529	1	nuclear factor kappa B subunit 2 [Source:HGNC Symbol;Acc:HGNC:7795]		ENSG00000077150	--	up	--	--	--	--	--	--
ENSG00000133048	up	2380.53	2.21907	0.543718	4.08128	4.47875e-05	0.00522974	CHI3L1	protein_coding			1	q32.1	203178931	203186749	-1	chitinase 3 like 1 [Source:HGNC Symbol;Acc:HGNC:1932]		ENSG00000133048	--	up	--	--	--	--	--	--
ENSG00000200164	up	12.7036	2.36762	0.580149	4.08106	4.48307e-05	0.00522974	--	misc_RNA			16	q22.1	69191123	69191223	1	Y RNA [Source:RFAM;Acc:RF00019]		ENSG00000200164	--	up	--	--	--	--	--	--
ENSG00000160213	up	2232.05	0.699929	0.171593	4.079	4.52303e-05	0.00525048	CSTB	protein_coding			21	q22.3	43772512	43776445	-1	cystatin B [Source:HGNC Symbol;Acc:HGNC:2482]		ENSG00000160213	--	up	down	ENSG00000160213,GI:20357564	TC2100385	1.59	0.0218	CST6,CSTB,EPM1,PME,STFB
ENSG00000163032	down	3902.84	-1.66932	0.410618	-4.06539	4.79523e-05	0.00553897	VSNL1	protein_coding			2	p24.2	17539126	17657018	1	visinin like 1 [Source:HGNC Symbol;Acc:HGNC:12722]		ENSG00000163032	--	down	--	--	--	--	--	--
ENSG00000110328	up	623.766	0.669325	0.164761	4.06241	4.85694e-05	0.00553897	GALNT18	protein_coding			11	p15.4	11270876	11622005	-1	polypeptide N-acetylgalactosaminyltransferase 18 [Source:HGNC Symbol;Acc:HGNC:30488]		ENSG00000110328	--	up	--	--	--	--	--	--
ENSG00000185201	up	1745.49	1.96313	0.483311	4.06183	4.869e-05	0.00553897	IFITM2	protein_coding			11	p15.5	307631	315272	1	interferon induced transmembrane protein 2 [Source:HGNC Symbol;Acc:HGNC:5413]		ENSG00000185201	UP	up	up	ENSG00000185201,GI:10835237	TC1100009	2.74	0.00132	IFITM2
ENSG00000141639	up	3505.44	1.34267	0.33062	4.06105	4.88517e-05	0.00553897	MAPK4	protein_coding			18	q21.1	50560078	50731824	1	mitogen-activated protein kinase 4 [Source:HGNC Symbol;Acc:HGNC:6878]		ENSG00000141639	UP	up	up	ENSG00000141639,GI:89276768	TC1800182	1.52	0.0048	ERK3,Erk4,MAPK4,PRKM4,p63MAPK
ENSG00000155659	up	175.291	2.10368	0.518034	4.06089	4.8885e-05	0.00553897	VSIG4	protein_coding			X	q12	66021738	66040125	-1	V-set and immunoglobulin domain containing 4 [Source:HGNC Symbol;Acc:HGNC:17032]		ENSG00000155659	--	up	--	--	--	--	--	--
ENSG00000147509	up	323.331	1.49701	0.368816	4.05897	4.92895e-05	0.00555822	RGS20	protein_coding			8	q11.23	53851808	53959303	1	regulator of G-protein signaling 20 [Source:HGNC Symbol;Acc:HGNC:14600]		ENSG00000147509	--	up	--	--	--	--	--	--
ENSG00000173376	down	80.8638	-1.23519	0.304405	-4.05771	4.95558e-05	0.00556176	NDNF	protein_coding			4	q27	121035613	121073021	-1	neuron derived neurotrophic factor [Source:HGNC Symbol;Acc:HGNC:26256]		ENSG00000173376	--	down	--	--	--	--	--	--
ENSG00000137507	up	1130.29	2.09419	0.516673	4.05321	5.05193e-05	0.00563787	LRRC32	protein_coding			11	q13.5	76657524	76670747	-1	leucine rich repeat containing 32 [Source:HGNC Symbol;Acc:HGNC:4161]		ENSG00000137507	UP	up	up	ENSG00000137507,GI:5031706	TC1101681	2.48	0.0239	D11S833E,GARP,LRRC32
ENSG00000274331	up	31.5458	2.32044	0.572619	4.05233	5.07101e-05	0.00563787	--	lincRNA			13	q34	109984858	109986565	-1	--		ENSG00000274331	--	up	--	--	--	--	--	--
ENSG00000067955	up	1086.61	0.96334	0.238003	4.04759	5.17484e-05	0.00572642	CBFB	protein_coding			16	q22.1	67029116	67101058	1	core-binding factor beta subunit [Source:HGNC Symbol;Acc:HGNC:1539]		ENSG00000067955	--	up	--	--	--	--	--	--
ENSG00000127507	up	78.4261	1.95907	0.484191	4.04608	5.20834e-05	0.00573668	ADGRE2	protein_coding			19	p13.12	14732393	14778541	-1	adhesion G protein-coupled receptor E2 [Source:HGNC Symbol;Acc:HGNC:3337]		ENSG00000127507	--	up	--	--	--	--	--	--
ENSG00000259319	down	90.9113	-1.3089	0.3236	-4.04481	5.23663e-05	0.00574114	--	antisense			14	q24.3	75423683	75427741	-1	--		ENSG00000259319	--	down	--	--	--	--	--	--
ENSG00000137252	down	40.3183	-1.88091	0.467615	-4.02234	5.76233e-05	0.00626818	HCRTR2	protein_coding			6	p12.1	55106460	55282620	1	hypocretin receptor 2 [Source:HGNC Symbol;Acc:HGNC:4849]		ENSG00000137252	--	down	--	--	--	--	--	--
ENSG00000070182	down	330.223	-1.1587	0.28809	-4.02201	5.77029e-05	0.00626818	SPTB	protein_coding	102465841	MIR7855	14	q23.3	64746283	64879883	-1	spectrin beta, erythrocytic [Source:HGNC Symbol;Acc:HGNC:11274]		ENSG00000070182	--	down	--	--	--	--	--	--
ENSG00000270523	down	3.59842	-2.41272	0.601923	-4.00835	6.11437e-05	NA	--	sense_intronic			15	q11.2	25130978	25131337	1	--		ENSG00000270523	--	down	--	--	--	--	--	--
ENSG00000236882	up	142.893	2.22337	0.554835	4.00727	6.14249e-05	0.00663591	LINC01554	lincRNA			5	q15	95852232	95860133	1	long intergenic non-protein coding RNA 1554 [Source:HGNC Symbol;Acc:HGNC:24687]		ENSG00000236882	--	up	--	--	--	--	--	--
ENSG00000123685	up	106.542	1.48238	0.370001	4.00641	6.16486e-05	0.00663591	BATF3	protein_coding			1	q32.3	212686418	212699985	-1	basic leucine zipper ATF-like transcription factor 3 [Source:HGNC Symbol;Acc:HGNC:28915]		ENSG00000123685	--	up	--	--	--	--	--	--
ENSG00000143878	up	16384.1	1.20478	0.30087	4.00432	6.2196e-05	0.00666454	RHOB	protein_coding			2	p24.1	20447074	20449445	1	ras homolog family member B [Source:HGNC Symbol;Acc:HGNC:668]		ENSG00000143878	--	up	--	--	--	--	--	--
ENSG00000011422	up	183.743	1.65553	0.414268	3.99627	6.43491e-05	0.00682826	PLAUR	protein_coding			19	q13.31	43646095	43670547	-1	plasminogen activator, urokinase receptor [Source:HGNC Symbol;Acc:HGNC:9053]		ENSG00000011422	--	up	--	--	--	--	--	--
ENSG00000166411	down	485.766	-1.01667	0.254515	-3.99455	6.48171e-05	0.00682826	IDH3A	protein_coding			15	q25.1	78131498	78171949	1	isocitrate dehydrogenase 3 (NAD(+)) alpha [Source:HGNC Symbol;Acc:HGNC:5384]		ENSG00000166411	DOWN	down	down	ENSG00000166411,GI:28178835	TC1500517	2.2	0.0345	IDH3A
ENSG00000227502	down	100.879	-1.69239	0.423714	-3.99418	6.49198e-05	0.00682826	LINC01268	lincRNA			6	q21	113868013	113873351	-1	long intergenic non-protein coding RNA 1268 [Source:HGNC Symbol;Acc:HGNC:50323]		ENSG00000227502	--	down	--	--	--	--	--	--
ENSG00000263934	up	469.149	2.03882	0.510521	3.9936	6.50782e-05	0.00682826	SNORD3A	snoRNA			17	p11.2	19188016	19188714	1	small nucleolar RNA, C/D box 3A [Source:HGNC Symbol;Acc:HGNC:33189]		ENSG00000263934	--	up	--	--	--	--	--	--
ENSG00000143110	up	306.436	1.3078	0.327499	3.99328	6.51656e-05	0.00682826	C1orf162	protein_coding			1	p13.2	111473792	111478512	1	chromosome 1 open reading frame 162 [Source:HGNC Symbol;Acc:HGNC:28344]		ENSG00000143110	--	up	--	--	--	--	--	--
ENSG00000159403	up	1235.8	1.60946	0.403166	3.99206	6.55014e-05	0.00683321	C1R	protein_coding			12	p13.31	7080209	7092607	-1	complement C1r [Source:HGNC Symbol;Acc:HGNC:1246]		ENSG00000159403	--	up	--	--	--	--	--	--
ENSG00000215908	down	106.049	-1.01933	0.255601	-3.98797	6.66413e-05	0.00691595	CROCCP2	transcribed_unprocessed_pseudogene			1	p36.13	16618969	16644683	-1	ciliary rootlet coiled-coil, rootletin pseudogene 2 [Source:HGNC Symbol;Acc:HGNC:28170]		ENSG00000215908	--	down	--	--	--	--	--	--
ENSG00000279447	up	9.30106	2.14123	0.537036	3.98713	6.68786e-05	0.00691595	--	TEC			20	p11.21	23071547	23072722	-1	--		ENSG00000279447	--	up	--	--	--	--	--	--
ENSG00000204352	down	21.096	-1.79945	0.452735	-3.97462	7.04914e-05	0.00725785	C9orf129	protein_coding			9	q22.31	93318199	93346414	-1	chromosome 9 open reading frame 129 [Source:HGNC Symbol;Acc:HGNC:31116]		ENSG00000204352	DOWN	down	down	ENSG00000204352	TC0901141	2.65	0.0258	---
ENSG00000143333	up	1279.44	1.21524	0.305846	3.97337	7.08623e-05	0.00726446	RGS16	protein_coding			1	q25.3	182598623	182604408	-1	regulator of G-protein signaling 16 [Source:HGNC Symbol;Acc:HGNC:9997]		ENSG00000143333	--	up	--	--	--	--	--	--
ENSG00000090339	up	319.134	2.08968	0.527105	3.96444	7.3568e-05	0.00750696	ICAM1	protein_coding			19	p13.2	10270835	10286615	1	intercellular adhesion molecule 1 [Source:HGNC Symbol;Acc:HGNC:5344]		ENSG00000090339	--	up	--	--	--	--	--	--
ENSG00000129667	up	532.116	1.59152	0.401576	3.96318	7.39576e-05	0.00750696	RHBDF2	protein_coding			17	q25.1	76470891	76501790	-1	rhomboid 5 homolog 2 [Source:HGNC Symbol;Acc:HGNC:20788]		ENSG00000129667	--	up	--	--	--	--	--	--
ENSG00000124216	up	91.8259	1.50728	0.3804	3.96236	7.42135e-05	0.00750696	SNAI1	protein_coding			20	q13.13	49982999	49988886	1	snail family transcriptional repressor 1 [Source:HGNC Symbol;Acc:HGNC:11128]		ENSG00000124216	--	up	--	--	--	--	--	--
ENSG00000172965	up	255.576	1.88021	0.474627	3.96145	7.44958e-05	0.00750696	MIR4435-2HG	lincRNA			2	q13	111196350	111495100	-1	MIR4435-2 host gene [Source:HGNC Symbol;Acc:HGNC:35163]		ENSG00000172965	--	up	--	--	--	--	--	--
ENSG00000250312	down	87.3493	-0.914153	0.230854	-3.95988	7.49862e-05	0.00752436	ZNF718	protein_coding			4	p16.3	124480	163989	1	zinc finger protein 718 [Source:HGNC Symbol;Acc:HGNC:26889]		ENSG00000250312	--	down	--	--	--	--	--	--
ENSG00000188185	down	181.403	-1.41287	0.35727	-3.95462	7.66554e-05	0.00765939	LINC00265	lincRNA			7	p14.1	39733632	39793092	1	long intergenic non-protein coding RNA 265 [Source:HGNC Symbol;Acc:HGNC:28019]		ENSG00000188185	--	down	--	--	--	--	--	--
ENSG00000198355	up	1402.71	1.16237	0.294154	3.95157	7.76413e-05	0.00772531	PIM3	protein_coding			22	q13.33	49960513	49964080	1	Pim-3 proto-oncogene, serine/threonine kinase [Source:HGNC Symbol;Acc:HGNC:19310]		ENSG00000198355	--	up	--	--	--	--	--	--
ENSG00000102804	up	12946.7	0.913525	0.23131	3.94935	7.83651e-05	0.00773552	TSC22D1	protein_coding			13	q14.11	44432143	44577147	-1	TSC22 domain family member 1 [Source:HGNC Symbol;Acc:HGNC:16826]		ENSG00000102804	--	up	--	--	--	--	--	--
ENSG00000187837	up	610.662	1.98603	0.502888	3.94925	7.83973e-05	0.00773552	HIST1H1C	protein_coding			6	p22.2	26055787	26056428	-1	histone cluster 1 H1 family member c [Source:HGNC Symbol;Acc:HGNC:4716]		ENSG00000187837	--	up	--	--	--	--	--	--
ENSG00000142227	up	633.613	1.52436	0.386274	3.94631	7.93664e-05	0.00779865	EMP3	protein_coding			19	q13.33	48321509	48330553	1	epithelial membrane protein 3 [Source:HGNC Symbol;Acc:HGNC:3335]		ENSG00000142227	--	up	--	--	--	--	--	--
ENSG00000173208	down	219.277	-1.13149	0.286951	-3.94316	8.04154e-05	0.00786908	ABCD2	protein_coding			12	q12	39550033	39619751	-1	ATP binding cassette subfamily D member 2 [Source:HGNC Symbol;Acc:HGNC:66]		ENSG00000173208	DOWN	down	down	ENSG00000173208,GI:21536379	TC1201106	2.56	0.0456	ABC39,ABCD2,ALDL1,ALDR,ALDRP,hALDR
ENSG00000173699	down	18.8756	-1.57658	0.400038	-3.94106	8.11223e-05	0.00790558	SPATA3	protein_coding			2	q37.1	230996121	231025055	1	spermatogenesis associated 3 [Source:HGNC Symbol;Acc:HGNC:17884]		ENSG00000173699	--	down	--	--	--	--	--	--
ENSG00000134686	up	3764.36	1.23249	0.312843	3.93966	8.15984e-05	0.0079194	PHC2	protein_coding	100500853	MIR3605	1	p35.1	33323623	33431052	-1	polyhomeotic homolog 2 [Source:HGNC Symbol;Acc:HGNC:3183]		ENSG00000134686	--	up	--	--	--	--	--	--
ENSG00000167601	up	981.321	1.01225	0.257145	3.93651	8.26741e-05	0.00799104	AXL	protein_coding			19	q13.2	41219203	41261766	1	AXL receptor tyrosine kinase [Source:HGNC Symbol;Acc:HGNC:905]		ENSG00000167601	--	up	--	--	--	--	--	--
ENSG00000236047	up	9.16648	1.9703	0.501137	3.93166	8.43623e-05	0.00812107	--	processed_pseudogene			2	q33.2	202520401	202520989	1	--		ENSG00000236047	--	up	--	--	--	--	--	--
ENSG00000200534	up	52.0707	1.77374	0.451641	3.92733	8.58926e-05	0.00823491	SNORA33	snoRNA			6	q23.2	132817219	132817348	1	small nucleolar RNA, H/ACA box 33 [Source:HGNC Symbol;Acc:HGNC:32623]		ENSG00000200534	UP	up	up	ENSG00000190543,ENSG00000200534	TC0600729	2.5	0.0453	---
ENSG00000151693	down	145.16	-1.22688	0.312489	-3.92614	8.63186e-05	0.00824238	ASAP2	protein_coding			2	p25.1	9206765	9405683	1	ArfGAP with SH3 domain, ankyrin repeat and PH domain 2 [Source:HGNC Symbol;Acc:HGNC:2721]		ENSG00000151693	DOWN	down	down	ENSG00000151693,GI:4502248	TC0200025	1.92	0.0438	DDEF2
ENSG00000235296	down	5.64481	-2.227	0.567589	-3.92362	8.723e-05	0.00829596	--	antisense			17	q25.3	81941869	81947601	1	--		ENSG00000235296	--	down	--	--	--	--	--	--
ENSG00000100292	up	515.614	1.46104	0.372797	3.91914	8.88667e-05	0.00841781	HMOX1	protein_coding			22	q12.3	35380361	35394214	1	heme oxygenase 1 [Source:HGNC Symbol;Acc:HGNC:5013]		ENSG00000100292	UP	up	up	ENSG00000100292,GI:4504436	TC2200232	2.32	0.0187	HMOX1,HO-1,bK286B10
ENSG00000162722	down	45.2612	-1.71552	0.438865	-3.90899	9.26836e-05	0.00874438	TRIM58	protein_coding			1	q44	247857199	247878205	1	tripartite motif containing 58 [Source:HGNC Symbol;Acc:HGNC:24150]		ENSG00000162722	--	down	--	--	--	--	--	--
ENSG00000244056	down	5.86906	-2.16105	0.553216	-3.90634	9.37035e-05	0.00880553	RN7SL417P	misc_RNA			15	q25.2	84394072	84394336	1	RNA, 7SL, cytoplasmic 417, pseudogene [Source:HGNC Symbol;Acc:HGNC:46433]		ENSG00000244056	--	down	--	--	--	--	--	--
ENSG00000182704	up	191.229	1.76485	0.452536	3.8999	9.62308e-05	0.00899369	TSKU	protein_coding			11	q13.5	76782251	76798154	1	tsukushi, small leucine rich proteoglycan [Source:HGNC Symbol;Acc:HGNC:28850]		ENSG00000182704	--	up	--	--	--	--	--	--
ENSG00000140988	up	9184.39	1.03658	0.265837	3.89931	9.64654e-05	0.00899369	RPS2	protein_coding			16	p13.3	1962052	1964860	-1	ribosomal protein S2 [Source:HGNC Symbol;Acc:HGNC:10404]		ENSG00000140988	--	up	down	ENSG00000140988,ENSG00000190009,ENSG00000192449,ENSG00000200073,ENSG00000201994,GI:70609878	TC1600756	1.57	0.00734	LLREP3,MGC102851,MGC117344,MGC117345,RPS2
ENSG00000133800	up	328.539	1.7374	0.445921	3.89621	9.7709e-05	0.00905756	LYVE1	protein_coding			11	p15.4	10556966	10611689	-1	lymphatic vessel endothelial hyaluronan receptor 1 [Source:HGNC Symbol;Acc:HGNC:14687]		ENSG00000133800	--	up	--	--	--	--	--	--		LYVE1	lymphatic vessel endothelial hyaluronan receptor 1	type I integral membrane glycoprotein
ENSG00000265179	down	89.756	-1.88153	0.483038	-3.89519	9.812e-05	0.00905756	--	processed_transcript			18	p11.32	902766	906667	-1	--		ENSG00000265179	--	down	--	--	--	--	--	--
ENSG00000167397	up	249.037	1.26586	0.325078	3.89401	9.86014e-05	0.00905756	VKORC1	protein_coding			16	p11.2	31090842	31095980	-1	vitamin K epoxide reductase complex subunit 1 [Source:HGNC Symbol;Acc:HGNC:23663]		ENSG00000167397	--	up	down	ENSG00000167397,ENSG00000205481,GI:45827738	TC1601034	1.5	0.0239	VKORC1
ENSG00000155287	up	1831.41	0.84888	0.218007	3.89381	9.86804e-05	0.00905756	SLC25A28	protein_coding			10	q24.2	99610522	99620609	-1	solute carrier family 25 member 28 [Source:HGNC Symbol;Acc:HGNC:23472]		ENSG00000155287	--	up	down	ENSG00000155287,GI:19923633	TC1001212	1.94	0.00346	DKFZp547C109,MRS3/4,MRS4L,NPD016,SLC25A28
ENSG00000252965	up	10.5225	1.8877	0.485301	3.88975	0.000100349	0.00917519	--	misc_RNA			3	q21.2	125528244	125528349	-1	Y RNA [Source:RFAM;Acc:RF00019]		ENSG00000252965	--	up	--	--	--	--	--	--
ENSG00000242125	up	374.33	1.11706	0.287383	3.88702	0.000101482	0.00924304	SNHG3	sense_intronic			1	p35.3	28505980	28510892	1	small nucleolar RNA host gene 3 [Source:HGNC Symbol;Acc:HGNC:10118]		ENSG00000242125	--	up	--	--	--	--	--	--
ENSG00000188263	down	10.4093	-2.10059	0.54115	-3.88172	0.000103722	0.00941088	IL17REL	protein_coding			22	q13.33	49994513	50012659	-1	interleukin 17 receptor E like [Source:HGNC Symbol;Acc:HGNC:33808]		ENSG00000188263	--	down	--	--	--	--	--	--
ENSG00000282056	down	364.125	-1.02512	0.264443	-3.87654	0.000105952	0.00956266	NA	NA			NA	NA	NA	NA	NA	NA		ENSG00000282056	--	down	--	--	--	--	--	--
ENSG00000151577	down	9.55006	-2.24771	0.57991	-3.87597	0.000106202	0.00956266	DRD3	protein_coding			3	q13.31	114128652	114199407	-1	dopamine receptor D3 [Source:HGNC Symbol;Acc:HGNC:3024]		ENSG00000151577	--	down	--	--	--	--	--	--
ENSG00000279457	up	226.003	0.883179	0.228107	3.87178	0.000108044	0.00962625	--	protein_coding			1	p36.33	184923	200322	-1	--		ENSG00000279457	--	up	--	--	--	--	--	--
ENSG00000151835	down	1146.17	-0.70171	0.181302	-3.8704	0.000108657	0.00962625	SACS	protein_coding			13	q12.12	23328826	23411513	-1	sacsin molecular chaperone [Source:HGNC Symbol;Acc:HGNC:10519]		ENSG00000151835	DOWN	down	down	ENSG00000151835,GI:38230497	TC1300340	2.01	0.0091	ARSACS,DKFZp686B15167,SACS
ENSG00000256235	up	351.181	1.36428	0.352498	3.87031	0.000108697	0.00962625	SMIM3	protein_coding			5	q33.1	150777946	150796734	1	small integral membrane protein 3 [Source:HGNC Symbol;Acc:HGNC:30248]		ENSG00000256235	--	up	--	--	--	--	--	--
ENSG00000108551	up	3707.3	1.65932	0.428765	3.87	0.000108834	0.00962625	RASD1	protein_coding			17	p11.2	17494437	17496395	-1	ras related dexamethasone induced 1 [Source:HGNC Symbol;Acc:HGNC:15828]		ENSG00000108551	--	up	--	--	--	--	--	--
ENSG00000156804	up	1274.05	1.25913	0.325376	3.86976	0.000108941	0.00962625	FBXO32	protein_coding			8	q24.13	123497889	123541206	-1	F-box protein 32 [Source:HGNC Symbol;Acc:HGNC:16731]		ENSG00000156804	--	up	--	--	--	--	--	--
ENSG00000100557	down	23.8618	-2.21798	0.574059	-3.86369	0.000111688	0.00983228	C14orf105	protein_coding			14	q22.3	57469301	57493867	-1	chromosome 14 open reading frame 105 [Source:HGNC Symbol;Acc:HGNC:20189]		ENSG00000100557	--	down	--	--	--	--	--	--
ENSG00000148841	up	487.446	1.53965	0.39888	3.85993	0.000113422	0.00994792	ITPRIP	protein_coding			10	q25.1	104309698	104338404	-1	inositol 1,4,5-trisphosphate receptor interacting protein [Source:HGNC Symbol;Acc:HGNC:29370]		ENSG00000148841	UP	up	up	ENSG00000148841,GI:47271452	TC1001265	1.81	0.0101	KIAA1754,RP11-127L20.4,bA127L20.2
ENSG00000170379	up	82.458	1.4721	0.38149	3.85881	0.000113938	0.00995637	TCAF2	protein_coding			7	q35	143620950	143730409	1	TRPM8 channel associated factor 2 [Source:HGNC Symbol;Acc:HGNC:26878]		ENSG00000170379	--	up	--	--	--	--	--	--
ENSG00000100504	up	479.604	1.54843	0.401369	3.85787	0.00011438	0.00995822	PYGL	protein_coding			14	q22.1	50857891	50944736	-1	phosphorylase, glycogen, liver [Source:HGNC Symbol;Acc:HGNC:9725]		ENSG00000100504	UP	up	up	ENSG00000100504,GI:71037378	TC1400850	2.29	0.00248	PYGL		PYGL	phosphorylase, glycogen, liver	mobilises liver glycogen stores
ENSG00000133112	up	20584.8	0.959213	0.249074	3.85112	0.000117581	0.0101994	TPT1	protein_coding			13	q14.13	45333471	45341370	-1	tumor protein, translationally-controlled 1 [Source:HGNC Symbol;Acc:HGNC:12022]		ENSG00000133112	--	up	--	--	--	--	--	--
ENSG00000198576	up	1705.84	2.10705	0.548803	3.83936	0.000123357	0.0106527	ARC	protein_coding			8	q24.3	142611044	142614472	-1	activity regulated cytoskeleton associated protein [Source:HGNC Symbol;Acc:HGNC:648]		ENSG00000198576	--	up	--	--	--	--	--	--
ENSG00000186150	up	16.284	1.9742	0.514351	3.83824	0.000123922	0.0106527	UBL4B	protein_coding			1	p13.3	110112468	110113945	1	ubiquitin like 4B [Source:HGNC Symbol;Acc:HGNC:32309]		ENSG00000186150	--	up	--	--	--	--	--	--
ENSG00000174611	down	69.663	-1.1481	0.299173	-3.83756	0.000124265	0.0106527	KY	protein_coding			3	q22.2	134603138	134651636	-1	kyphoscoliosis peptidase [Source:HGNC Symbol;Acc:HGNC:26576]		ENSG00000174611	--	down	--	--	--	--	--	--
ENSG00000107738	up	2638	1.33982	0.349194	3.83688	0.000124606	0.0106527	C10orf54	protein_coding			10	q22.1	71747559	71773498	-1	chromosome 10 open reading frame 54 [Source:HGNC Symbol;Acc:HGNC:30085]		ENSG00000107738	--	up	--	--	--	--	--	--
ENSG00000176014	up	811.026	1.77788	0.463539	3.83546	0.00012533	0.010676	TUBB6	protein_coding			18	p11.21	12307669	12344320	1	tubulin beta 6 class V [Source:HGNC Symbol;Acc:HGNC:20776]		ENSG00000176014	--	up	--	--	--	--	--	--
ENSG00000163659	up	1228.84	1.35637	0.353853	3.83315	0.000126513	0.0107382	TIPARP	protein_coding			3	q25.31	156673235	156706770	1	TCDD inducible poly(ADP-ribose) polymerase [Source:HGNC Symbol;Acc:HGNC:23696]		ENSG00000163659	--	up	--	--	--	--	--	--
ENSG00000205835	down	46.0924	-1.47653	0.385336	-3.83179	0.000127212	0.0107589	GMNC	protein_coding			3	q28	190852877	190892429	-1	geminin coiled-coil domain containing [Source:HGNC Symbol;Acc:HGNC:40049]		ENSG00000205835	--	down	--	--	--	--	--	--
ENSG00000078401	up	489.522	1.94564	0.508206	3.82845	0.000128954	0.0108675	EDN1	protein_coding			6	p24.1	12290363	12297194	1	endothelin 1 [Source:HGNC Symbol;Acc:HGNC:3176]		ENSG00000078401	--	up	--	--	--	--	--	--
ENSG00000278925	up	14.7677	1.88513	0.492669	3.82636	0.000130052	0.0109211	--	lincRNA			5	q31.3	141825708	141826325	-1	--		ENSG00000278925	--	up	--	--	--	--	--	--
ENSG00000185933	down	27.1806	-1.72328	0.45052	-3.8251	0.000130719	0.0109225	CALHM1	protein_coding			10	q24.33	103453387	103458888	-1	calcium homeostasis modulator 1 [Source:HGNC Symbol;Acc:HGNC:23494]		ENSG00000185933	--	down	--	--	--	--	--	--
ENSG00000171502	down	118.392	-1.26756	0.331424	-3.82459	0.00013099	0.0109225	COL24A1	protein_coding			1	p22.3	85729233	86156943	-1	collagen type XXIV alpha 1 chain [Source:HGNC Symbol;Acc:HGNC:20821]		ENSG00000171502	--	down	--	--	--	--	--	--
ENSG00000103966	up	368.856	1.44507	0.377981	3.82313	0.000131766	0.0109272	EHD4	protein_coding			15	q15.1	41895939	41972578	-1	EH domain containing 4 [Source:HGNC Symbol;Acc:HGNC:3245]		ENSG00000103966	--	up	--	--	--	--	--	--
ENSG00000132744	down	112.69	-1.94415	0.508574	-3.82275	0.00013197	0.0109272	ACY3	protein_coding			11	q13.2	67642555	67650659	-1	aminoacylase 3 [Source:HGNC Symbol;Acc:HGNC:24104]		ENSG00000132744	DOWN	down	down	ENSG00000132744,GI:18087824	TC1101600	4.27	0.0347	ACY-3,ACY3,HCBP1,MGC9740
ENSG00000088280	up	963.531	0.986995	0.258398	3.81966	0.000133633	0.0110217	ASAP3	protein_coding			1	p36.12	23428563	23484568	-1	ArfGAP with SH3 domain, ankyrin repeat and PH domain 3 [Source:HGNC Symbol;Acc:HGNC:14987]		ENSG00000088280	UP	up	up	ENSG00000088280,GI:19923539	TC0101976	1.79	0.0335	DDEFL1,FLJ20199,UPLC1
ENSG00000100599	up	295.823	0.941637	0.246572	3.81891	0.000134042	0.0110217	RIN3	protein_coding			14	q32.12	92513774	92688994	1	Ras and Rab interactor 3 [Source:HGNC Symbol;Acc:HGNC:18751]		ENSG00000100599	--	up	down	ENSG00000100599,GI:40353728	TC1400452	1.73	0.0326	DKFZp762H1613,FLJ11700,FLJ22439,RIN3
ENSG00000184731	up	142.056	1.09606	0.2873	3.81504	0.000136161	0.0111304	FAM110C	protein_coding			2	p25.3	38814	46870	-1	family with sequence similarity 110 member C [Source:HGNC Symbol;Acc:HGNC:33340]		ENSG00000184731	--	up	--	--	--	--	--	--
ENSG00000167306	down	138.126	-1.7131	0.44907	-3.81478	0.000136305	0.0111304	MYO5B	protein_coding			18	q21.1	49822813	50195093	-1	myosin VB [Source:HGNC Symbol;Acc:HGNC:7603]		ENSG00000167306	--	down	--	--	--	--	--	--
ENSG00000113916	up	3254.09	1.161	0.304683	3.8105	0.000138684	0.0112492	BCL6	protein_coding			3	q27.3	187721377	187745727	-1	B-cell CLL/lymphoma 6 [Source:HGNC Symbol;Acc:HGNC:1001]		ENSG00000113916	UP	up	up	ENSG00000113916,GI:21040323,GI:21040335	TC0301841	1.78	0.0014	BCL5,BCL6,BCL6A,LAZ3,ZBTB27,ZNF51
ENSG00000172183	up	206.207	1.49385	0.39204	3.81046	0.000138708	0.0112492	ISG20	protein_coding			15	q26.1	88636153	88656483	1	interferon stimulated exonuclease gene 20 [Source:HGNC Symbol;Acc:HGNC:6130]		ENSG00000172183	--	up	--	--	--	--	--	--
ENSG00000186479	down	101.766	-1.47303	0.386784	-3.80841	0.000139861	0.0112681	RGS7BP	protein_coding			5	q12.3	64506257	64612312	1	regulator of G-protein signaling 7 binding protein [Source:HGNC Symbol;Acc:HGNC:23271]		ENSG00000186479	--	down	--	--	--	--	--	--
ENSG00000173812	up	14674.4	0.756931	0.198755	3.80836	0.000139893	0.0112681	EIF1	protein_coding			17	q21.2	41688885	41692668	1	eukaryotic translation initiation factor 1 [Source:HGNC Symbol;Acc:HGNC:3249]		ENSG00000173812	--	up	--	--	--	--	--	--
ENSG00000199753	up	65.8925	1.80843	0.475001	3.80722	0.000140539	0.0112817	SNORD104	snoRNA			17	q23.3	64146083	64146152	1	small nucleolar RNA, C/D box 104 [Source:HGNC Symbol;Acc:HGNC:32768]		ENSG00000199753	--	up	--	--	--	--	--	--
ENSG00000125733	up	695.573	1.45906	0.38384	3.80123	0.000143979	0.0115188	TRIP10	protein_coding			19	p13.3	6737925	6751526	1	thyroid hormone receptor interactor 10 [Source:HGNC Symbol;Acc:HGNC:12304]		ENSG00000125733	--	up	--	--	--	--	--	--
ENSG00000248290	up	40.2407	1.82988	0.481602	3.79957	0.000144945	0.011557	TNXA	unprocessed_pseudogene			6	p21.33	32008614	32012472	-1	tenascin XA (pseudogene) [Source:HGNC Symbol;Acc:HGNC:11975]		ENSG00000248290	--	up	--	--	--	--	--	--
ENSG00000150175	down	66.124	-2.01848	0.531854	-3.79517	0.000147542	0.0117246	FRMPD2B	unprocessed_pseudogene			10	q11.22	46870858	46894562	1	FERM and PDZ domain containing 2B, pseudogene [Source:HGNC Symbol;Acc:HGNC:16843]		ENSG00000150175	--	down	--	--	--	--	--	--
ENSG00000248475	up	9.52798	2.28234	0.601912	3.79182	0.000149549	0.0118444	--	antisense			5	q11.2	58741581	58817099	-1	--		ENSG00000248475	--	up	--	--	--	--	--	--
ENSG00000253223	down	39.7437	-2.02608	0.534544	-3.7903	0.000150466	0.0118773	--	processed_pseudogene			8	q13.1	66984135	66986187	-1	--		ENSG00000253223	--	down	--	--	--	--	--	--
ENSG00000263293	up	12.9432	2.07119	0.546734	3.78831	0.000151678	0.0119331	--	antisense			17	q21.32	47303460	47323613	-1	thyroid cancer-associated transcript 158 [Source:EntrezGene;Acc:102724508]		ENSG00000263293	--	up	--	--	--	--	--	--
ENSG00000260532	down	30.4095	-2.01036	0.53099	-3.78607	0.00015305	0.0119656	--	lincRNA			16	p13.3	1111627	1113399	1	--		ENSG00000260532	--	down	--	--	--	--	--	--
ENSG00000140961	up	183.666	1.38832	0.366698	3.78599	0.0001531	0.0119656	OSGIN1	protein_coding			16	q23.3	83948282	83966332	1	oxidative stress induced growth inhibitor 1 [Source:HGNC Symbol;Acc:HGNC:30093]		ENSG00000140961	--	up	--	--	--	--	--	--
ENSG00000160813	up	172.515	1.04841	0.277234	3.78169	0.000155766	0.0121339	PPP1R35	protein_coding			7	q22.1	100435282	100436565	-1	protein phosphatase 1 regulatory subunit 35 [Source:HGNC Symbol;Acc:HGNC:28320]		ENSG00000160813	--	up	--	--	--	--	--	--
ENSG00000224116	down	80.5031	-1.56706	0.414533	-3.7803	0.000156642	0.0121621	INHBA-AS1	antisense			7	p14.1	41693916	41779388	1	INHBA antisense RNA 1 [Source:HGNC Symbol;Acc:HGNC:40303]		ENSG00000224116	--	down	--	--	--	--	--	--
ENSG00000183943	up	909.425	1.28337	0.33967	3.77829	0.00015791	0.0122205	PRKX	protein_coding			X	p22.33	3604370	3713608	-1	protein kinase, X-linked [Source:HGNC Symbol;Acc:HGNC:9441]		ENSG00000183943	UP	up	up	ENSG00000183943,ENSG00000195825,ENSG00000201702,GI:4826947	TC0X00742	1.84	0.0458	PRKX
ENSG00000196872	up	235.551	1.15923	0.306941	3.77673	0.000158898	0.0122311	KIAA1211L	protein_coding			2	q11.2	98793846	98936259	-1	KIAA1211 like [Source:HGNC Symbol;Acc:HGNC:33454]		ENSG00000196872	--	up	--	--	--	--	--	--
ENSG00000147145	down	42.2302	-1.71074	0.453002	-3.77645	0.00015908	0.0122311	LPAR4	protein_coding			X	q21.1	78747709	78757094	1	lysophosphatidic acid receptor 4 [Source:HGNC Symbol;Acc:HGNC:4478]		ENSG00000147145	--	down	--	--	--	--	--	--
ENSG00000076248	up	952.211	1.0853	0.287654	3.77295	0.000161326	0.0123636	UNG	protein_coding			12	q24.11	109097574	109110992	1	uracil DNA glycosylase [Source:HGNC Symbol;Acc:HGNC:12572]		ENSG00000076248	--	up	--	--	--	--	--	--
ENSG00000224397	up	3.18063	2.27896	0.604067	3.7727	0.000161493	NA	LINC01272	lincRNA			20	q13.13	50267486	50279795	1	long intergenic non-protein coding RNA 1272 [Source:HGNC Symbol;Acc:HGNC:50328]		ENSG00000224397	--	up	--	--	--	--	--	--
ENSG00000185338	up	57.6662	1.44413	0.38318	3.76879	0.00016404	0.012522	SOCS1	protein_coding			16	p13.13	11254405	11256179	-1	suppressor of cytokine signaling 1 [Source:HGNC Symbol;Acc:HGNC:19383]		ENSG00000185338	--	up	--	--	--	--	--	--
ENSG00000022355	down	1058.03	-1.83047	0.485772	-3.76817	0.000164451	0.012522	GABRA1	protein_coding			5	q34	161847063	161899981	1	gamma-aminobutyric acid type A receptor alpha1 subunit [Source:HGNC Symbol;Acc:HGNC:4075]		ENSG00000022355	--	down	--	--	--	--	--	--
ENSG00000102802	up	680.966	2.23322	0.59294	3.76634	0.000165658	0.0125735	MEDAG	protein_coding			13	q12.3	30906191	30925572	1	mesenteric estrogen dependent adipogenesis [Source:HGNC Symbol;Acc:HGNC:25926]		ENSG00000102802	--	up	--	--	--	--	--	--
ENSG00000175985	down	16.2469	-1.60557	0.426642	-3.76327	0.000167704	0.0126882	PLEKHD1	protein_coding			14	q24.1	69484692	69531551	1	pleckstrin homology and coiled-coil domain containing D1 [Source:HGNC Symbol;Acc:HGNC:20148]		ENSG00000175985	--	down	--	--	--	--	--	--
ENSG00000198805	up	513.35	1.16473	0.309598	3.76206	0.000168517	0.0127091	PNP	protein_coding			14	q11.2	20468954	20477094	1	purine nucleoside phosphorylase [Source:HGNC Symbol;Acc:HGNC:7892]		ENSG00000198805	--	up	--	--	--	--	--	--
ENSG00000200087	up	44.0645	1.92182	0.511058	3.76047	0.000169592	0.0127496	SNORA73B	snoRNA			1	p35.3	28508559	28508762	1	small nucleolar RNA, H/ACA box 73B [Source:HGNC Symbol;Acc:HGNC:10116]		ENSG00000200087	UP	up	up	ENSG00000180198,ENSG00000192121,ENSG00000200087,GI:20149512	TC0100324	3.81	0.0256	CHC1,RCC1,RCC1-I
ENSG00000130821	up	4738.38	1.47081	0.391414	3.75767	0.0001715	0.0128522	SLC6A8	protein_coding			X	q28	153688099	153696593	1	solute carrier family 6 member 8 [Source:HGNC Symbol;Acc:HGNC:11055]		ENSG00000130821	--	up	--	--	--	--	--	--
ENSG00000169715	up	4828.33	1.79174	0.477876	3.74938	0.00017727	0.0132427	MT1E	protein_coding			16	q13	56625475	56627112	1	metallothionein 1E [Source:HGNC Symbol;Acc:HGNC:7397]		ENSG00000169715	--	up	--	--	--	--	--	--
ENSG00000107105	down	1282.69	-1.30702	0.348704	-3.74823	0.000178089	0.013262	ELAVL2	protein_coding			9	p21.3	23690104	23826337	-1	ELAV like RNA binding protein 2 [Source:HGNC Symbol;Acc:HGNC:3313]		ENSG00000107105	--	down	--	--	--	--	--	--
ENSG00000144550	down	376.834	-1.724	0.460311	-3.74529	0.000180189	0.0133763	CPNE9	protein_coding			3	p25.3	9703807	9729908	1	copine family member 9 [Source:HGNC Symbol;Acc:HGNC:24336]		ENSG00000144550	--	down	--	--	--	--	--	--
ENSG00000137558	up	202.44	1.66438	0.444591	3.74361	0.000181393	0.0134236	PI15	protein_coding			8	q21.13	74824537	74855029	1	peptidase inhibitor 15 [Source:HGNC Symbol;Acc:HGNC:8946]		ENSG00000137558	--	up	--	--	--	--	--	--
ENSG00000136944	down	109.644	-2.24698	0.600688	-3.74067	0.000183529	0.0135394	LMX1B	protein_coding			9	q33.3	126614443	126701032	1	LIM homeobox transcription factor 1 beta [Source:HGNC Symbol;Acc:HGNC:6654]		ENSG00000136944	--	down	--	--	--	--	--	--
ENSG00000181856	up	102.381	1.77794	0.475613	3.73821	0.000185336	0.0135896	SLC2A4	protein_coding			17	p13.1	7281667	7288257	1	solute carrier family 2 member 4 [Source:HGNC Symbol;Acc:HGNC:11009]		ENSG00000181856	--	up	--	--	--	--	--	--
ENSG00000277586	down	5743.5	-1.66665	0.445845	-3.73818	0.000185357	0.0135896	NEFL	protein_coding			8	p21.2	24950955	24957110	-1	neurofilament, light polypeptide [Source:HGNC Symbol;Acc:HGNC:7739]		ENSG00000277586	--	down	--	--	--	--	--	--
ENSG00000137727	down	267.898	-1.64087	0.439255	-3.73558	0.000187286	0.0136295	ARHGAP20	protein_coding			11	q23.1	110577042	110713189	-1	Rho GTPase activating protein 20 [Source:HGNC Symbol;Acc:HGNC:18357]		ENSG00000137727	--	down	--	--	--	--	--	--
ENSG00000162694	down	804.156	-0.989584	0.264912	-3.73553	0.000187323	0.0136295	EXTL2	protein_coding			1	p21.2	100872372	100895998	-1	exostosin like glycosyltransferase 2 [Source:HGNC Symbol;Acc:HGNC:3516]		ENSG00000162694	DOWN	down	down	ENSG00000162694,GI:74271839,GI:74271843	TC0102486	2.75	0.0184	EXTL2
ENSG00000134986	down	558.708	-1.47201	0.3941	-3.73512	0.000187628	0.0136295	NREP	protein_coding			5	q22.1	111662621	111997464	-1	neuronal regeneration related protein [Source:HGNC Symbol;Acc:HGNC:16834]		ENSG00000134986	DOWN	down	down	ENSG00000134986,GI:4758865	TC0501211	3.24	0.0439	C5orf13,D4S114,P311,PRO1873,PTZ17
ENSG00000144655	up	1251.12	1.48964	0.398926	3.73412	0.000188374	0.0136419	CSRNP1	protein_coding			3	p22.2	39141855	39154562	-1	cysteine and serine rich nuclear protein 1 [Source:HGNC Symbol;Acc:HGNC:14300]		ENSG00000144655	--	up	--	--	--	--	--	--
ENSG00000176170	up	372.476	1.88201	0.504249	3.7323	0.000189742	0.013699	SPHK1	protein_coding			17	q25.1	76376584	76387860	1	sphingosine kinase 1 [Source:HGNC Symbol;Acc:HGNC:11240]		ENSG00000176170	--	up	--	--	--	--	--	--		SPHK1	sphingosine kinase 1	phosphorylation of sphingosine; SPHK1 is transcriptionally up-regulated by PPARalpha in lipid overload and promotes interleukin (IL)-6 expression and signaling
ENSG00000186407	up	13.5323	2.24165	0.601185	3.72872	0.000192457	0.0138187	CD300E	protein_coding			17	q25.1	74609887	74623738	-1	CD300e molecule [Source:HGNC Symbol;Acc:HGNC:28874]		ENSG00000186407	--	up	--	--	--	--	--	--
ENSG00000134470	up	149.355	1.89354	0.507939	3.7279	0.000193084	0.0138187	IL15RA	protein_coding			10	p15.1	5943639	5978187	-1	interleukin 15 receptor subunit alpha [Source:HGNC Symbol;Acc:HGNC:5978]		ENSG00000134470	--	up	--	--	--	--	--	--
ENSG00000146233	down	78.0521	-1.27969	0.343281	-3.72781	0.00019315	0.0138187	CYP39A1	protein_coding			6	p12.3	46549580	46652830	-1	cytochrome P450 family 39 subfamily A member 1 [Source:HGNC Symbol;Acc:HGNC:17449]		ENSG00000146233	--	down	--	--	--	--	--	--
ENSG00000214076	down	18.9072	-1.6722	0.448828	-3.72571	0.000194764	0.0138557	CPSF1P1	processed_pseudogene			22	q12.3	32269381	32273110	1	cleavage and polyadenylation specific factor 1 pseudogene 1 [Source:HGNC Symbol;Acc:HGNC:19251]		ENSG00000214076	--	down	--	--	--	--	--	--
ENSG00000183255	up	5419.72	0.758455	0.203578	3.72562	0.000194838	0.0138557	PTTG1IP	protein_coding			21	q22.3	44849585	44873903	-1	pituitary tumor-transforming 1 interacting protein [Source:HGNC Symbol;Acc:HGNC:13524]		ENSG00000183255	--	up	--	--	--	--	--	--
ENSG00000131759	up	738.195	1.25926	0.338075	3.7248	0.000195469	0.0138565	RARA	protein_coding			17	q21.2	40309192	40357643	1	retinoic acid receptor alpha [Source:HGNC Symbol;Acc:HGNC:9864]		ENSG00000131759	--	up	--	--	--	--	--	--
ENSG00000118515	up	2143.75	1.41433	0.379778	3.72409	0.000196019	0.0138565	SGK1	protein_coding			6	q23.2	134169246	134318112	-1	serum/glucocorticoid regulated kinase 1 [Source:HGNC Symbol;Acc:HGNC:10810]		ENSG00000118515	--	up	--	--	--	--	--	--
ENSG00000168491	down	68.0927	-1.19294	0.320742	-3.71931	0.000199768	0.0140795	CCDC110	protein_coding			4	q35.1	185445182	185471759	-1	coiled-coil domain containing 110 [Source:HGNC Symbol;Acc:HGNC:28504]		ENSG00000168491	--	down	--	--	--	--	--	--
ENSG00000102119	up	1754.03	0.890428	0.239875	3.71206	0.000205582	0.0144462	EMD	protein_coding			X	q28	154379197	154381523	1	emerin [Source:HGNC Symbol;Acc:HGNC:3331]		ENSG00000102119	--	up	--	--	--	--	--	--
ENSG00000118985	up	2881.17	1.25641	0.338722	3.70927	0.000207858	0.0145628	ELL2	protein_coding			5	q15	95885098	95962071	-1	elongation factor for RNA polymerase II 2 [Source:HGNC Symbol;Acc:HGNC:17064]		ENSG00000118985	--	up	--	--	--	--	--	--
ENSG00000141985	up	1124.25	0.782924	0.211115	3.70853	0.00020847	0.0145628	SH3GL1	protein_coding			19	p13.3	4360370	4400547	-1	SH3 domain containing GRB2 like 1, endophilin A2 [Source:HGNC Symbol;Acc:HGNC:10830]		ENSG00000141985	--	up	--	--	--	--	--	--
ENSG00000144306	down	573.525	-0.706587	0.190624	-3.70671	0.000209968	0.0146243	SCRN3	protein_coding			2	q31.1	174395730	174429575	1	secernin 3 [Source:HGNC Symbol;Acc:HGNC:30382]		ENSG00000144306	DOWN	down	down	ENSG00000144306,GI:38504670	TC0200870	2.25	2.4e-05	FLJ23142,MGC149597,SCRN3,SES3
ENSG00000279675	down	96.0897	-0.956389	0.258205	-3.70398	0.000212241	0.0147392	--	TEC			11	p12	40107244	40112599	-1	--		ENSG00000279675	--	down	--	--	--	--	--	--
ENSG00000140379	up	33.4428	2.06358	0.557614	3.70072	0.000214988	0.0148863	BCL2A1	protein_coding			15	q25.1	79960889	79971446	-1	BCL2 related protein A1 [Source:HGNC Symbol;Acc:HGNC:991]		ENSG00000140379	--	up	--	--	--	--	--	--
ENSG00000168487	up	683.16	0.952104	0.25738	3.69922	0.000216267	0.0149312	BMP1	protein_coding			8	p21.3	22164736	22212326	1	bone morphogenetic protein 1 [Source:HGNC Symbol;Acc:HGNC:1067]		ENSG00000168487	--	up	--	--	--	--	--	--
ENSG00000152049	up	236.569	1.29562	0.350654	3.69485	0.000220013	0.01511	KCNE4	protein_coding			2	q36.1	223051814	223198399	1	potassium voltage-gated channel subfamily E regulatory subunit 4 [Source:HGNC Symbol;Acc:HGNC:6244]		ENSG00000152049	--	up	--	--	--	--	--	--
ENSG00000158578	up	9.71653	2.12707	0.575706	3.69472	0.000220132	0.01511	ALAS2	protein_coding			X	p11.21	55009055	55031064	-1	5'-aminolevulinate synthase 2 [Source:HGNC Symbol;Acc:HGNC:397]		ENSG00000158578	--	up	--	--	--	--	--	--
ENSG00000051825	down	226.88	-0.935615	0.253342	-3.69309	0.000221548	0.0151367	MPHOSPH9	protein_coding			12	q24.31	123152320	123244014	-1	M-phase phosphoprotein 9 [Source:HGNC Symbol;Acc:HGNC:7215]		ENSG00000051825	DOWN	down	down	ENSG00000051825,GI:37537695	TC1201656	1.65	0.00314	DKFZp434J034,FLJ12954,MPHOSPH9,MPP-9,MPP9
ENSG00000187416	down	139.501	-1.81326	0.491077	-3.69241	0.000222139	0.0151367	LHFPL3	protein_coding			7	q22.2	104328656	104907232	1	lipoma HMGIC fusion partner-like 3 [Source:HGNC Symbol;Acc:HGNC:6589]		ENSG00000187416	--	down	--	--	--	--	--	--
ENSG00000187116	up	6.5437	2.17857	0.590068	3.69207	0.000222439	0.0151367	LILRA5	protein_coding			19	q13.42	54307070	54313139	-1	leukocyte immunoglobulin like receptor A5 [Source:HGNC Symbol;Acc:HGNC:16309]		ENSG00000187116	--	up	--	--	--	--	--	--
ENSG00000117519	up	5510.88	0.898559	0.243728	3.68674	0.000227149	0.0154129	CNN3	protein_coding			1	p21.3	94896949	94927278	-1	calponin 3 [Source:HGNC Symbol;Acc:HGNC:2157]		ENSG00000117519	--	up	--	--	--	--	--	--
ENSG00000279917	up	50.3806	1.71207	0.465927	3.67455	0.000238266	0.0161211	--	TEC			17	q24.2	67611277	67613822	1	--		ENSG00000279917	--	up	--	--	--	--	--	--
ENSG00000204577	up	18.7903	1.89304	0.515969	3.6689	0.000243594	0.0164346	LILRB3	protein_coding	107987462		19	q13.42	54216278	54223506	-1	leukocyte immunoglobulin like receptor B3 [Source:HGNC Symbol;Acc:HGNC:6607]		ENSG00000204577	--	up	--	--	--	--	--	--
ENSG00000268182	down	173.431	-1.96473	0.535639	-3.668	0.000244451	0.0164456	SMIM17	protein_coding			19	q13.43	56643145	56655766	1	small integral membrane protein 17 [Source:HGNC Symbol;Acc:HGNC:27114]		ENSG00000268182	--	down	--	--	--	--	--	--
ENSG00000258768	down	53.4504	-1.42617	0.388945	-3.66677	0.000245636	0.0164785	--	lincRNA			14	q11.2	20260480	20264308	-1	--		ENSG00000258768	--	down	--	--	--	--	--	--
ENSG00000174473	down	203.229	-1.74523	0.476555	-3.66218	0.000250081	0.0167225	GALNTL6	protein_coding			4	q34.1	171812254	173041559	1	polypeptide N-acetylgalactosaminyltransferase-like 6 [Source:HGNC Symbol;Acc:HGNC:33844]		ENSG00000174473	--	down	--	--	--	--	--	--
ENSG00000145623	up	642.843	1.68454	0.460062	3.66156	0.000250686	0.0167225	OSMR	protein_coding			5	p13.1	38845858	38945596	1	oncostatin M receptor [Source:HGNC Symbol;Acc:HGNC:8507]		ENSG00000145623	UP	up	up	ENSG00000145623,GI:4557039	TC0500136	3.35	0.0155	MGC75127,OSMR,OSMRB
ENSG00000224822	up	11.6409	1.86772	0.510314	3.65995	0.000252267	0.0167807	THRB-IT1	sense_intronic			3	p24.2	24455136	24459434	-1	THRB intronic transcript 1 [Source:HGNC Symbol;Acc:HGNC:41390]		ENSG00000224822	--	up	--	--	--	--	--	--
ENSG00000273096	up	23.5956	1.75306	0.479877	3.65315	0.000259041	0.0171831	--	sense_intronic			22	q13.1	38736610	38736792	-1	--		ENSG00000273096	--	up	--	--	--	--	--	--
ENSG00000147432	down	7.8332	-2.1667	0.593389	-3.6514	0.000260819	0.0172527	CHRNB3	protein_coding			8	p11.21	42697376	42737407	1	cholinergic receptor nicotinic beta 3 subunit [Source:HGNC Symbol;Acc:HGNC:1963]		ENSG00000147432	--	down	--	--	--	--	--	--
ENSG00000171051	up	125.715	2.08365	0.570903	3.64975	0.000262498	0.0173154	FPR1	protein_coding			19	q13.41	51745172	51804110	-1	formyl peptide receptor 1 [Source:HGNC Symbol;Acc:HGNC:3826]		ENSG00000171051	--	up	--	--	--	--	--	--
ENSG00000105664	up	9.178	2.10198	0.576159	3.64827	0.000264014	0.017367	COMP	protein_coding			19	p13.11	18782773	18791314	-1	cartilage oligomeric matrix protein [Source:HGNC Symbol;Acc:HGNC:2227]		ENSG00000105664	--	up	--	--	--	--	--	--
ENSG00000206177	up	4.10111	2.19641	0.602604	3.64486	0.000267532	0.0174445	HBM	protein_coding			16	p13.3	153892	166768	1	hemoglobin subunit mu [Source:HGNC Symbol;Acc:HGNC:4826]		ENSG00000206177	--	up	--	--	--	--	--	--
ENSG00000198736	up	542.044	1.07998	0.296307	3.64481	0.000267592	0.0174445	MSRB1	protein_coding			16	p13.3	1938210	1943326	-1	methionine sulfoxide reductase B1 [Source:HGNC Symbol;Acc:HGNC:14133]		ENSG00000198736	--	up	--	--	--	--	--	--
ENSG00000152463	up	29.6964	1.63051	0.447468	3.64385	0.000268586	0.0174445	OLAH	protein_coding			10	p13	15032227	15073852	1	oleoyl-ACP hydrolase [Source:HGNC Symbol;Acc:HGNC:25625]		ENSG00000152463	--	up	--	--	--	--	--	--
ENSG00000260816	up	91.2054	1.72248	0.472769	3.64338	0.000269084	0.0174445	--	sense_intronic			16	q23.1	78895361	78899644	1	--		ENSG00000260816	--	up	--	--	--	--	--	--
ENSG00000182389	down	636.346	-0.871556	0.239248	-3.64289	0.00026959	0.0174445	CACNB4	protein_coding			2	q23.3	151832768	152099475	-1	calcium voltage-gated channel auxiliary subunit beta 4 [Source:HGNC Symbol;Acc:HGNC:1404]		ENSG00000182389	--	down	--	--	--	--	--	--
ENSG00000128262	up	128.113	1.42302	0.390631	3.64287	0.000269612	0.0174445	POM121L9P	transcribed_unprocessed_pseudogene			22	q11.23	24251828	24265525	1	POM121 transmembrane nucleoporin like 9, pseudogene [Source:HGNC Symbol;Acc:HGNC:30080]		ENSG00000128262	--	up	--	--	--	--	--	--
ENSG00000157150	up	246.162	1.2248	0.336387	3.64104	0.000271542	0.0175112	TIMP4	protein_coding			3	p25.2	12153051	12159351	-1	TIMP metallopeptidase inhibitor 4 [Source:HGNC Symbol;Acc:HGNC:11823]		ENSG00000157150	--	up	--	--	--	--	--	--
ENSG00000170439	up	68.9338	1.8318	0.503175	3.64049	0.000272121	0.0175112	METTL7B	protein_coding			12	q13.2	55681546	55684611	1	methyltransferase like 7B [Source:HGNC Symbol;Acc:HGNC:28276]		ENSG00000170439	--	up	--	--	--	--	--	--
ENSG00000132661	up	260.76	0.979572	0.269304	3.63742	0.000275384	0.0176731	NXT1	protein_coding			20	p11.21	23350736	23354777	1	nuclear transport factor 2 like export factor 1 [Source:HGNC Symbol;Acc:HGNC:15913]		ENSG00000132661	--	up	--	--	--	--	--	--
ENSG00000101977	down	470.992	-1.3071	0.359434	-3.63656	0.000276299	0.0176839	MCF2	protein_coding			X	q27.1	139581770	139708227	-1	MCF.2 cell line derived transforming sequence [Source:HGNC Symbol;Acc:HGNC:6940]		ENSG00000101977	--	down	--	--	--	--	--	--
ENSG00000135094	up	1147.26	1.84524	0.507856	3.63339	0.000279718	0.0177924	SDS	protein_coding			12	q24.13	113392445	113426301	-1	serine dehydratase [Source:HGNC Symbol;Acc:HGNC:10691]		ENSG00000135094	--	up	--	--	--	--	--	--
ENSG00000251000	up	6.87624	2.00812	0.55274	3.63303	0.000280118	0.0177924	--	processed_pseudogene			5	q15	95834424	95835046	-1	--		ENSG00000251000	--	up	--	--	--	--	--	--
ENSG00000268713	up	195.372	0.942481	0.259446	3.63267	0.000280504	0.0177924	--	lincRNA			19	q13.43	57261354	57262738	1	--		ENSG00000268713	--	up	--	--	--	--	--	--
ENSG00000277144	up	10.5098	1.9388	0.533779	3.63221	0.000281001	0.0177924	--	lincRNA			15	q22.2	59115547	59116089	-1	--		ENSG00000277144	--	up	--	--	--	--	--	--
ENSG00000173281	up	288.443	1.65845	0.456745	3.63102	0.000282303	0.0178272	PPP1R3B	protein_coding			8	p23.1	9136255	9151574	-1	protein phosphatase 1 regulatory subunit 3B [Source:HGNC Symbol;Acc:HGNC:14942]		ENSG00000173281	--	up	--	--	--	--	--	--
ENSG00000169242	up	1150.65	1.64723	0.454876	3.62127	0.000293163	0.018406	EFNA1	protein_coding			1	q22	155127460	155134857	1	ephrin A1 [Source:HGNC Symbol;Acc:HGNC:3221]		ENSG00000169242	--	up	--	--	--	--	--	--
ENSG00000162889	up	1810.2	1.18416	0.32703	3.62096	0.000293517	0.018406	MAPKAPK2	protein_coding			1	q32.1	206684944	206734283	1	mitogen-activated protein kinase-activated protein kinase 2 [Source:HGNC Symbol;Acc:HGNC:6887]		ENSG00000162889	--	up	--	--	--	--	--	--
ENSG00000129450	up	46.0766	1.9486	0.538183	3.62071	0.000293799	0.018406	SIGLEC9	protein_coding			19	q13.41	51124908	51136651	1	sialic acid binding Ig like lectin 9 [Source:HGNC Symbol;Acc:HGNC:10878]		ENSG00000129450	--	up	--	--	--	--	--	--
ENSG00000186832	up	16.7393	2.17531	0.601158	3.61853	0.000296279	0.0185124	KRT16	protein_coding			17	q21.2	41609778	41615899	-1	keratin 16 [Source:HGNC Symbol;Acc:HGNC:6423]		ENSG00000186832	--	up	--	--	--	--	--	--
ENSG00000087086	up	34051.7	1.49033	0.412433	3.6135	0.000302088	0.0188257	FTL	protein_coding			19	q13.33	48965301	48966878	1	ferritin light chain [Source:HGNC Symbol;Acc:HGNC:3999]		ENSG00000087086	--	up	--	--	--	--	--	--
ENSG00000115641	up	220.955	1.57599	0.436454	3.6109	0.00030514	0.0189387	FHL2	protein_coding			2	q12.2	105357712	105438513	-1	four and a half LIM domains 2 [Source:HGNC Symbol;Acc:HGNC:3703]		ENSG00000115641	--	up	--	--	--	--	--	--
ENSG00000226608	up	221.309	1.60518	0.444576	3.61059	0.000305502	0.0189387	FTLP3	processed_pseudogene			20	p13	4023917	4024444	1	ferritin light chain pseudogene 3 [Source:HGNC Symbol;Acc:HGNC:4000]		ENSG00000226608	--	up	--	--	--	--	--	--
ENSG00000251562	up	17330.9	1.2886	0.356975	3.60978	0.000306454	0.0189482	MALAT1	lincRNA			11	q13.1	65497762	65506516	1	metastasis associated lung adenocarcinoma transcript 1 (non-protein coding) [Source:HGNC Symbol;Acc:HGNC:29665]		ENSG00000251562	--	up	--	--	--	--	--	--
ENSG00000164292	up	2457.3	0.967018	0.268032	3.60785	0.000308749	0.0190404	RHOBTB3	protein_coding			5	q15	95713522	95824383	1	Rho related BTB domain containing 3 [Source:HGNC Symbol;Acc:HGNC:18757]		ENSG00000164292	--	up	--	--	--	--	--	--
ENSG00000257596	up	32.5721	1.53459	0.425702	3.60485	0.000312328	0.019211	--	antisense			12	q13.13	54262615	54279063	1	--		ENSG00000257596	--	up	--	--	--	--	--	--
ENSG00000131378	up	844.463	1.26456	0.351136	3.60134	0.000316576	0.0194219	RFTN1	protein_coding			3	p24.3	16313574	16514026	-1	raftlin, lipid raft linker 1 [Source:HGNC Symbol;Acc:HGNC:30278]		ENSG00000131378	--	up	--	--	--	--	--	--
ENSG00000188659	down	129.565	-1.51664	0.421321	-3.59972	0.00031856	0.0194931	SAXO2	protein_coding			15	q25.2	82262810	82284930	1	stabilizer of axonemal microtubules 2 [Source:HGNC Symbol;Acc:HGNC:33727]		ENSG00000188659	--	down	--	--	--	--	--	--
ENSG00000177374	up	292.035	1.07426	0.298503	3.59881	0.000319673	0.0195108	HIC1	protein_coding			17	p13.3	2054154	2063241	1	HIC ZBTB transcriptional repressor 1 [Source:HGNC Symbol;Acc:HGNC:4909]		ENSG00000177374	--	up	--	--	--	--	--	--
ENSG00000113368	up	150.068	1.09997	0.30582	3.5968	0.000322157	0.0195805	LMNB1	protein_coding			5	q23.2	126776623	126837020	1	lamin B1 [Source:HGNC Symbol;Acc:HGNC:6637]		ENSG00000113368	UP	up	up	ENSG00000113368,GI:27436949	TC0500441	1.84	0.038	LMN,LMN2,LMNB,LMNB1,MGC111419
ENSG00000109193	up	20.8844	2.15954	0.600621	3.5955	0.000323764	0.0195805	SULT1E1	protein_coding			4	q13.3	69810780	69860152	-1	sulfotransferase family 1E member 1 [Source:HGNC Symbol;Acc:HGNC:11377]		ENSG00000109193	--	up	--	--	--	--	--	--
ENSG00000197415	down	26.9311	-1.39124	0.386985	-3.59507	0.000324306	0.0195805	VEPH1	protein_coding			3	q25.32	157259742	157533619	-1	ventricular zone expressed PH domain containing 1 [Source:HGNC Symbol;Acc:HGNC:25735]		ENSG00000197415	--	down	--	--	--	--	--	--
ENSG00000164604	down	525.095	-1.39235	0.387409	-3.594	0.00032564	0.0195805	GPR85	protein_coding			7	q31.1	113078331	113087778	-1	G protein-coupled receptor 85 [Source:HGNC Symbol;Acc:HGNC:4536]		ENSG00000164604	DOWN	down	down	ENSG00000164604,GI:31377760	TC0701562	2.4	0.0347	GPR85,SREB,SREB2
ENSG00000108691	up	1667.18	2.12655	0.591719	3.59385	0.000325828	0.0195805	CCL2	protein_coding			17	q12	34255218	34257203	1	C-C motif chemokine ligand 2 [Source:HGNC Symbol;Acc:HGNC:10618]		ENSG00000108691	UP	up	up	ENSG00000108691,GI:56119169	TC1700360	1.73	0.0467	CCL2
ENSG00000248544	up	14.999	1.97842	0.550741	3.59229	0.000327783	0.0195805	--	antisense			5	q33.3	157375741	157384950	-1	--		ENSG00000248544	--	up	--	--	--	--	--	--
ENSG00000267412	up	4.66576	2.10215	0.585322	3.59144	0.00032886	0.0195805	--	sense_intronic			19	p13.3	2610155	2611862	-1	--		ENSG00000267412	--	up	--	--	--	--	--	--
ENSG00000109265	down	237.307	-1.37106	0.381771	-3.59133	0.000328994	0.0195805	KIAA1211	protein_coding			4	q12	56049073	56328625	1	KIAA1211 [Source:HGNC Symbol;Acc:HGNC:29219]		ENSG00000109265	--	down	--	--	--	--	--	--
ENSG00000112137	down	779.613	-0.82639	0.230154	-3.5906	0.000329914	0.0195805	PHACTR1	protein_coding			6	p24.1	12716805	13290484	1	phosphatase and actin regulator 1 [Source:HGNC Symbol;Acc:HGNC:20990]		ENSG00000112137	--	down	--	--	--	--	--	--
ENSG00000261678	down	633.379	-1.17544	0.327392	-3.5903	0.000330292	0.0195805	SCRT1	protein_coding			8	q24.3	144330565	144336281	-1	scratch family transcriptional repressor 1 [Source:HGNC Symbol;Acc:HGNC:15950]		ENSG00000261678	--	down	--	--	--	--	--	--
ENSG00000186960	up	15.319	2.00388	0.558262	3.5895	0.000331307	0.0195805	LINC01551	lincRNA			14	q12	28772704	28813453	1	long intergenic non-protein coding RNA 1551 [Source:HGNC Symbol;Acc:HGNC:19828]		ENSG00000186960	UP	up	up	ENSG00000186960	TC1400135	2.02	0.031	---
ENSG00000131408	up	1770.55	0.874591	0.243662	3.58936	0.000331497	0.0195805	NR1H2	protein_coding			19	q13.33	50329653	50382982	1	nuclear receptor subfamily 1 group H member 2 [Source:HGNC Symbol;Acc:HGNC:7965]		ENSG00000131408	--	up	--	--	--	--	--	--
ENSG00000203737	down	9.4371	-2.01634	0.561795	-3.5891	0.000331824	0.0195805	GPR52	protein_coding			1	q25.1	174448111	174449198	1	G protein-coupled receptor 52 [Source:HGNC Symbol;Acc:HGNC:4508]		ENSG00000203737	--	down	--	--	--	--	--	--
ENSG00000197905	up	113.729	1.66961	0.465248	3.58865	0.000332392	0.0195805	TEAD4	protein_coding			12	p13.33	2959330	3040673	1	TEA domain transcription factor 4 [Source:HGNC Symbol;Acc:HGNC:11717]		ENSG00000197905	UP	up	up	ENSG00000197905,GI:46411151,GI:46411155,GI:46411158	TC1200025	2.74	0.0329	TEAD4
ENSG00000090924	up	466.19	1.37306	0.382716	3.58767	0.00033364	0.0196053	PLEKHG2	protein_coding			19	q13.2	39412585	39428415	1	pleckstrin homology and RhoGEF domain containing G2 [Source:HGNC Symbol;Acc:HGNC:29515]		ENSG00000090924	--	up	--	--	--	--	--	--
ENSG00000141744	up	531.446	1.43262	0.399404	3.5869	0.000334632	0.0196149	PNMT	protein_coding			17	q12	39667981	39670475	1	phenylethanolamine N-methyltransferase [Source:HGNC Symbol;Acc:HGNC:9160]		ENSG00000141744	UP	up	up	ENSG00000141744,GI:31543421	TC1700419	2.11	0.0339	PNMT
ENSG00000057657	up	118.341	1.45514	0.406297	3.58147	0.000341662	0.0199041	PRDM1	protein_coding			6	q21	106086320	106109939	1	PR/SET domain 1 [Source:HGNC Symbol;Acc:HGNC:9346]		ENSG00000057657	--	up	--	--	--	--	--	--
ENSG00000166979	up	737.312	1.44732	0.404138	3.58126	0.000341937	0.0199041	EVA1C	protein_coding			21	q22.11	32412006	32515397	1	eva-1 homolog C [Source:HGNC Symbol;Acc:HGNC:13239]		ENSG00000166979	UP	up	up	ENSG00000166979,GI:38372914	TC2100076	2.96	0.0193	B18,C21orf63,PRED34,SUE21
ENSG00000256659	down	6.21324	-2.10142	0.586805	-3.58113	0.000342113	0.0199041	--	lincRNA			12	q24.32	128118217	128121952	1	--		ENSG00000256659	--	down	--	--	--	--	--	--
ENSG00000255521	up	27.9894	1.94932	0.544451	3.58033	0.000343155	0.0199041	--	antisense			11	p13	35132655	35138032	-1	--		ENSG00000255521	--	up	--	--	--	--	--	--
ENSG00000217165	down	25.6424	-1.58327	0.442271	-3.57987	0.000343769	0.0199041	ANKRD18EP	processed_pseudogene			6	p21.2	39110321	39112952	1	ankyrin repeat domain 18E, pseudogene [Source:HGNC Symbol;Acc:HGNC:43609]		ENSG00000217165	--	down	--	--	--	--	--	--
ENSG00000142627	up	292.798	1.46697	0.409909	3.57877	0.000345221	0.0199394	EPHA2	protein_coding			1	p36.13	16124337	16156087	-1	EPH receptor A2 [Source:HGNC Symbol;Acc:HGNC:3386]		ENSG00000142627	--	up	--	--	--	--	--	--
ENSG00000119938	up	1557.19	1.53623	0.429621	3.57579	0.000349175	0.0201188	PPP1R3C	protein_coding			10	q23.32	91628442	91633054	-1	protein phosphatase 1 regulatory subunit 3C [Source:HGNC Symbol;Acc:HGNC:9293]		ENSG00000119938	--	up	--	--	--	--	--	--
ENSG00000116039	up	30.2839	1.608	0.449963	3.57363	0.00035207	0.0201772	ATP6V1B1	protein_coding			2	p13.3	70935882	70965406	1	ATPase H+ transporting V1 subunit B1 [Source:HGNC Symbol;Acc:HGNC:853]		ENSG00000116039	--	up	down	ENSG00000116039,GI:85793115	TC0200328	6.17	0.0403	ATP6V1B1
ENSG00000143545	up	1732.42	1.41835	0.396945	3.57316	0.000352701	0.0201772	RAB13	protein_coding			1	q21.3	153981617	153986358	-1	RAB13, member RAS oncogene family [Source:HGNC Symbol;Acc:HGNC:9762]		ENSG00000143545	--	up	--	--	--	--	--	--
ENSG00000279255	down	14.4629	-1.94231	0.543598	-3.57306	0.000352827	0.0201772	--	TEC			16	p13.3	707650	709067	1	--		ENSG00000279255	--	down	--	--	--	--	--	--
ENSG00000225675	down	19.0877	-1.73559	0.485821	-3.57249	0.000353598	0.0201772	--	lincRNA			1	p32.3	53328233	53336509	1	--		ENSG00000225675	--	down	--	--	--	--	--	--
ENSG00000135426	up	24.5855	1.78746	0.500671	3.57014	0.000356791	0.0203105	TESPA1	protein_coding			12	q13.2	54948018	54984746	-1	thymocyte expressed, positive selection associated 1 [Source:HGNC Symbol;Acc:HGNC:29109]		ENSG00000135426	--	up	--	--	--	--	--	--
ENSG00000206199	down	27.4348	-2.06951	0.58004	-3.56788	0.000359882	0.0204373	ANKUB1	protein_coding			3	q25.1	149761105	149968385	-1	ankyrin repeat and ubiquitin domain containing 1 [Source:HGNC Symbol;Acc:HGNC:29642]		ENSG00000206199	--	down	--	--	--	--	--	--
ENSG00000156097	down	175.971	-1.22226	0.342951	-3.56394	0.000365334	0.0206737	GPR61	protein_coding			1	p13.3	109539872	109548406	1	G protein-coupled receptor 61 [Source:HGNC Symbol;Acc:HGNC:13300]		ENSG00000156097	--	down	--	--	--	--	--	--
ENSG00000113732	up	2145.04	0.694525	0.194894	3.56361	0.000365791	0.0206737	ATP6V0E1	protein_coding			5	q35.1	172983757	173035445	1	ATPase H+ transporting V0 subunit e1 [Source:HGNC Symbol;Acc:HGNC:863]		ENSG00000113732	--	up	down	ENSG00000113732,GI:50593534	TC0500712	1.65	0.0234	ATP6H,ATP6V0E,M9.2,Vma21,Vma21p
ENSG00000152518	up	2689.34	1.28819	0.361639	3.56209	0.000367918	0.0206918	ZFP36L2	protein_coding			2	p21	43222402	43226609	-1	ZFP36 ring finger protein like 2 [Source:HGNC Symbol;Acc:HGNC:1108]		ENSG00000152518	--	up	--	--	--	--	--	--
ENSG00000270093	down	71.4019	-1.32635	0.372412	-3.56151	0.000368725	0.0206918	--	lincRNA			21	q21.1	16643529	16645065	1	--		ENSG00000270093	--	down	--	--	--	--	--	--
ENSG00000101255	up	516.654	1.86425	0.523444	3.56151	0.000368732	0.0206918	TRIB3	protein_coding			20	p13	362835	397559	1	tribbles pseudokinase 3 [Source:HGNC Symbol;Acc:HGNC:16228]		ENSG00000101255	--	up	--	--	--	--	--	--
ENSG00000075234	up	583.983	0.874312	0.245534	3.56086	0.000369647	0.0206941	TTC38	protein_coding			22	q13.31	46267961	46294008	1	tetratricopeptide repeat domain 38 [Source:HGNC Symbol;Acc:HGNC:26082]		ENSG00000075234	--	up	--	--	--	--	--	--
ENSG00000102893	down	1249.83	-0.573931	0.161221	-3.5599	0.000371002	0.020721	PHKB	protein_coding			16	q12.1	47461123	47701523	1	phosphorylase kinase regulatory subunit beta [Source:HGNC Symbol;Acc:HGNC:8927]		ENSG00000102893	DOWN	down	down	ENSG00000102893,GI:4505782,GI:73611905	TC1600407	1.74	0.00754	DKFZp781E15103,FLJ41698,PHKB
ENSG00000198056	down	44.6484	-0.99758	0.280803	-3.5526	0.000381447	0.0212542	PRIM1	protein_coding			12	q13.3	56731596	56752373	-1	primase (DNA) subunit 1 [Source:HGNC Symbol;Acc:HGNC:9369]		ENSG00000198056	--	down	--	--	--	--	--	--
ENSG00000165084	down	235.852	-1.35347	0.381528	-3.5475	0.000388905	0.0216047	C8orf34	protein_coding			8	q13.2	68330722	68819022	1	chromosome 8 open reading frame 34 [Source:HGNC Symbol;Acc:HGNC:30905]		ENSG00000165084	--	down	--	--	--	--	--	--
ENSG00000249911	up	14.0227	1.98399	0.55941	3.54658	0.000390268	0.0216047	NA	NA			NA	NA	NA	NA	NA	NA		ENSG00000249911	--	up	--	--	--	--	--	--
ENSG00000135821	up	39999.1	1.23388	0.347922	3.54644	0.000390473	0.0216047	GLUL	protein_coding			1	q25.3	182381704	182392206	-1	glutamate-ammonia ligase [Source:HGNC Symbol;Acc:HGNC:4341]		ENSG00000135821	--	up	--	--	--	--	--	--
ENSG00000103888	up	765.739	1.34506	0.379952	3.54007	0.000400027	0.0220817	CEMIP	protein_coding			15	q25.1	80779343	80951776	1	cell migration inducing hyaluronan binding protein [Source:HGNC Symbol;Acc:HGNC:29213]		ENSG00000103888	--	up	--	--	--	--	--	--
ENSG00000163395	down	220.714	-1.3952	0.394439	-3.53718	0.000404422	0.0222426	IGFN1	protein_coding			1	q32.1	201190825	201228952	1	immunoglobulin-like and fibronectin type III domain containing 1 [Source:HGNC Symbol;Acc:HGNC:24607]		ENSG00000163395	--	down	--	--	--	--	--	--
ENSG00000170381	down	105.28	-1.37393	0.388454	-3.53692	0.000404821	0.0222426	SEMA3E	protein_coding			7	q21.11	83363906	83649010	-1	semaphorin 3E [Source:HGNC Symbol;Acc:HGNC:10727]		ENSG00000170381	--	down	--	--	--	--	--	--
ENSG00000111783	up	1469.95	0.922392	0.261102	3.53269	0.000411358	0.0225495	RFX4	protein_coding			12	q23.3	106582907	106762803	1	regulatory factor X4 [Source:HGNC Symbol;Acc:HGNC:9985]		ENSG00000111783	--	up	--	--	--	--	--	--
ENSG00000119403	up	1079.97	0.89229	0.252754	3.53027	0.000415137	0.0227041	PHF19	protein_coding			9	q33.2	120855652	120894896	-1	PHD finger protein 19 [Source:HGNC Symbol;Acc:HGNC:24566]		ENSG00000119403	--	up	--	--	--	--	--	--
ENSG00000261488	up	11.5219	1.73095	0.490584	3.52835	0.000418156	0.0227656	--	antisense			3	q13.2	112133423	112135359	1	--		ENSG00000261488	--	up	--	--	--	--	--	--
ENSG00000114279	down	1289.5	-1.32819	0.376436	-3.52833	0.000418184	0.0227656	FGF12	protein_coding			3	q29	192139395	192767764	-1	fibroblast growth factor 12 [Source:HGNC Symbol;Acc:HGNC:3668]		ENSG00000114279	--	down	--	--	--	--	--	--
ENSG00000144285	down	1054.49	-1.38354	0.392785	-3.5224	0.000427657	0.0232215	SCN1A	protein_coding			2	q24.3	165989160	166149214	-1	sodium voltage-gated channel alpha subunit 1 [Source:HGNC Symbol;Acc:HGNC:10585]		ENSG00000144285	--	down	--	--	--	--	--	--
ENSG00000168890	up	549.03	0.87571	0.248649	3.52187	0.00042852	0.0232215	TMEM150A	protein_coding			2	p11.2	85598548	85603196	-1	transmembrane protein 150A [Source:HGNC Symbol;Acc:HGNC:24677]		ENSG00000168890	--	up	--	--	--	--	--	--
ENSG00000198959	up	2691.69	1.66781	0.473772	3.52028	0.000431098	0.0233078	TGM2	protein_coding			20	q11.23	38127387	38166578	-1	transglutaminase 2 [Source:HGNC Symbol;Acc:HGNC:11778]		ENSG00000198959	--	up	--	--	--	--	--	--
ENSG00000274956	down	801.432	-0.853388	0.2428	-3.51478	0.000440115	0.0237412	--	lincRNA			8	q12.3	62977861	62984900	1	uncharacterized LOC643763 [Source:EntrezGene;Acc:643763]		ENSG00000274956	--	down	--	--	--	--	--	--
ENSG00000130066	up	6530	1.25155	0.356501	3.51064	0.000447023	0.0240547	SAT1	protein_coding			X	p22.11	23783173	23786226	1	spermidine/spermine N1-acetyltransferase 1 [Source:HGNC Symbol;Acc:HGNC:10540]		ENSG00000130066	--	up	--	--	--	--	--	--
ENSG00000274114	down	26.9691	-1.3714	0.390703	-3.51009	0.000447958	0.0240547	--	transcribed_unprocessed_pseudogene			17	p13.1	6657034	6693577	1	--		ENSG00000274114	--	down	--	--	--	--	--	--
ENSG00000157404	down	384.973	-1.18215	0.336879	-3.50911	0.000449609	0.0240887	KIT	protein_coding			4	q12	54657918	54740715	1	KIT proto-oncogene receptor tyrosine kinase [Source:HGNC Symbol;Acc:HGNC:6342]		ENSG00000157404	--	down	--	--	--	--	--	--
ENSG00000115307	up	2687.99	0.906322	0.258332	3.50836	0.000450883	0.0241024	AUP1	protein_coding			2	p13.1	74526645	74529939	-1	ancient ubiquitous protein 1 [Source:HGNC Symbol;Acc:HGNC:891]		ENSG00000115307	--	up	--	--	--	--	--	--
ENSG00000198604	up	483.213	1.34681	0.383983	3.50748	0.000452377	0.0241278	BAZ1A	protein_coding			14	q13.2	34752731	34875647	-1	bromodomain adjacent to zinc finger domain 1A [Source:HGNC Symbol;Acc:HGNC:960]		ENSG00000198604	--	up	--	--	--	--	--	--
ENSG00000164796	down	550.754	-1.16142	0.331203	-3.50665	0.00045378	0.0241482	CSMD3	protein_coding			8	q23.3	112222928	113437099	-1	CUB and Sushi multiple domains 3 [Source:HGNC Symbol;Acc:HGNC:19291]		ENSG00000164796	--	down	--	--	--	--	--	--
ENSG00000116035	up	52.9709	1.45096	0.413847	3.50604	0.000454835	0.0241501	VAX2	protein_coding			2	p13.3	70900590	70933446	1	ventral anterior homeobox 2 [Source:HGNC Symbol;Acc:HGNC:12661]		ENSG00000116035	--	up	--	--	--	--	--	--
ENSG00000233198	down	58.706	-1.88064	0.536682	-3.50419	0.000457992	0.0242633	RNF224	protein_coding			9	q34.3	137227271	137229638	1	ring finger protein 224 [Source:HGNC Symbol;Acc:HGNC:41912]		ENSG00000233198	--	down	--	--	--	--	--	--
ENSG00000225171	up	30.2035	1.84093	0.525495	3.50322	0.000459663	0.0242975	DUTP6	processed_pseudogene			1	q24.1	166868748	166869209	1	deoxyuridine triphosphatase pseudogene 6 [Source:HGNC Symbol;Acc:HGNC:39519]		ENSG00000225171	--	up	--	--	--	--	--	--
ENSG00000198740	up	1608.98	1.26905	0.362489	3.50093	0.000463635	0.0244529	ZNF652	protein_coding			17	q21.33	49289206	49362473	-1	zinc finger protein 652 [Source:HGNC Symbol;Acc:HGNC:29147]		ENSG00000198740	--	up	--	--	--	--	--	--
ENSG00000273576	up	192.556	0.870102	0.248763	3.49772	0.000469261	0.0246891	--	lincRNA			17	q12	39566915	39567559	1	--		ENSG00000273576	--	up	--	--	--	--	--	--
ENSG00000250934	up	95.7471	1.44965	0.414521	3.49718	0.000470199	0.0246891	--	lincRNA			3	q21.3	126266796	126291279	1	--		ENSG00000250934	--	up	--	--	--	--	--	--
ENSG00000114529	up	27.2735	1.62749	0.465484	3.49635	0.000471674	0.0246956	C3orf52	protein_coding			3	q13.2	112086335	112131004	1	chromosome 3 open reading frame 52 [Source:HGNC Symbol;Acc:HGNC:26255]		ENSG00000114529	--	up	--	--	--	--	--	--
ENSG00000144227	down	4.20199	-2.08724	0.597057	-3.49588	0.000472499	0.0246956	NXPH2	protein_coding			2	q22.1	138670772	138780348	-1	neurexophilin 2 [Source:HGNC Symbol;Acc:HGNC:8076]		ENSG00000144227	--	down	--	--	--	--	--	--
ENSG00000182326	up	1709.1	1.47254	0.421285	3.49534	0.000473451	0.0246956	C1S	protein_coding			12	p13.31	6988259	7071032	1	complement C1s [Source:HGNC Symbol;Acc:HGNC:1247]		ENSG00000182326	--	up	--	--	--	--	--	--
ENSG00000165646	down	58.6873	-1.9936	0.571173	-3.49037	0.000482359	0.0251049	SLC18A2	protein_coding			10	q25.3	117241093	117279430	1	solute carrier family 18 member A2 [Source:HGNC Symbol;Acc:HGNC:10935]		ENSG00000165646	--	down	--	--	--	--	--	--
ENSG00000105835	up	2490.1	1.63048	0.467488	3.48775	0.000487101	0.0252659	NAMPT	protein_coding			7	q22.3	106248285	106286326	-1	nicotinamide phosphoribosyltransferase [Source:HGNC Symbol;Acc:HGNC:30092]		ENSG00000105835	--	up	--	--	--	--	--	--
ENSG00000253953	down	27.9394	-1.5755	0.451757	-3.48749	0.000487586	0.0252659	PCDHGB4	protein_coding			5	q31.3	141387698	141512979	1	protocadherin gamma subfamily B, 4 [Source:HGNC Symbol;Acc:HGNC:8711]		ENSG00000253953	--	down	--	--	--	--	--	--
ENSG00000168995	up	7.73623	1.89476	0.544212	3.48167	0.000498305	0.0257235	SIGLEC7	protein_coding			19	q13.41	51142299	51153526	1	sialic acid binding Ig like lectin 7 [Source:HGNC Symbol;Acc:HGNC:10876]		ENSG00000168995	--	up	--	--	--	--	--	--
ENSG00000081041	up	875.404	1.66192	0.477361	3.48147	0.00049867	0.0257235	CXCL2	protein_coding			4	q13.3	74097035	74099293	-1	C-X-C motif chemokine ligand 2 [Source:HGNC Symbol;Acc:HGNC:4603]		ENSG00000081041	--	up	--	--	--	--	--	--
ENSG00000003436	up	178.003	1.57561	0.452641	3.48093	0.000499676	0.0257235	TFPI	protein_coding			2	q32.1	187464230	187565760	-1	tissue factor pathway inhibitor [Source:HGNC Symbol;Acc:HGNC:11760]		ENSG00000003436	--	up	--	--	--	--	--	--
ENSG00000125810	up	669.452	1.83512	0.527407	3.47952	0.00050232	0.0258036	CD93	protein_coding			20	p11.21	23079349	23086340	-1	CD93 molecule [Source:HGNC Symbol;Acc:HGNC:15855]		ENSG00000125810	UP	up	up	ENSG00000125810,GI:88758612	TC2000617	1.62	0.0116	CD93
ENSG00000168124	down	5.28212	-1.96445	0.564731	-3.47855	0.000504125	0.0258402	OR1F1	protein_coding			16	p13.3	3204247	3205188	1	olfactory receptor family 1 subfamily F member 1 [Source:HGNC Symbol;Acc:HGNC:8194]		ENSG00000168124	--	down	--	--	--	--	--	--
ENSG00000273173	down	2.72903	-2.10106	0.604074	-3.47815	0.000504878	NA	SNURF	protein_coding			15	q11.2	24954986	24977850	1	SNRPN upstream reading frame [Source:HGNC Symbol;Acc:HGNC:11171]		ENSG00000273173	--	down	--	--	--	--	--	--
ENSG00000237887	up	51.7924	1.88626	0.542724	3.47553	0.000509837	0.025985	RPL23AP32	processed_pseudogene			2	p16.2	54529343	54529801	1	ribosomal protein L23a pseudogene 32 [Source:HGNC Symbol;Acc:HGNC:25345]		ENSG00000237887	--	up	--	--	--	--	--	--
ENSG00000109205	up	26.8101	1.9623	0.564605	3.47553	0.000509853	0.025985	ODAM	protein_coding			4	q13.3	70196496	70204576	1	odontogenic, ameloblast asssociated [Source:HGNC Symbol;Acc:HGNC:26043]		ENSG00000109205	--	up	--	--	--	--	--	--
ENSG00000178726	up	453.788	1.77433	0.510708	3.47425	0.000512281	0.025985	THBD	protein_coding			20	p11.21	23045633	23049741	-1	thrombomodulin [Source:HGNC Symbol;Acc:HGNC:11784]		ENSG00000178726	--	up	--	--	--	--	--	--
ENSG00000168830	down	35.4656	-1.68568	0.485202	-3.47419	0.000512393	0.025985	HTR1E	protein_coding			6	q14.3	86937306	87016683	1	5-hydroxytryptamine receptor 1E [Source:HGNC Symbol;Acc:HGNC:5291]		ENSG00000168830	--	down	--	--	--	--	--	--
ENSG00000127954	up	108.994	2.03952	0.587082	3.474	0.000512758	0.025985	STEAP4	protein_coding			7	q21.12	88270892	88306891	-1	STEAP4 metalloreductase [Source:HGNC Symbol;Acc:HGNC:21923]		ENSG00000127954	UP	up	up	ENSG00000127954,GI:13375867	TC0701400	2.81	0.0193	STEAP4
ENSG00000267909	down	73.4153	-1.53294	0.441348	-3.47331	0.000514078	0.025985	CCDC177	protein_coding			14	q24.1	69569816	69574837	-1	coiled-coil domain containing 177 [Source:HGNC Symbol;Acc:HGNC:23243]		ENSG00000267909	--	down	--	--	--	--	--	--
ENSG00000162456	down	122.239	-1.57186	0.452682	-3.47232	0.000515983	0.025985	KNCN	protein_coding			1	p33	46545644	46551527	-1	kinocilin [Source:HGNC Symbol;Acc:HGNC:26488]		ENSG00000162456	--	down	--	--	--	--	--	--
ENSG00000105146	up	93.5749	1.03078	0.296874	3.47211	0.000516384	0.025985	AURKC	protein_coding			19	q13.43	57230802	57235548	1	aurora kinase C [Source:HGNC Symbol;Acc:HGNC:11391]		ENSG00000105146	--	up	--	--	--	--	--	--
ENSG00000171552	up	2793.27	0.868833	0.250263	3.47169	0.000517198	0.025985	BCL2L1	protein_coding			20	q11.21	31664452	31723989	-1	BCL2 like 1 [Source:HGNC Symbol;Acc:HGNC:992]		ENSG00000171552	--	up	down	ENSG00000171552,GI:20336333,GI:20336334	TC2000656	1.81	0.0316	BCL2L1
ENSG00000088826	up	1924.85	0.804562	0.231787	3.47113	0.00051828	0.025985	SMOX	protein_coding			20	p13	4120980	4187747	1	spermine oxidase [Source:HGNC Symbol;Acc:HGNC:15862]		ENSG00000088826	--	up	--	--	--	--	--	--
ENSG00000213197	up	11.6228	1.85018	0.533122	3.47046	0.000519574	0.025985	--	processed_pseudogene			2	q23.3	152389937	152390630	1	--		ENSG00000213197	--	up	--	--	--	--	--	--
ENSG00000112096	up	11798	1.52697	0.440027	3.47018	0.000520116	0.025985	SOD2	protein_coding	100129518	LOC100129518	6	q25.3	159669057	159762529	-1	superoxide dismutase 2, mitochondrial [Source:HGNC Symbol;Acc:HGNC:11180]		ENSG00000112096	--	up	--	--	--	--	--	--		SOD2	superoxide dismutase 2, mitochondrial	intramitochondrial free radical scavenging enzyme; Sod2 overexpressing mice are protected from obesity-induced changes in oxidative stress and metabolism; overexpression has neuroprotective effect.
ENSG00000279227	down	43.7234	-1.16023	0.33458	-3.46773	0.000524874	0.0261675	--	TEC			2	q14.1	118014174	118015673	1	--		ENSG00000279227	--	down	--	--	--	--	--	--
ENSG00000228592	down	12.7361	-1.9356	0.558317	-3.46685	0.000526588	0.0261978	--	lincRNA			21	q21.2	23361104	23384861	-1	D21S2088E [Source:EntrezGene;Acc:266917]		ENSG00000228592	--	down	--	--	--	--	--	--
ENSG00000141510	up	308.416	1.28439	0.370739	3.4644	0.000531408	0.0263821	TP53	protein_coding			17	p13.1	7661779	7687550	-1	tumor protein p53 [Source:HGNC Symbol;Acc:HGNC:11998]		ENSG00000141510	--	up	--	--	--	--	--	--
ENSG00000251333	down	13.3064	-1.45415	0.419914	-3.46298	0.000534235	0.0264632	RTN3P1	processed_pseudogene			4	q31.21	145375543	145376253	1	reticulon 3 pseudogene 1 [Source:HGNC Symbol;Acc:HGNC:19212]		ENSG00000251333	--	down	--	--	--	--	--	--
ENSG00000222057	up	6.53066	1.90492	0.550166	3.46245	0.000535275	0.0264632	RNU4-62P	snRNA			3	q13.33	121655475	121655604	-1	RNA, U4 small nuclear 62, pseudogene [Source:HGNC Symbol;Acc:HGNC:46998]		ENSG00000222057	--	up	--	--	--	--	--	--
ENSG00000242142	up	21.7292	2.05295	0.593035	3.46177	0.000536633	0.0264746	SERBP1P3	processed_pseudogene			3	p21.1	53064283	53065091	-1	SERPINE1 mRNA binding protein 1 pseudogene 3 [Source:HGNC Symbol;Acc:HGNC:44630]		ENSG00000242142	--	up	--	--	--	--	--	--
ENSG00000145864	down	667.428	-1.57611	0.455362	-3.46122	0.000537743	0.0264746	GABRB2	protein_coding			5	q34	161288429	161549044	-1	gamma-aminobutyric acid type A receptor beta2 subunit [Source:HGNC Symbol;Acc:HGNC:4082]		ENSG00000145864	--	down	--	--	--	--	--	--
ENSG00000259407	down	54.9763	-1.68539	0.487066	-3.4603	0.000539582	0.0265017	--	antisense			15	q25.3	85744109	85750281	-1	--		ENSG00000259407	--	down	--	--	--	--	--	--
ENSG00000174586	down	62.3791	-1.25906	0.363929	-3.45963	0.000540916	0.0265017	ZNF497	protein_coding			19	q13.43	58354357	58362848	-1	zinc finger protein 497 [Source:HGNC Symbol;Acc:HGNC:23714]		ENSG00000174586	--	down	--	--	--	--	--	--
ENSG00000259920	down	35.1447	-1.20368	0.347957	-3.45927	0.000541649	0.0265017	--	lincRNA			7	q32.2	130481491	130484392	-1	--		ENSG00000259920	--	down	--	--	--	--	--	--
ENSG00000275056	up	9.16132	1.97702	0.57165	3.45845	0.000543292	0.0265272	--	sense_intronic			16	p13.3	4839244	4840334	-1	--		ENSG00000275056	--	up	--	--	--	--	--	--
ENSG00000280219	up	22.3326	1.61513	0.467371	3.45578	0.000548704	0.0267363	--	TEC			4	q31.22	147487971	147496062	1	--		ENSG00000280219	--	up	--	--	--	--	--	--
ENSG00000185774	down	930.478	-1.12668	0.32618	-3.45416	0.000552017	0.0268002	KCNIP4	protein_coding			4	p15.2	20728616	21948799	-1	potassium voltage-gated channel interacting protein 4 [Source:HGNC Symbol;Acc:HGNC:30083]		ENSG00000185774	--	down	--	--	--	--	--	--
ENSG00000196396	up	822.644	0.82377	0.238496	3.45403	0.000552279	0.0268002	PTPN1	protein_coding			20	q13.13	50510321	50585241	1	protein tyrosine phosphatase, non-receptor type 1 [Source:HGNC Symbol;Acc:HGNC:9642]		ENSG00000196396	--	up	--	--	--	--	--	--
ENSG00000182484	up	368.232	1.36309	0.394779	3.4528	0.000554793	0.0268672	WASH6P	transcribed_unprocessed_pseudogene			X	q28	156020826	156025710	1	WAS protein family homolog 6 pseudogene [Source:HGNC Symbol;Acc:HGNC:31685]		ENSG00000182484	--	up	--	--	--	--	--	--
ENSG00000087303	down	54.5546	-1.16663	0.338158	-3.44997	0.000560653	0.0270955	NID2	protein_coding			14	q22.1	52004803	52069228	-1	nidogen 2 [Source:HGNC Symbol;Acc:HGNC:13389]		ENSG00000087303	--	down	--	--	--	--	--	--
ENSG00000213424	down	175.051	-1.38499	0.401531	-3.44929	0.000562069	0.0271087	KRT222	protein_coding			17	q21.2	40654665	40665181	-1	keratin 222 [Source:HGNC Symbol;Acc:HGNC:28695]		ENSG00000213424	--	down	--	--	--	--	--	--
ENSG00000106333	up	375.94	1.43985	0.417584	3.44805	0.000564653	0.0271779	PCOLCE	protein_coding			7	q22.1	100602177	100608175	1	procollagen C-endopeptidase enhancer [Source:HGNC Symbol;Acc:HGNC:8738]		ENSG00000106333	UP	up	up	ENSG00000106333,GI:7262388	TC0700547	2.42	0.0199	PCOLCE
ENSG00000162929	down	678.888	-0.790366	0.229301	-3.44685	0.00056717	0.0272437	KIAA1841	protein_coding			2	p15	61065871	61138034	1	KIAA1841 [Source:HGNC Symbol;Acc:HGNC:29387]		ENSG00000162929	--	down	--	--	--	--	--	--
ENSG00000169271	up	22.7238	1.9079	0.553688	3.4458	0.000569381	0.0272946	HSPB3	protein_coding			5	q11.2	54455601	54456384	1	heat shock protein family B (small) member 3 [Source:HGNC Symbol;Acc:HGNC:5248]		ENSG00000169271	--	up	--	--	--	--	--	--
ENSG00000257219	up	14.115	1.73953	0.505011	3.44454	0.000572036	0.0273664	--	lincRNA			12	q21.2	76259839	76305131	1	--		ENSG00000257219	--	up	--	--	--	--	--	--
ENSG00000171621	up	537.827	1.20556	0.350186	3.44261	0.000576125	0.0275065	SPSB1	protein_coding			1	p36.22	9292880	9369532	1	splA/ryanodine receptor domain and SOCS box containing 1 [Source:HGNC Symbol;Acc:HGNC:30628]		ENSG00000171621	--	up	--	--	--	--	--	--
ENSG00000175832	up	106.691	1.83421	0.533057	3.44093	0.00057972	0.0276224	ETV4	protein_coding			17	q21.31	43527844	43579620	-1	ETS variant 4 [Source:HGNC Symbol;Acc:HGNC:3493]		ENSG00000175832	--	up	--	--	--	--	--	--
ENSG00000126562	up	61.9767	1.32545	0.385589	3.43748	0.000587155	0.0278869	WNK4	protein_coding			17	q21.2	42780678	42796936	1	WNK lysine deficient protein kinase 4 [Source:HGNC Symbol;Acc:HGNC:14544]		ENSG00000126562	--	up	--	--	--	--	--	--
ENSG00000166106	up	108.618	1.4627	0.425606	3.43674	0.000588758	0.0278869	ADAMTS15	protein_coding			11	q24.3	130448974	130476641	1	ADAM metallopeptidase with thrombospondin type 1 motif 15 [Source:HGNC Symbol;Acc:HGNC:16305]		ENSG00000166106	--	up	--	--	--	--	--	--
ENSG00000167930	up	1239.95	1.22983	0.35785	3.43672	0.000588802	0.0278869	FAM234A	protein_coding			16	p13.3	234546	268971	1	family with sequence similarity 234 member A [Source:HGNC Symbol;Acc:HGNC:14163]		ENSG00000167930	--	up	--	--	--	--	--	--
ENSG00000153165	down	12.8769	-1.80852	0.526852	-3.4327	0.000597606	0.0282473	RGPD3	protein_coding			2	q12.2	106391290	106468376	-1	RANBP2-like and GRIP domain containing 3 [Source:HGNC Symbol;Acc:HGNC:32416]		ENSG00000153165	DOWN	down	down	ENSG00000153165	TC0201804	1.88	0.013	---
ENSG00000168140	up	468.358	1.36372	0.39766	3.42935	0.000605027	0.0285411	VASN	protein_coding			16	p13.3	4371848	4383528	1	vasorin [Source:HGNC Symbol;Acc:HGNC:18517]		ENSG00000168140	--	up	--	--	--	--	--	--
ENSG00000116285	up	1441.63	1.3989	0.408263	3.42647	0.000611488	0.0287886	ERRFI1	protein_coding			1	p36.23	8004404	8026308	-1	ERBB receptor feedback inhibitor 1 [Source:HGNC Symbol;Acc:HGNC:18185]		ENSG00000116285	--	up	down	ENSG00000116285,GI:21314673	TC0101825	1.88	0.0182	ERRFI1,GENE-33,MIG-6,MIG6,RALT
ENSG00000006283	down	666.947	-1.40777	0.411068	-3.42467	0.000615542	0.0289219	CACNA1G	protein_coding			17	q21.33	50561068	50627474	1	calcium voltage-gated channel subunit alpha1 G [Source:HGNC Symbol;Acc:HGNC:1394]		ENSG00000006283	--	down	--	--	--	--	--	--
ENSG00000100285	down	2751.31	-1.54725	0.451869	-3.42411	0.000616816	0.0289244	NEFH	protein_coding			22	q12.2	29480230	29491390	1	neurofilament heavy polypeptide [Source:HGNC Symbol;Acc:HGNC:7737]		ENSG00000100285	--	down	--	--	--	--	--	--
ENSG00000174307	up	2758.24	1.27896	0.373698	3.42243	0.000620636	0.0289465	PHLDA3	protein_coding			1	q32.1	201464383	201469237	-1	pleckstrin homology like domain family A member 3 [Source:HGNC Symbol;Acc:HGNC:8934]		ENSG00000174307	--	up	--	--	--	--	--	--
ENSG00000167617	up	74.8433	1.55718	0.455008	3.42231	0.000620907	0.0289465	CDC42EP5	protein_coding			19	q13.42	54465026	54473264	-1	CDC42 effector protein 5 [Source:HGNC Symbol;Acc:HGNC:17408]		ENSG00000167617	--	up	--	--	--	--	--	--
ENSG00000075624	up	41891.2	0.831887	0.243079	3.42229	0.000620955	0.0289465	ACTB	protein_coding			7	p22.1	5527151	5563784	-1	actin beta [Source:HGNC Symbol;Acc:HGNC:132]		ENSG00000075624	--	up	--	--	--	--	--	--
ENSG00000145545	down	742.258	-0.971223	0.283983	-3.42001	0.000626191	0.0291333	SRD5A1	protein_coding			5	p15.31	6633343	6674386	1	steroid 5 alpha-reductase 1 [Source:HGNC Symbol;Acc:HGNC:11284]		ENSG00000145545	DOWN	down	down	ENSG00000145545,GI:87044897	TC0500031	2.78	0.0437	SRD5A1
ENSG00000164830	down	1278.1	-1.10004	0.321879	-3.41755	0.000631869	0.0293398	OXR1	protein_coding			8	q23.1	106359476	106752694	1	oxidation resistance 1 [Source:HGNC Symbol;Acc:HGNC:15822]		ENSG00000164830	--	down	--	--	--	--	--	--
ENSG00000169136	up	486.284	1.16777	0.34191	3.41543	0.000636805	0.0295111	ATF5	protein_coding	100616483	MIR4751	19	q13.33	49928702	49933935	1	activating transcription factor 5 [Source:HGNC Symbol;Acc:HGNC:790]		ENSG00000169136	UP	up	up	ENSG00000169136,GI:12597624	TC1900734	1.53	0.0393	ATF5,ATFX,FLJ34666,HMFN0395
ENSG00000174599	down	262.961	-0.723778	0.212036	-3.41347	0.000641402	0.0296661	TRAM1L1	protein_coding			4	q26	117083554	117085576	-1	translocation associated membrane protein 1-like 1 [Source:HGNC Symbol;Acc:HGNC:28371]		ENSG00000174599	--	down	--	--	--	--	--	--
ENSG00000214870	down	80.2804	-1.00617	0.295142	-3.40911	0.000651754	0.0300861	--	lincRNA			7	p15.2	26398593	26494256	1	--		ENSG00000214870	--	down	--	--	--	--	--	--
ENSG00000223884	up	7.89291	2.01806	0.59302	3.40302	0.000666466	0.0307054	--	antisense			2	p25.1	7062727	7077880	-1	--		ENSG00000223884	--	up	--	--	--	--	--	--
ENSG00000163874	up	195.936	1.79662	0.528124	3.40189	0.000669214	0.0307722	ZC3H12A	protein_coding	102465438	MIR6732	1	p34.3	37474552	37484379	1	zinc finger CCCH-type containing 12A [Source:HGNC Symbol;Acc:HGNC:26259]		ENSG00000163874	UP	up	up	ENSG00000163874,GI:13376631	TC0100399	2.47	0.0109	ZC3H12A
ENSG00000280222	up	39.2333	1.78187	0.524544	3.397	0.000681289	0.0312667	--	TEC			1	p36.13	18109389	18115861	1	--		ENSG00000280222	--	up	--	--	--	--	--	--
ENSG00000163817	up	103.6	1.69685	0.500323	3.39152	0.000695071	0.0318375	SLC6A20	protein_coding			3	p21.31	45755450	45796535	-1	solute carrier family 6 member 20 [Source:HGNC Symbol;Acc:HGNC:30927]		ENSG00000163817	--	up	--	--	--	--	--	--
ENSG00000153012	down	246.189	-1.55306	0.458132	-3.38998	0.000698982	0.0319548	LGI2	protein_coding			4	p15.2	24998847	25030879	-1	leucine rich repeat LGI family member 2 [Source:HGNC Symbol;Acc:HGNC:18710]		ENSG00000153012	--	down	--	--	--	--	--	--
ENSG00000273058	up	58.6033	1.44779	0.427972	3.38291	0.000717221	0.0327021	--	antisense			1	q43	236536162	236536704	-1	--		ENSG00000273058	--	up	--	--	--	--	--	--
ENSG00000167985	up	301.228	1.00454	0.297003	3.38225	0.000718941	0.0327021	SDHAF2	protein_coding			11	q12.2	61430042	61447529	1	succinate dehydrogenase complex assembly factor 2 [Source:HGNC Symbol;Acc:HGNC:26034]		ENSG00000167985	--	up	--	--	--	--	--	--
ENSG00000230701	up	30.9957	1.49418	0.441796	3.38205	0.000719471	0.0327021	FBXW4P1	processed_pseudogene			22	q11.23	23262767	23265005	1	F-box and WD repeat domain containing 4 pseudogene 1 [Source:HGNC Symbol;Acc:HGNC:13609]		ENSG00000230701	--	up	--	--	--	--	--	--
ENSG00000108932	up	191.759	1.1541	0.34135	3.38098	0.000722279	0.0327668	SLC16A6	protein_coding			17	q24.2	68267026	68291267	-1	solute carrier family 16 member 6 [Source:HGNC Symbol;Acc:HGNC:10927]		ENSG00000108932	--	up	--	--	--	--	--	--
ENSG00000149658	up	2081.19	1.12723	0.333692	3.37806	0.000729991	0.0329754	YTHDF1	protein_coding			20	q13.33	63195429	63216234	-1	YTH N6-methyladenosine RNA binding protein 1 [Source:HGNC Symbol;Acc:HGNC:15867]		ENSG00000149658	--	up	--	--	--	--	--	--
ENSG00000115590	up	25.9376	2.02104	0.598352	3.37768	0.000731001	0.0329754	IL1R2	protein_coding			2	q11.2	101991844	102028544	1	interleukin 1 receptor type 2 [Source:HGNC Symbol;Acc:HGNC:5994]		ENSG00000115590	--	up	--	--	--	--	--	--
ENSG00000277075	up	20.8437	1.66782	0.49378	3.37766	0.000731055	0.0329754	HIST1H2AE	protein_coding			6	p22.2	26216975	26217483	1	histone cluster 1 H2A family member e [Source:HGNC Symbol;Acc:HGNC:4724]		ENSG00000277075	--	up	--	--	--	--	--	--
ENSG00000162840	up	24.9123	1.79465	0.531587	3.37602	0.000735419	0.0331092	MT2P1	processed_pseudogene			4	q13.2	68376323	68376505	1	metallothionein 2 pseudogene 1 [Source:HGNC Symbol;Acc:HGNC:7407]		ENSG00000162840	--	up	--	--	--	--	--	--
ENSG00000187773	down	437.202	-0.892605	0.264601	-3.3734	0.000742449	0.0333623	FAM69C	protein_coding			18	q22.3	74434099	74457944	-1	family with sequence similarity 69 member C [Source:HGNC Symbol;Acc:HGNC:31729]		ENSG00000187773	--	down	--	--	--	--	--	--
ENSG00000148926	up	1164.67	1.88232	0.558107	3.37268	0.000744412	0.0333871	ADM	protein_coding			11	p15.4	10304680	10307397	1	adrenomedullin [Source:HGNC Symbol;Acc:HGNC:259]		ENSG00000148926	--	up	--	--	--	--	--	--
ENSG00000100968	up	920.471	1.08902	0.323115	3.37038	0.000750633	0.0336025	NFATC4	protein_coding			14	q12	24365673	24379604	1	nuclear factor of activated T-cells 4 [Source:HGNC Symbol;Acc:HGNC:7778]		ENSG00000100968	UP	up	up	ENSG00000100968,GI:37595561	TC1400127	2.52	0.0224	NF-ATc4,NFAT3,NFATC4
ENSG00000119608	down	16.5003	-1.5968	0.474234	-3.36712	0.000759582	0.033911	PROX2	protein_coding			14	q24.3	74852871	74871940	-1	prospero homeobox 2 [Source:HGNC Symbol;Acc:HGNC:26715]		ENSG00000119608	--	down	up	ENSG00000119608	TC1400996	1.75	0.0417	---
ENSG00000095319	up	1253.34	0.729916	0.216797	3.36683	0.000760388	0.033911	NUP188	protein_coding			9	q34.11	128947699	129007096	1	nucleoporin 188 [Source:HGNC Symbol;Acc:HGNC:17859]		ENSG00000095319	--	up	--	--	--	--	--	--
ENSG00000109738	down	1055.23	-1.21767	0.361768	-3.36589	0.000762963	0.0339619	GLRB	protein_coding			4	q32.1	157076057	157172090	1	glycine receptor beta [Source:HGNC Symbol;Acc:HGNC:4329]		ENSG00000109738	--	down	--	--	--	--	--	--
ENSG00000153902	up	2153.29	1.2309	0.366353	3.35988	0.000779755	0.0345744	LGI4	protein_coding			19	q13.12	35124513	35142451	-1	leucine rich repeat LGI family member 4 [Source:HGNC Symbol;Acc:HGNC:18712]		ENSG00000153902	--	up	--	--	--	--	--	--
ENSG00000167994	up	321.583	1.00367	0.298738	3.35969	0.000780308	0.0345744	RAB3IL1	protein_coding			11	q12.3	61897301	61920269	-1	RAB3A interacting protein like 1 [Source:HGNC Symbol;Acc:HGNC:9780]		ENSG00000167994	--	up	down	ENSG00000167994,GI:21361439	TC1101469	2.61	0.0224	RAB3IL1
ENSG00000180089	up	114.894	1.16285	0.346146	3.35941	0.000781102	0.0345744	TMEM86B	protein_coding			19	q13.42	55226639	55229264	-1	transmembrane protein 86B [Source:HGNC Symbol;Acc:HGNC:28448]		ENSG00000180089	--	up	--	--	--	--	--	--
ENSG00000124440	up	1297.86	1.48022	0.44085	3.35765	0.000786073	0.0346907	HIF3A	protein_coding			19	q13.32	46297046	46343433	1	hypoxia inducible factor 3 alpha subunit [Source:HGNC Symbol;Acc:HGNC:15825]		ENSG00000124440	UP	up	up	ENSG00000124440,GI:90421310,GI:90421314,GI:90421315	TC1900654	2.08	0.0167	HIF-3A,HIF-3A4,HIF3A,IPAS,MOP7,PASD7
ENSG00000163053	down	480.828	-1.25985	0.375239	-3.35745	0.000786659	0.0346907	SLC16A14	protein_coding			2	q36.3	230034974	230068999	-1	solute carrier family 16 member 14 [Source:HGNC Symbol;Acc:HGNC:26417]		ENSG00000163053	--	down	--	--	--	--	--	--
ENSG00000260750	down	11.4736	-1.54633	0.460785	-3.35585	0.00079121	0.0348265	--	lincRNA			16	q24.2	87492555	87515635	1	--		ENSG00000260750	--	down	--	--	--	--	--	--
ENSG00000168884	up	684.578	1.09079	0.325192	3.35429	0.000795683	0.0349584	TNIP2	protein_coding			4	p16.3	2741648	2756376	-1	TNFAIP3 interacting protein 2 [Source:HGNC Symbol;Acc:HGNC:19118]		ENSG00000168884	--	up	--	--	--	--	--	--
ENSG00000261429	up	3.1778	2.02204	0.602838	3.3542	0.000795949	NA	DPPA2P4	processed_pseudogene			16	q13	56686851	56688052	1	developmental pluripotency associated 2 pseudogene 4 [Source:HGNC Symbol;Acc:HGNC:44629]		ENSG00000261429	--	up	--	--	--	--	--	--
ENSG00000172782	down	64.0563	-1.45172	0.432878	-3.35364	0.000797572	0.0349765	FADS6	protein_coding			17	q25.1	74877299	74893781	-1	fatty acid desaturase 6 [Source:HGNC Symbol;Acc:HGNC:30459]		ENSG00000172782	--	down	--	--	--	--	--	--
ENSG00000196470	up	361.65	0.707575	0.211085	3.35209	0.000802044	0.0351076	SIAH1	protein_coding			16	q12.1	48356364	48448402	-1	siah E3 ubiquitin protein ligase 1 [Source:HGNC Symbol;Acc:HGNC:10857]		ENSG00000196470	--	up	--	--	--	--	--	--
ENSG00000187912	down	11.2975	-1.95479	0.58326	-3.35148	0.000803795	0.0351091	CLEC17A	protein_coding			19	p13.12	14583084	14611157	1	C-type lectin domain family 17 member A [Source:HGNC Symbol;Acc:HGNC:34520]		ENSG00000187912	--	down	--	--	--	--	--	--
ENSG00000257894	up	21.6697	1.76279	0.52604	3.35105	0.000805044	0.0351091	--	lincRNA			12	q21.2	79341205	79503396	-1	--		ENSG00000257894	--	up	--	--	--	--	--	--
ENSG00000182511	up	528.122	1.36042	0.406158	3.34948	0.000809643	0.0352448	FES	protein_coding			15	q26.1	90883695	90895776	1	FES proto-oncogene, tyrosine kinase [Source:HGNC Symbol;Acc:HGNC:3657]		ENSG00000182511	--	up	--	--	--	--	--	--
ENSG00000104856	up	195.889	1.57375	0.470056	3.34801	0.000813927	0.0353378	RELB	protein_coding			19	q13.32	45001430	45038198	1	RELB proto-oncogene, NF-kB subunit [Source:HGNC Symbol;Acc:HGNC:9956]		ENSG00000104856	UP	up	up	ENSG00000104856,GI:35493877	TC1900625	2.18	0.0214	RELB
ENSG00000252147	up	11.0803	1.83902	0.549334	3.34773	0.000814764	0.0353378	RNY3P16	misc_RNA			X	q24	119456558	119456658	1	RNA, Ro-associated Y3 pseudogene 16 [Source:HGNC Symbol;Acc:HGNC:50891]		ENSG00000252147	--	up	--	--	--	--	--	--
ENSG00000233170	down	31.4817	-1.28653	0.384374	-3.34709	0.000816646	0.0353547	--	processed_pseudogene			8	p11.23	37747338	37748004	-1	--		ENSG00000233170	--	down	--	--	--	--	--	--
ENSG00000203506	up	7.05993	1.76488	0.52743	3.34618	0.000819322	0.0353876	RBMS3-AS2	antisense			3	p24.1	29526251	29642809	-1	RBMS3 antisense RNA 2 [Source:HGNC Symbol;Acc:HGNC:39988]		ENSG00000203506	--	up	--	--	--	--	--	--
ENSG00000231305	down	40.7951	-1.32466	0.395914	-3.34582	0.000820396	0.0353876	--	antisense			3	q21.3	128861313	128871540	-1	--		ENSG00000231305	--	down	--	--	--	--	--	--
ENSG00000164823	up	1134.27	1.02862	0.307484	3.34529	0.000821976	0.0353913	OSGIN2	protein_coding			8	q21.3	89901859	89927888	1	oxidative stress induced growth inhibitor family member 2 [Source:HGNC Symbol;Acc:HGNC:1355]		ENSG00000164823	--	up	down	ENSG00000164823,GI:4757889	TC0800420	1.82	7.61e-05	C8orf1
ENSG00000104635	up	1378.83	1.42498	0.426107	3.34419	0.00082522	0.0354665	SLC39A14	protein_coding			8	p21.3	22367249	22434129	1	solute carrier family 39 member 14 [Source:HGNC Symbol;Acc:HGNC:20858]		ENSG00000104635	UP	up	up	ENSG00000104635,GI:47271355	TC0800139	2.76	0.0268	KIAA0062,LZT-Hs4,SLC39A14,ZIP14,cig19
ENSG00000128573	down	292.018	-1.3368	0.400045	-3.34162	0.000832919	0.0357325	FOXP2	protein_coding			7	q31.1	114086327	114693772	1	forkhead box P2 [Source:HGNC Symbol;Acc:HGNC:13875]		ENSG00000128573	--	down	--	--	--	--	--	--
ENSG00000267322	up	46.589	1.13637	0.340162	3.34068	0.000835721	0.0357879	SNHG22	antisense	103091864	SNHG22	18	q21.1	49814023	49851059	1	small nucleolar RNA host gene 22 [Source:HGNC Symbol;Acc:HGNC:50285]		ENSG00000267322	--	up	--	--	--	--	--	--
ENSG00000261622	down	3.79818	-2.01496	0.603839	-3.33691	0.00084714	NA	--	lincRNA			15	q11.2	23912409	23941716	1	--		ENSG00000261622	--	down	--	--	--	--	--	--
ENSG00000080546	up	1253.52	0.725952	0.217567	3.33668	0.000847852	0.0362418	SESN1	protein_coding			6	q21	108986437	109094819	-1	sestrin 1 [Source:HGNC Symbol;Acc:HGNC:21595]		ENSG00000080546	--	up	--	--	--	--	--	--
ENSG00000236516	down	3.12168	-2.01361	0.603491	-3.3366	0.000848112	NA	KLF2P4	processed_pseudogene			2	q21.1	131299220	131300444	-1	Kruppel like factor 2 pseudogene 4 [Source:HGNC Symbol;Acc:HGNC:49283]		ENSG00000236516	--	down	--	--	--	--	--	--
ENSG00000154645	down	325.812	-1.53573	0.460355	-3.33598	0.000850005	0.0362684	CHODL	protein_coding			21	q21.1	17901263	18267373	1	chondrolectin [Source:HGNC Symbol;Acc:HGNC:17807]		ENSG00000154645	--	down	--	--	--	--	--	--
ENSG00000185630	down	1876.82	-0.727978	0.218277	-3.33511	0.000852672	0.0363168	PBX1	protein_coding			1	q23.3	164555584	164899296	1	PBX homeobox 1 [Source:HGNC Symbol;Acc:HGNC:8632]		ENSG00000185630	DOWN	down	down	ENSG00000185630,GI:4505622	TC0101240	2.26	0.031	DKFZp686B09108,MGC126627,PBX1
ENSG00000234741	up	2154.57	0.718189	0.215527	3.33225	0.000861482	0.0366261	GAS5	processed_transcript			1	q25.1	173863900	173868882	-1	growth arrest specific 5 (non-protein coding) [Source:HGNC Symbol;Acc:HGNC:16355]		ENSG00000234741	--	up	--	--	--	--	--	--
ENSG00000105643	up	1774.17	1.55607	0.467127	3.33115	0.000864865	0.0366591	ARRDC2	protein_coding			19	p13.11	18001132	18014102	1	arrestin domain containing 2 [Source:HGNC Symbol;Acc:HGNC:25225]		ENSG00000105643	--	up	--	--	--	--	--	--
ENSG00000152580	down	65.6715	-1.64664	0.494339	-3.331	0.000865353	0.0366591	IGSF10	protein_coding			3	q25.1	151425384	151458709	-1	immunoglobulin superfamily member 10 [Source:HGNC Symbol;Acc:HGNC:26384]		ENSG00000152580	--	down	--	--	--	--	--	--
ENSG00000163359	up	286.656	1.85505	0.557026	3.33027	0.000867621	0.0366616	COL6A3	protein_coding			2	q37.3	237324003	237414375	-1	collagen type VI alpha 3 chain [Source:HGNC Symbol;Acc:HGNC:2213]		ENSG00000163359	--	up	--	--	--	--	--	--
ENSG00000280213	down	30.963	-1.10829	0.332823	-3.32998	0.000868509	0.0366616	UCKL1-AS1	antisense			20	q13.33	63953384	63956985	1	UCKL1 antisense RNA 1 [Source:HGNC Symbol;Acc:HGNC:31967]		ENSG00000280213	--	down	--	--	--	--	--	--
ENSG00000099960	down	195.171	-1.46644	0.440527	-3.32884	0.000872085	0.0367471	SLC7A4	protein_coding			22	q11.21	21028718	21032840	-1	solute carrier family 7 member 4 [Source:HGNC Symbol;Acc:HGNC:11062]		ENSG00000099960	--	down	--	--	--	--	--	--
ENSG00000138379	down	40.6066	-1.37178	0.412303	-3.32711	0.000877515	0.036858	MSTN	protein_coding			2	q32.2	190055697	190062729	-1	myostatin [Source:HGNC Symbol;Acc:HGNC:4223]		ENSG00000138379	--	down	--	--	--	--	--	--
ENSG00000183963	up	1389.78	1.27206	0.382384	3.32666	0.000878946	0.036858	SMTN	protein_coding			22	q12.2	31064105	31104757	1	smoothelin [Source:HGNC Symbol;Acc:HGNC:11126]		ENSG00000183963	--	up	--	--	--	--	--	--
ENSG00000130720	up	137.62	1.44559	0.434632	3.32601	0.000880991	0.036858	FIBCD1	protein_coding			9	q34.12	130902438	130939286	-1	fibrinogen C domain containing 1 [Source:HGNC Symbol;Acc:HGNC:25922]		ENSG00000130720	UP	up	up	ENSG00000130720,GI:37059779	TC0901390	1.94	0.026	FIBCD1
ENSG00000156253	down	348.736	-0.89968	0.270505	-3.32593	0.000881239	0.036858	RWDD2B	protein_coding			21	q21.3	29004384	29019378	-1	RWD domain containing 2B [Source:HGNC Symbol;Acc:HGNC:1302]		ENSG00000156253	--	down	--	--	--	--	--	--
ENSG00000139190	down	2000.32	-1.07013	0.321837	-3.32507	0.000883979	0.036858	VAMP1	protein_coding			12	p13.31	6462237	6470987	-1	vesicle associated membrane protein 1 [Source:HGNC Symbol;Acc:HGNC:12642]		ENSG00000139190	--	down	--	--	--	--	--	--
ENSG00000204241	down	167.452	-1.08464	0.326207	-3.325	0.000884193	0.036858	--	lincRNA			11	q25	134032272	134046849	1	--		ENSG00000204241	--	down	--	--	--	--	--	--
ENSG00000260924	up	42.943	1.26739	0.381223	3.32455	0.000885613	0.036858	LINC01311	antisense			22	q11.21	19171395	19172839	1	long intergenic non-protein coding RNA 1311 [Source:HGNC Symbol;Acc:HGNC:50503]		ENSG00000260924	--	up	--	--	--	--	--	--
ENSG00000196950	down	1462.64	-0.982852	0.29577	-3.32302	0.000890471	0.0369754	SLC39A10	protein_coding			2	q32.3	195575977	195737702	1	solute carrier family 39 member 10 [Source:HGNC Symbol;Acc:HGNC:20861]		ENSG00000196950	DOWN	down	down	ENSG00000196950	TC0200951	2.32	0.0415	SLC39A10
ENSG00000270040	up	16.2274	1.81583	0.546496	3.32268	0.000891556	0.0369754	--	sense_intronic			1	p34.3	39206512	39206957	1	--		ENSG00000270040	--	up	--	--	--	--	--	--
ENSG00000240891	down	3.8895	-1.94357	0.58507	-3.32194	0.000893944	NA	PLCXD2	protein_coding			3	q13.2	111674676	111846447	1	phosphatidylinositol specific phospholipase C X domain containing 2 [Source:HGNC Symbol;Acc:HGNC:26462]		ENSG00000240891	--	down	--	--	--	--	--	--
ENSG00000120889	up	471.789	1.16372	0.350701	3.31827	0.000905765	0.0374068	TNFRSF10B	protein_coding			8	p21.3	23020133	23069179	-1	TNF receptor superfamily member 10b [Source:HGNC Symbol;Acc:HGNC:11905]		ENSG00000120889	--	up	--	--	--	--	--	--
ENSG00000236963	down	47.2841	-1.57475	0.474604	-3.31803	0.000906551	0.0374068	LINC01141	lincRNA			1	p36.12	20360579	20431234	-1	long intergenic non-protein coding RNA 1141 [Source:HGNC Symbol;Acc:HGNC:49455]		ENSG00000236963	--	down	--	--	--	--	--	--
ENSG00000157103	down	3255.51	-0.790648	0.238292	-3.31798	0.000906699	0.0374068	SLC6A1	protein_coding			3	p25.3	10992724	11039247	1	solute carrier family 6 member 1 [Source:HGNC Symbol;Acc:HGNC:11042]		ENSG00000157103	--	down	--	--	--	--	--	--
ENSG00000244734	up	3596.94	1.69442	0.510773	3.31736	0.000908714	0.0374248	HBB	protein_coding			11	p15.4	5225464	5229395	-1	hemoglobin subunit beta [Source:HGNC Symbol;Acc:HGNC:4827]		ENSG00000244734	--	up	--	--	--	--	--	--
ENSG00000158258	down	987.739	-1.27177	0.383949	-3.31233	0.000925217	0.0380194	CLSTN2	protein_coding			3	q23	139935185	140577397	1	calsyntenin 2 [Source:HGNC Symbol;Acc:HGNC:17448]		ENSG00000158258	DOWN	down	down	ENSG00000158258,GI:11545860	TC0300664	2.22	0.0344	CLSTN2,CS2,CSTN2,MGC119560,alcagamma
ENSG00000259683	down	66.1382	-1.09616	0.330968	-3.31199	0.000926362	0.0380194	--	unprocessed_pseudogene			15	q25.2	84389729	84395903	1	--		ENSG00000259683	--	down	--	--	--	--	--	--
ENSG00000129673	up	30.6436	1.54163	0.465618	3.31094	0.000929825	0.03807	AANAT	protein_coding			17	q25.1	76453351	76470117	1	aralkylamine N-acetyltransferase [Source:HGNC Symbol;Acc:HGNC:19]		ENSG00000129673	UP	up	up	ENSG00000129673,GI:4501844	TC1700777	2.78	0.00706	AA-NAT,AANAT,SNAT
ENSG00000082293	down	16.5823	-1.54725	0.467357	-3.31065	0.000930812	0.03807	COL19A1	protein_coding			6	q13	69866571	70209976	1	collagen type XIX alpha 1 chain [Source:HGNC Symbol;Acc:HGNC:2196]		ENSG00000082293	--	down	--	--	--	--	--	--
ENSG00000137269	up	521.285	0.913768	0.276124	3.30927	0.000935392	0.0381914	LRRC1	protein_coding			6	p12.1	53794497	53924121	1	leucine rich repeat containing 1 [Source:HGNC Symbol;Acc:HGNC:14307]		ENSG00000137269	--	up	--	--	--	--	--	--
ENSG00000225190	up	874.671	0.752754	0.227576	3.3077	0.000940661	0.0383404	PLEKHM1	protein_coding	100423004	MIR4315-1	17	q21.31	45435900	45490749	-1	pleckstrin homology and RUN domain containing M1 [Source:HGNC Symbol;Acc:HGNC:29017]		ENSG00000225190	--	up	--	--	--	--	--	--
ENSG00000242779	down	41.3128	-1.47655	0.446697	-3.30549	0.000948101	0.0385773	ZNF702P	transcribed_processed_pseudogene			19	q13.41	52968251	53037898	-1	zinc finger protein 702, pseudogene [Source:HGNC Symbol;Acc:HGNC:25775]		ENSG00000242779	--	down	--	--	--	--	--	--
ENSG00000272783	up	4.58129	1.99571	0.603871	3.30486	0.000950254	0.0385986	--	lincRNA			4	p16.3	1550284	1550572	1	--		ENSG00000272783	--	up	--	--	--	--	--	--
ENSG00000197019	up	395.401	1.35785	0.411543	3.29942	0.000968857	0.0392868	SERTAD1	protein_coding			19	q13.2	40421592	40426025	-1	SERTA domain containing 1 [Source:HGNC Symbol;Acc:HGNC:17932]		ENSG00000197019	--	up	--	--	--	--	--	--
ENSG00000253829	up	9.24859	1.8339	0.556121	3.29767	0.000974906	0.0394645	--	antisense			8	p11.22	38844866	38846439	-1	--		ENSG00000253829	--	up	--	--	--	--	--	--
ENSG00000162636	down	811.566	-1.14159	0.346292	-3.29661	0.000978585	0.0395459	FAM102B	protein_coding			1	p13.3	108560089	108644900	1	family with sequence similarity 102 member B [Source:HGNC Symbol;Acc:HGNC:27637]		ENSG00000162636	--	down	--	--	--	--	--	--
ENSG00000161896	up	202.284	1.29684	0.393533	3.29538	0.000982891	0.0396522	IP6K3	protein_coding			6	p21.31	33721670	33746905	-1	inositol hexakisphosphate kinase 3 [Source:HGNC Symbol;Acc:HGNC:17269]		ENSG00000161896	--	up	--	--	--	--	--	--
ENSG00000123374	up	153.448	1.37759	0.418171	3.29431	0.000986638	0.0397357	CDK2	protein_coding			12	q13.2	55966769	55972784	1	cyclin dependent kinase 2 [Source:HGNC Symbol;Acc:HGNC:1771]		ENSG00000123374	UP	up	up	ENSG00000123374,GI:16936527,GI:16936529	TC1200416	1.98	0.00336	CDK2
ENSG00000100003	up	1473.22	1.1496	0.349087	3.29317	0.000990656	0.0397405	SEC14L2	protein_coding			22	q12.2	30396857	30425317	1	SEC14 like lipid binding 2 [Source:HGNC Symbol;Acc:HGNC:10699]		ENSG00000100003	--	up	--	--	--	--	--	--
ENSG00000101216	up	496.247	0.75531	0.229378	3.29287	0.000991713	0.0397405	GMEB2	protein_coding			20	q13.33	63587602	63627041	-1	glucocorticoid modulatory element binding protein 2 [Source:HGNC Symbol;Acc:HGNC:4371]		ENSG00000101216	--	up	down	ENSG00000101216,GI:13435378	TC2000907	2.18	0.0241	GMEB2,KIAA1269,P79PIF,PIF79
ENSG00000189343	up	75.5506	0.947161	0.287642	3.29284	0.000991792	0.0397405	RPS2P46	processed_pseudogene			17	p11.2	19445970	19446852	-1	ribosomal protein S2 pseudogene 46 [Source:HGNC Symbol;Acc:HGNC:35839]		ENSG00000189343	--	up	--	--	--	--	--	--
ENSG00000184678	up	1450	1.25973	0.382739	3.29135	0.00099708	0.0398849	HIST2H2BE	protein_coding			1	q21.2	149884459	149886652	-1	histone cluster 2 H2B family member e [Source:HGNC Symbol;Acc:HGNC:4760]		ENSG00000184678	--	up	--	--	--	--	--	--
ENSG00000117407	up	71.91	0.936649	0.284649	3.29054	0.000999957	0.0399325	ARTN	protein_coding			1	p34.1	43933320	43937241	1	artemin [Source:HGNC Symbol;Acc:HGNC:727]		ENSG00000117407	--	up	--	--	--	--	--	--
ENSG00000149575	down	1530.53	-1.38115	0.41983	-3.28978	0.00100266	0.039973	SCN2B	protein_coding			11	q23.3	118161951	118176673	-1	sodium voltage-gated channel beta subunit 2 [Source:HGNC Symbol;Acc:HGNC:10589]		ENSG00000149575	DOWN	down	down	ENSG00000149575,GI:56699490	TC1101872	2.15	0.0404	SCN2B
ENSG00000137462	up	260.136	1.42903	0.435037	3.28484	0.0010204	0.0406119	TLR2	protein_coding			4	q31.3	153701500	153705699	1	toll like receptor 2 [Source:HGNC Symbol;Acc:HGNC:11848]		ENSG00000137462	--	up	--	--	--	--	--	--
ENSG00000161016	up	13536.8	0.848694	0.258538	3.28266	0.00102831	0.0408582	RPL8	protein_coding	102465978	MIR6850	8	q24.3	144789765	144792587	-1	ribosomal protein L8 [Source:HGNC Symbol;Acc:HGNC:10368]		ENSG00000161016	--	up	--	--	--	--	--	--
ENSG00000235750	up	582.394	1.81594	0.553421	3.28131	0.00103327	0.0409866	KIAA0040	protein_coding			1	q25.1	175156987	175192999	-1	KIAA0040 [Source:HGNC Symbol;Acc:HGNC:28950]		ENSG00000235750	--	up	--	--	--	--	--	--
ENSG00000269463	up	24.227	1.44232	0.440329	3.27554	0.0010546	0.0417018	--	sense_intronic			11	q12.3	62807682	62808063	-1	--		ENSG00000269463	--	up	--	--	--	--	--	--
ENSG00000162947	up	10.7793	1.94739	0.59454	3.27546	0.00105491	0.0417018	--	lincRNA			2	q23.3	149767506	149859191	-1	--		ENSG00000162947	--	up	--	--	--	--	--	--
ENSG00000185507	up	462.422	1.12997	0.34503	3.27501	0.00105659	0.0417018	IRF7	protein_coding			11	p15.5	612553	615999	-1	interferon regulatory factor 7 [Source:HGNC Symbol;Acc:HGNC:6122]		ENSG00000185507	--	up	--	--	--	--	--	--
ENSG00000144893	down	134.029	-1.13522	0.347106	-3.27054	0.00107341	0.0422515	MED12L	protein_coding			3	q25.1	151085697	151437072	1	mediator complex subunit 12 like [Source:HGNC Symbol;Acc:HGNC:16050]		ENSG00000144893	--	down	--	--	--	--	--	--
ENSG00000254851	up	28.0221	1.97488	0.603871	3.27037	0.00107408	0.0422515	--	unprocessed_pseudogene			11	q23.3	117135528	117138582	1	--		ENSG00000254851	--	up	--	--	--	--	--	--
ENSG00000153982	down	461.426	-1.08193	0.331012	-3.26855	0.00108099	0.0424524	GDPD1	protein_coding			17	q22	59220467	59275967	1	glycerophosphodiester phosphodiesterase domain containing 1 [Source:HGNC Symbol;Acc:HGNC:20883]		ENSG00000153982	--	down	--	--	--	--	--	--
ENSG00000176595	up	2429.18	0.514126	0.157339	3.26763	0.0010845	0.04252	KBTBD11	protein_coding			8	p23.3	1973878	2006936	1	kelch repeat and BTB domain containing 11 [Source:HGNC Symbol;Acc:HGNC:29104]		ENSG00000176595	--	up	--	--	--	--	--	--
ENSG00000220749	up	53.2382	1.75862	0.538308	3.26694	0.00108717	0.0425541	RPL21P28	processed_pseudogene			1	q32.3	212051524	212052006	-1	ribosomal protein L21 pseudogene 28 [Source:HGNC Symbol;Acc:HGNC:36258]		ENSG00000220749	--	up	--	--	--	--	--	--
ENSG00000259234	down	13.5814	-1.69795	0.519856	-3.2662	0.00109003	0.0425955	ANKRD34C-AS1	lincRNA			15	q25.1	79191707	79283945	-1	ANKRD34C antisense RNA 1 [Source:HGNC Symbol;Acc:HGNC:48618]		ENSG00000259234	--	down	--	--	--	--	--	--
ENSG00000170482	down	35.4164	-1.80954	0.55423	-3.26497	0.00109476	0.0427102	SLC23A1	protein_coding			5	q31.2	139367196	139384553	-1	solute carrier family 23 member 1 [Source:HGNC Symbol;Acc:HGNC:10974]		ENSG00000170482	DOWN	down	down	ENSG00000170482,GI:44680142,GI:44680144	TC0501333	1.92	0.0262	MGC22361,SLC23A1,SLC23A2,SVCT1,YSPL3
ENSG00000128253	down	106.609	-1.26612	0.387885	-3.26416	0.00109789	0.0427216	RFPL2	protein_coding			22	q12.3	32190435	32203477	-1	ret finger protein like 2 [Source:HGNC Symbol;Acc:HGNC:9979]		ENSG00000128253	--	down	--	--	--	--	--	--
ENSG00000269540	down	9.28022	-1.95594	0.599318	-3.26362	0.0011	0.0427216	--	processed_pseudogene			19	q13.33	50058882	50060232	-1	--		ENSG00000269540	--	down	--	--	--	--	--	--
ENSG00000257017	up	14.3942	1.96897	0.603332	3.2635	0.00110047	0.0427216	HP	protein_coding			16	q22.2	72054592	72061055	1	haptoglobin [Source:HGNC Symbol;Acc:HGNC:5141]		ENSG00000257017	--	up	--	--	--	--	--	--
ENSG00000125538	up	108.599	1.8064	0.554009	3.26059	0.0011118	0.0430797	IL1B	protein_coding			2	q14.1	112829751	112836903	-1	interleukin 1 beta [Source:HGNC Symbol;Acc:HGNC:5992]		ENSG00000125538	--	up	--	--	--	--	--	--
ENSG00000143499	down	802.801	-0.933162	0.286228	-3.2602	0.00111333	0.0430797	SMYD2	protein_coding			1	q32.3	214281102	214337131	1	SET and MYND domain containing 2 [Source:HGNC Symbol;Acc:HGNC:20982]		ENSG00000143499	--	down	--	--	--	--	--	--
ENSG00000072952	up	2695.41	1.1922	0.365969	3.25765	0.00112338	0.0433977	MRVI1	protein_coding			11	p15.4	10573091	10693988	-1	murine retrovirus integration site 1 homolog [Source:HGNC Symbol;Acc:HGNC:7237]		ENSG00000072952	--	up	--	--	--	--	--	--
ENSG00000158473	up	26.6727	1.59911	0.491331	3.25465	0.00113533	0.0437411	CD1D	protein_coding			1	q23.1	158179947	158184896	1	CD1d molecule [Source:HGNC Symbol;Acc:HGNC:1637]		ENSG00000158473	--	up	--	--	--	--	--	--
ENSG00000089356	up	78.157	1.3538	0.41598	3.25449	0.00113596	0.0437411	FXYD3	protein_coding	102466205	MIR6887	19	q13.12	35115879	35124324	1	FXYD domain containing ion transport regulator 3 [Source:HGNC Symbol;Acc:HGNC:4027]		ENSG00000089356	--	up	--	--	--	--	--	--
ENSG00000141026	up	838.071	0.724805	0.2228	3.25316	0.00114128	0.0438746	MED9	protein_coding			17	p11.2	17476986	17493226	1	mediator complex subunit 9 [Source:HGNC Symbol;Acc:HGNC:25487]		ENSG00000141026	--	up	--	--	--	--	--	--
ENSG00000197956	up	7786.11	1.10668	0.340412	3.251	0.00114999	0.0441375	S100A6	protein_coding			1	q21.3	153534599	153536244	-1	S100 calcium binding protein A6 [Source:HGNC Symbol;Acc:HGNC:10496]		ENSG00000197956	--	up	--	--	--	--	--	--
ENSG00000005059	up	272.952	1.2204	0.37557	3.24945	0.00115629	0.0443076	MCUB	protein_coding			4	q25	109560205	109688726	1	mitochondrial calcium uniporter dominant negative beta subunit [Source:HGNC Symbol;Acc:HGNC:26076]		ENSG00000005059	--	up	down	ENSG00000005059,GI:34147587	TC0400455	2.22	0.0214	CCDC109B
ENSG00000136286	up	110.384	1.80171	0.554759	3.24773	0.00116331	0.0444831	MYO1G	protein_coding			7	p13	44962662	44979098	-1	myosin IG [Source:HGNC Symbol;Acc:HGNC:13880]		ENSG00000136286	--	up	--	--	--	--	--	--
ENSG00000242419	down	155.418	-1.68242	0.518082	-3.2474	0.00116463	0.0444831	PCDHGC4	protein_coding			5	q31.3	141484997	141512979	1	protocadherin gamma subfamily C, 4 [Source:HGNC Symbol;Acc:HGNC:8717]		ENSG00000242419	--	down	--	--	--	--	--	--
ENSG00000148346	up	11.026	1.96061	0.604008	3.246	0.0011704	0.0446151	LCN2	protein_coding			9	q34.11	128149071	128153455	1	lipocalin 2 [Source:HGNC Symbol;Acc:HGNC:6526]		ENSG00000148346	--	up	--	--	--	--	--	--
ENSG00000141756	up	1040.54	0.73879	0.227625	3.24564	0.00117185	0.0446151	FKBP10	protein_coding			17	q21.2	41812680	41823217	1	FK506 binding protein 10 [Source:HGNC Symbol;Acc:HGNC:18169]		ENSG00000141756	--	up	--	--	--	--	--	--
ENSG00000230002	up	22.4091	1.63898	0.505377	3.24308	0.00118246	0.0449468	ALMS1-IT1	sense_intronic			2	p13.1	73456764	73459484	1	ALMS1 intronic transcript 1 [Source:HGNC Symbol;Acc:HGNC:41305]		ENSG00000230002	--	up	--	--	--	--	--	--
ENSG00000157303	down	59.5693	-1.75543	0.541472	-3.24196	0.00118711	0.0450514	SUSD3	protein_coding			9	q22.31	93058688	93085138	1	sushi domain containing 3 [Source:HGNC Symbol;Acc:HGNC:28391]		ENSG00000157303	--	down	--	--	--	--	--	--
ENSG00000163739	up	841.83	1.95572	0.60343	3.241	0.00119113	0.0451313	CXCL1	protein_coding			4	q13.3	73869393	73871242	1	C-X-C motif chemokine ligand 1 [Source:HGNC Symbol;Acc:HGNC:4602]		ENSG00000163739	--	up	--	--	--	--	--	--
ENSG00000213719	up	1448.5	1.23119	0.380024	3.23976	0.0011963	0.0452548	CLIC1	protein_coding			6	p21.33	31730581	31739763	-1	chloride intracellular channel 1 [Source:HGNC Symbol;Acc:HGNC:2062]		ENSG00000213719	--	up	--	--	--	--	--	--
ENSG00000175920	down	100.853	-1.0709	0.33067	-3.23858	0.00120126	0.04537	DOK7	protein_coding			4	p16.3	3463311	3501473	1	docking protein 7 [Source:HGNC Symbol;Acc:HGNC:26594]		ENSG00000175920	--	down	--	--	--	--	--	--
ENSG00000228648	down	11.2406	-1.6781	0.518338	-3.23746	0.00120601	0.0454768	--	lincRNA			6	q27	167241891	167245916	1	--		ENSG00000228648	--	down	--	--	--	--	--	--
ENSG00000124613	down	166.682	-0.901275	0.278433	-3.23696	0.00120811	0.0454836	ZNF391	protein_coding			6	p22.1	27374615	27403904	1	zinc finger protein 391 [Source:HGNC Symbol;Acc:HGNC:18779]		ENSG00000124613	--	down	--	--	--	--	--	--
ENSG00000146858	down	28.5514	-1.23978	0.383197	-3.23537	0.00121485	0.0456647	ZC3HAV1L	protein_coding			7	q34	139025706	139036029	-1	zinc finger CCCH-type containing, antiviral 1 like [Source:HGNC Symbol;Acc:HGNC:22423]		ENSG00000146858	--	down	--	--	--	--	--	--
ENSG00000154640	up	1160.46	1.24586	0.385203	3.2343	0.00121943	0.0457643	BTG3	protein_coding			21	q21.1	17593653	17612947	-1	BTG anti-proliferation factor 3 [Source:HGNC Symbol;Acc:HGNC:1132]		ENSG00000154640	--	up	--	--	--	--	--	--
ENSG00000248801	down	56.0797	-1.59945	0.494847	-3.23222	0.00122834	0.046026	C8orf34-AS1	antisense			8	q13.2	68303468	68331491	-1	C8orf34 antisense RNA 1 [Source:HGNC Symbol;Acc:HGNC:27840]		ENSG00000248801	--	down	--	--	--	--	--	--
ENSG00000014164	up	487.578	0.795671	0.246251	3.23114	0.00123296	0.046126	ZC3H3	protein_coding			8	q24.3	143437655	143541453	-1	zinc finger CCCH-type containing 3 [Source:HGNC Symbol;Acc:HGNC:28972]		ENSG00000014164	--	up	--	--	--	--	--	--
ENSG00000077942	up	1179.12	0.978073	0.302938	3.22863	0.00124387	0.0464605	FBLN1	protein_coding			22	q13.31	45502238	45601135	1	fibulin 1 [Source:HGNC Symbol;Acc:HGNC:3600]		ENSG00000077942	--	up	--	--	--	--	--	--
ENSG00000240204	down	121.571	-1.05912	0.328133	-3.22773	0.00124776	0.0465065	SMKR1	protein_coding			7	q32.1	129502479	129512932	1	small lysine rich protein 1 [Source:HGNC Symbol;Acc:HGNC:43561]		ENSG00000240204	--	down	--	--	--	--	--	--
ENSG00000265107	up	150.909	1.64337	0.509237	3.22711	0.00125045	0.0465065	GJA5	protein_coding			1	q21.2	147756199	147773362	-1	gap junction protein alpha 5 [Source:HGNC Symbol;Acc:HGNC:4279]		ENSG00000265107	--	up	--	--	--	--	--	--
ENSG00000204103	up	206.33	1.07532	0.333332	3.22598	0.00125543	0.0465065	MAFB	protein_coding			20	q12	40685848	40689240	-1	MAF bZIP transcription factor B [Source:HGNC Symbol;Acc:HGNC:6408]		ENSG00000204103	--	up	--	--	--	--	--	--
ENSG00000177706	up	1772.25	1.28739	0.399078	3.2259	0.00125577	0.0465065	FAM20C	protein_coding			7	p22.3	192969	260745	1	FAM20C, golgi associated secretory pathway kinase [Source:HGNC Symbol;Acc:HGNC:22140]		ENSG00000177706	--	up	--	--	--	--	--	--
ENSG00000103569	up	3.4649	1.94854	0.604031	3.2259	0.00125578	NA	AQP9	protein_coding			15	q21.3	58138169	58185911	1	aquaporin 9 [Source:HGNC Symbol;Acc:HGNC:643]		ENSG00000103569	--	up	--	--	--	--	--	--
ENSG00000275409	up	36.0697	1.09841	0.340522	3.22567	0.00125679	0.0465065	--	lincRNA			12	q24.23	118430147	118430699	1	--		ENSG00000275409	--	up	--	--	--	--	--	--
ENSG00000188290	up	1190.41	0.882231	0.273505	3.22565	0.00125688	0.0465065	HES4	protein_coding			1	p36.33	998962	1000172	-1	hes family bHLH transcription factor 4 [Source:HGNC Symbol;Acc:HGNC:24149]		ENSG00000188290	--	up	--	--	--	--	--	--
ENSG00000132623	down	135.928	-1.19763	0.371614	-3.22278	0.00126953	0.0469014	ANKEF1	protein_coding			20	p12.2	9986126	10058303	1	ankyrin repeat and EF-hand domain containing 1 [Source:HGNC Symbol;Acc:HGNC:15803]		ENSG00000132623	--	down	--	--	--	--	--	--
ENSG00000186073	down	188.757	-0.599442	0.186137	-3.22044	0.00127993	0.047212	C15orf41	protein_coding			15	q14	36579611	36810248	1	chromosome 15 open reading frame 41 [Source:HGNC Symbol;Acc:HGNC:26929]		ENSG00000186073	--	down	--	--	--	--	--	--
ENSG00000268592	down	16.6838	-1.41655	0.4401	-3.21869	0.00128778	0.0474276	--	antisense			6	q25.1	149863494	149919507	1	RAET1E antisense RNA 1 [Source:EntrezGene;Acc:100652739]		ENSG00000268592	--	down	--	--	--	--	--	--
ENSG00000273356	up	52.6284	1.01884	0.316589	3.21817	0.00129011	0.0474395	--	lincRNA			3	p21.2	50669989	50672048	1	--		ENSG00000273356	--	up	--	--	--	--	--	--
ENSG00000213860	up	9.27743	1.84301	0.572924	3.21684	0.00129609	0.0475858	RPL21P75	processed_pseudogene			7	p21.1	20002765	20003247	1	ribosomal protein L21 pseudogene 75 [Source:HGNC Symbol;Acc:HGNC:36460]		ENSG00000213860	--	up	--	--	--	--	--	--
ENSG00000273259	up	16.9095	1.51216	0.470144	3.21638	0.00129819	0.0475888	--	protein_coding			14	q32.13	94592058	94624646	1	serpin family A member 3 [Source:EntrezGene;Acc:12]		ENSG00000273259	--	up	--	--	--	--	--	--
ENSG00000008513	up	639.121	1.06387	0.331236	3.2118	0.00131905	0.0482787	ST3GAL1	protein_coding			8	q24.22	133454848	133571940	-1	ST3 beta-galactoside alpha-2,3-sialyltransferase 1 [Source:HGNC Symbol;Acc:HGNC:10862]		ENSG00000008513	--	up	--	--	--	--	--	--
ENSG00000170629	down	205.094	-1.54738	0.482317	-3.20822	0.00133561	0.0488095	DPY19L2P2	transcribed_unprocessed_pseudogene			7	q22.1	103175133	103280410	-1	DPY19L2 pseudogene 2 [Source:HGNC Symbol;Acc:HGNC:21764]		ENSG00000170629	--	down	--	--	--	--	--	--
ENSG00000197142	up	435.018	1.39378	0.434656	3.20663	0.001343	0.0489469	ACSL5	protein_coding			10	q25.2	112374018	112428380	1	acyl-CoA synthetase long-chain family member 5 [Source:HGNC Symbol;Acc:HGNC:16526]		ENSG00000197142	--	up	--	--	--	--	--	--
ENSG00000124215	up	82.7211	0.901847	0.281254	3.20652	0.0013435	0.0489469	CDH26	protein_coding			20	q13.33	59958427	60034011	1	cadherin 26 [Source:HGNC Symbol;Acc:HGNC:15902]		ENSG00000124215	UP	up	up	ENSG00000124215,GI:29570799,GI:29570801	TC2000420	2.08	0.0494	CDH26
ENSG00000126391	up	646.423	1.0557	0.329666	3.20235	0.00136313	0.049533	FRMD8	protein_coding			11	q13.1	65386599	65413525	1	FERM domain containing 8 [Source:HGNC Symbol;Acc:HGNC:25462]		ENSG00000126391	--	up	--	--	--	--	--	--
ENSG00000146373	up	539.499	0.625879	0.195477	3.2018	0.00136572	0.049533	RNF217	protein_coding			6	q22.31	124962545	125092633	1	ring finger protein 217 [Source:HGNC Symbol;Acc:HGNC:21487]		ENSG00000146373	--	up	down	ENSG00000146373,GI:34303935	TC0600698	1.78	0.0453	C6orf172,IBRDC1,MGC26996,dJ84N20.1
ENSG00000146278	up	2036.25	0.798248	0.249315	3.20177	0.00136587	0.049533	PNRC1	protein_coding			6	q15	89080751	89085160	1	proline rich nuclear receptor coactivator 1 [Source:HGNC Symbol;Acc:HGNC:17278]		ENSG00000146278	--	up	--	--	--	--	--	--
ENSG00000119147	down	375.824	-1.35995	0.424833	-3.20114	0.00136884	0.0495649	C2orf40	protein_coding			2	q12.2	106063246	106078159	1	chromosome 2 open reading frame 40 [Source:HGNC Symbol;Acc:HGNC:24642]		ENSG00000119147	--	down	--	--	--	--	--	--
ENSG00000186230	down	52.2426	-0.943497	0.29492	-3.19917	0.00137825	0.0497254	ZNF749	protein_coding			19	q13.43	57435329	57445485	1	zinc finger protein 749 [Source:HGNC Symbol;Acc:HGNC:32783]		ENSG00000186230	--	down	--	--	--	--	--	--
ENSG00000151917	down	814.197	-1.14594	0.358208	-3.1991	0.00137858	0.0497254	BEND6	protein_coding			6	p12.1	56955126	57027342	1	BEN domain containing 6 [Source:HGNC Symbol;Acc:HGNC:20871]		ENSG00000151917	--	down	--	--	--	--	--	--
ENSG00000229393	down	19.8952	-1.34158	0.419389	-3.19889	0.00137957	0.0497254	--	antisense			1	p36.32	2493437	2494479	-1	--		ENSG00000229393	--	down	--	--	--	--	--	--
ENSG00000020633	up	86.3272	1.43868	0.449949	3.19742	0.0013866	0.049903	RUNX3	protein_coding			1	p36.11	24899511	24965121	-1	runt related transcription factor 3 [Source:HGNC Symbol;Acc:HGNC:10473]		ENSG00000020633	--	up	--	--	--	--	--	--
ENSG00000261621	down	2.20733	-1.92913	0.603879	-3.19456	0.00140046	NA	--	lincRNA			15	q11.2	24235078	24276829	1	--		ENSG00000261621	--	down	--	--	--	--	--	--
ENSG00000135926	up	2908.6	1.18642	0.371456	3.19396	0.00140334	0.0504286	TMBIM1	protein_coding	102465256	MIR6513	2	q35	218274192	218292586	-1	transmembrane BAX inhibitor motif containing 1 [Source:HGNC Symbol;Acc:HGNC:23410]		ENSG00000135926	--	up	--	--	--	--	--	--
ENSG00000100575	up	437.136	0.54917	0.172002	3.19282	0.00140893	0.0504887	TIMM9	protein_coding			14	q23.1	58408494	58427614	-1	translocase of inner mitochondrial membrane 9 [Source:HGNC Symbol;Acc:HGNC:11819]		ENSG00000100575	--	up	down	ENSG00000100575,GI:21359892	TC1400890	1.61	0.0201	TIM9,TIM9A,TIMM9
ENSG00000256006	up	7.86247	1.78231	0.558246	3.19269	0.00140953	0.0504887	--	sense_intronic			11	p15.1	18405609	18406731	1	--		ENSG00000256006	--	up	--	--	--	--	--	--
ENSG00000214212	up	67.5654	1.24786	0.390897	3.19231	0.00141141	0.0504887	C19orf38	protein_coding			19	p13.2	10836575	10869790	1	chromosome 19 open reading frame 38 [Source:HGNC Symbol;Acc:HGNC:34073]		ENSG00000214212	--	up	--	--	--	--	--	--
ENSG00000196542	down	99.1838	-1.3359	0.418537	-3.19183	0.00141376	0.0504967	SPTSSB	protein_coding			3	q26.1	161344792	161372880	-1	serine palmitoyltransferase small subunit B [Source:HGNC Symbol;Acc:HGNC:24045]		ENSG00000196542	--	down	--	--	--	--	--	--
ENSG00000233929	up	15.0613	1.85347	0.580858	3.19091	0.00141823	0.05058	MT1XP1	processed_pseudogene			1	p36.13	16241213	16241398	-1	metallothionein 1X pseudogene 1 [Source:HGNC Symbol;Acc:HGNC:7442]		ENSG00000233929	--	up	--	--	--	--	--	--
ENSG00000157110	up	935.254	1.33296	0.417812	3.19033	0.00142112	0.0506068	RBPMS	protein_coding			8	p12	30384479	30572261	1	RNA binding protein with multiple splicing [Source:HGNC Symbol;Acc:HGNC:19097]		ENSG00000157110	--	up	--	--	--	--	--	--
ENSG00000261340	down	123.592	-1.17588	0.368695	-3.18931	0.00142615	0.0506523	LINC01616	lincRNA			11	p14.1	29980113	29982392	-1	long intergenic non-protein coding RNA 1616 [Source:HGNC Symbol;Acc:HGNC:51900]		ENSG00000261340	--	down	--	--	--	--	--	--
ENSG00000249853	down	209.457	-0.752514	0.23597	-3.18902	0.00142757	0.0506523	HS3ST5	protein_coding			6	q22.1	114055586	114343045	-1	heparan sulfate-glucosamine 3-sulfotransferase 5 [Source:HGNC Symbol;Acc:HGNC:19419]		ENSG00000249853	--	down	--	--	--	--	--	--
ENSG00000108405	up	96.9001	1.70112	0.533473	3.18877	0.00142881	0.0506523	P2RX1	protein_coding			17	p13.2	3896592	3916500	-1	purinergic receptor P2X 1 [Source:HGNC Symbol;Acc:HGNC:8533]		ENSG00000108405	--	up	--	--	--	--	--	--
ENSG00000139874	down	895.656	-1.24111	0.389583	-3.18572	0.00144392	0.0510878	SSTR1	protein_coding			14	q21.1	38207999	38213067	1	somatostatin receptor 1 [Source:HGNC Symbol;Acc:HGNC:11330]		ENSG00000139874	--	down	--	--	--	--	--	--
ENSG00000173626	down	4.72446	-1.87883	0.589822	-3.18543	0.00144541	0.0510878	TRAPPC3L	protein_coding			6	q22.1	116494989	116545610	-1	trafficking protein particle complex 3 like [Source:HGNC Symbol;Acc:HGNC:21090]		ENSG00000173626	--	down	--	--	--	--	--	--
ENSG00000173801	up	859.418	1.07243	0.336956	3.1827	0.00145907	0.0514936	JUP	protein_coding			17	q21.2	41754604	41786931	-1	junction plakoglobin [Source:HGNC Symbol;Acc:HGNC:6207]		ENSG00000173801	--	up	--	--	--	--	--	--
ENSG00000137825	up	108.539	1.31378	0.413356	3.17832	0.00148132	0.052161	ITPKA	protein_coding			15	q15.1	41493393	41503551	1	inositol-trisphosphate 3-kinase A [Source:HGNC Symbol;Acc:HGNC:6178]		ENSG00000137825	--	up	--	--	--	--	--	--
ENSG00000007866	up	271.72	1.20559	0.379341	3.17811	0.00148239	0.052161	TEAD3	protein_coding			6	p21.31	35473597	35497076	-1	TEA domain transcription factor 3 [Source:HGNC Symbol;Acc:HGNC:11716]		ENSG00000007866	--	up	--	--	--	--	--	--
ENSG00000105697	up	754.194	1.91697	0.603286	3.17755	0.00148527	0.0521849	HAMP	protein_coding			19	q13.12	35280716	35285143	1	hepcidin antimicrobial peptide [Source:HGNC Symbol;Acc:HGNC:15598]		ENSG00000105697	--	up	--	--	--	--	--	--
ENSG00000137766	down	572.311	-1.37962	0.434408	-3.17587	0.0014939	0.0524105	UNC13C	protein_coding			15	q21.3	54012904	54633414	1	unc-13 homolog C [Source:HGNC Symbol;Acc:HGNC:23149]		ENSG00000137766	--	down	--	--	--	--	--	--
ENSG00000103226	down	61.7392	-1.77258	0.558291	-3.17501	0.00149831	0.0524874	NOMO3	protein_coding			16	p13.11	16232495	16294814	1	NODAL modulator 3 [Source:HGNC Symbol;Acc:HGNC:25242]		ENSG00000103226	--	down	--	--	--	--	--	--
ENSG00000105409	down	14782.4	-1.40595	0.443094	-3.17303	0.00150855	0.0526575	ATP1A3	protein_coding			19	q13.2	41966582	41997497	-1	ATPase Na+/K+ transporting subunit alpha 3 [Source:HGNC Symbol;Acc:HGNC:801]		ENSG00000105409	--	down	--	--	--	--	--	--
ENSG00000272269	up	11.6108	1.49709	0.471844	3.17285	0.00150953	0.0526575	--	antisense			6	p22.3	17706257	17707344	1	--		ENSG00000272269	--	up	--	--	--	--	--	--
ENSG00000275880	up	12.2559	1.5422	0.486088	3.17267	0.00151042	0.0526575	--	antisense			13	q34	110613082	110616353	-1	--		ENSG00000275880	--	up	--	--	--	--	--	--
ENSG00000255198	up	270.806	1.40548	0.443041	3.17236	0.00151206	0.0526575	SNHG9	lincRNA			16	p13.3	1964959	1965509	1	small nucleolar RNA host gene 9 [Source:HGNC Symbol;Acc:HGNC:33102]		ENSG00000255198	--	up	--	--	--	--	--	--
ENSG00000198513	down	716.084	-1.26224	0.398185	-3.16998	0.00152448	0.0529813	ATL1	protein_coding			14	q22.1	50532509	50633068	1	atlastin GTPase 1 [Source:HGNC Symbol;Acc:HGNC:11231]		ENSG00000198513	DOWN	down	down	ENSG00000198513,GI:74024913,GI:74024916	TC1400218	3	0.0466	SPG3A
ENSG00000244260	up	3.33497	1.89969	0.599295	3.16988	0.00152503	NA	--	lincRNA			2	p25.1	9674023	9708413	1	--		ENSG00000244260	--	up	--	--	--	--	--	--
ENSG00000109321	up	12.5489	1.8099	0.570996	3.16972	0.00152583	0.0529813	AREG	protein_coding			4	q13.3	74445134	74455009	1	amphiregulin [Source:HGNC Symbol;Acc:HGNC:651]		ENSG00000109321	--	up	--	--	--	--	--	--
ENSG00000134057	down	141.671	-0.979026	0.309064	-3.16771	0.00153644	0.0532714	CCNB1	protein_coding			5	q13.2	69167010	69178245	1	cyclin B1 [Source:HGNC Symbol;Acc:HGNC:1579]		ENSG00000134057	--	down	--	--	--	--	--	--
ENSG00000260439	up	22.426	1.38642	0.437796	3.16683	0.00154111	0.0533186	LMF1-AS1	antisense			16	p13.3	921033	934495	1	LMF1 antisense RNA 1 [Source:HGNC Symbol;Acc:HGNC:50469]		ENSG00000260439	--	up	--	--	--	--	--	--
ENSG00000245532	up	17118.7	1.21093	0.382406	3.1666	0.0015423	0.0533186	NEAT1	lincRNA	693197	MIR612	11	q13.1	65422774	65445540	1	nuclear paraspeckle assembly transcript 1 (non-protein coding) [Source:HGNC Symbol;Acc:HGNC:30815]		ENSG00000245532	--	up	--	--	--	--	--	--
ENSG00000090376	up	251.757	1.16794	0.368917	3.16587	0.00154621	0.0533427	IRAK3	protein_coding	102465249	MIR6502	12	q14.3	66188879	66254622	1	interleukin 1 receptor associated kinase 3 [Source:HGNC Symbol;Acc:HGNC:17020]		ENSG00000090376	--	up	--	--	--	--	--	--
ENSG00000076053	up	303.017	0.649992	0.205328	3.16562	0.0015475	0.0533427	RBM7	protein_coding			11	q23.2	114400030	114414203	1	RNA binding motif protein 7 [Source:HGNC Symbol;Acc:HGNC:9904]		ENSG00000076053	--	up	down	ENSG00000076053,GI:31543547	TC1100865	2.16	0.0166	RBM7
ENSG00000112146	down	1694.73	-0.727568	0.229895	-3.16478	0.001552	0.0533546	FBXO9	protein_coding			6	p12.1	53051991	53100873	1	F-box protein 9 [Source:HGNC Symbol;Acc:HGNC:13588]		ENSG00000112146	DOWN	down	down	ENSG00000112146,ENSG00000194729,GI:15812200,GI:53692182,GI:53692183	TC0600463	2.11	0.0126	FBXO9
ENSG00000091482	down	15.741	-1.90023	0.600442	-3.16471	0.00155235	0.0533546	SMPX	protein_coding			X	p22.12	21705972	21758163	-1	small muscle protein, X-linked [Source:HGNC Symbol;Acc:HGNC:11122]		ENSG00000091482	--	down	--	--	--	--	--	--
ENSG00000237879	down	5.91434	-1.73788	0.549241	-3.16415	0.00155535	0.0533801	LINC00398	lincRNA			13	q12.3	30803206	30810645	1	long intergenic non-protein coding RNA 398 [Source:HGNC Symbol;Acc:HGNC:42727]		ENSG00000237879	--	down	--	--	--	--	--	--
ENSG00000171798	down	2963.25	-0.732071	0.231589	-3.16108	0.00157184	0.053868	KNDC1	protein_coding			10	q26.3	133160447	133226412	1	kinase non-catalytic C-lobe domain containing 1 [Source:HGNC Symbol;Acc:HGNC:29374]		ENSG00000171798	DOWN	down	down	ENSG00000171798,GI:46243679	TC1000701	1.78	0.0367	KNDC1
ENSG00000196182	up	1301.81	0.940047	0.29753	3.1595	0.00158039	0.0540629	STK40	protein_coding			1	p34.3	36339624	36385896	-1	serine/threonine kinase 40 [Source:HGNC Symbol;Acc:HGNC:21373]		ENSG00000196182	--	up	--	--	--	--	--	--
ENSG00000231246	up	5.21293	1.8151	0.574546	3.15919	0.0015821	0.0540629	--	lincRNA			1	p13.2	112177234	112360528	-1	--		ENSG00000231246	--	up	--	--	--	--	--	--
ENSG00000075303	down	490.027	-0.782484	0.247776	-3.15803	0.00158841	0.0542006	SLC25A40	protein_coding			7	q21.12	87833568	87876357	-1	solute carrier family 25 member 40 [Source:HGNC Symbol;Acc:HGNC:29680]		ENSG00000075303	--	down	--	--	--	--	--	--
ENSG00000281162	up	24.8143	1.47864	0.468415	3.15668	0.00159578	0.0543474	LINC01127	lincRNA			2	q11.2	101962056	101987167	1	long intergenic non-protein coding RNA 1127 [Source:HGNC Symbol;Acc:HGNC:49292]		ENSG00000281162	--	up	--	--	--	--	--	--
ENSG00000228127	down	19.1664	-1.30178	0.412427	-3.1564	0.00159731	0.0543474	--	lincRNA			1	p13.1	115919350	115931561	1	--		ENSG00000228127	--	down	--	--	--	--	--	--
ENSG00000031003	down	1229.47	-0.897032	0.284285	-3.15539	0.00160281	0.0544565	FAM13B	protein_coding			5	q31.2	137937960	138051961	-1	family with sequence similarity 13 member B [Source:HGNC Symbol;Acc:HGNC:1335]		ENSG00000031003	--	down	--	--	--	--	--	--
ENSG00000171680	down	744.002	-1.05246	0.333771	-3.15323	0.00161473	0.0547827	PLEKHG5	protein_coding			1	p36.31	6466092	6520061	-1	pleckstrin homology and RhoGEF domain containing G5 [Source:HGNC Symbol;Acc:HGNC:29105]		ENSG00000171680	--	down	--	--	--	--	--	--
ENSG00000179111	up	27.4097	1.43389	0.455157	3.15032	0.00163093	0.0551965	HES7	protein_coding			17	p13.1	8120590	8124092	-1	hes family bHLH transcription factor 7 [Source:HGNC Symbol;Acc:HGNC:15977]		ENSG00000179111	--	up	--	--	--	--	--	--
ENSG00000148704	up	185.772	1.48073	0.470044	3.1502	0.00163158	0.0551965	VAX1	protein_coding			10	q25.3	117128521	117138301	-1	ventral anterior homeobox 1 [Source:HGNC Symbol;Acc:HGNC:12660]		ENSG00000148704	--	up	--	--	--	--	--	--
ENSG00000280977	up	5.68731	1.83638	0.58334	3.14805	0.00164366	0.0555256	NA	NA			NA	NA	NA	NA	NA	NA		ENSG00000280977	--	up	--	--	--	--	--	--
ENSG00000277959	up	21.0559	1.12717	0.358194	3.14682	0.00165058	0.0556799	--	antisense			10	q26.3	131971202	131971533	1	--		ENSG00000277959	--	up	--	--	--	--	--	--
ENSG00000115226	up	1285.02	1.05987	0.336972	3.14527	0.00165934	0.0558959	FNDC4	protein_coding			2	p23.3	27491883	27495245	-1	fibronectin type III domain containing 4 [Source:HGNC Symbol;Acc:HGNC:20239]		ENSG00000115226	--	up	--	--	--	--	--	--
ENSG00000159216	up	249.03	1.51672	0.48236	3.14436	0.00166448	0.0559759	RUNX1	protein_coding	100506403	LOC100506403	21	q22.12	34787801	36004667	-1	runt related transcription factor 1 [Source:HGNC Symbol;Acc:HGNC:10471]		ENSG00000159216	--	up	--	--	--	--	--	--
ENSG00000230725	down	31.4883	-1.42793	0.454174	-3.14402	0.00166644	0.0559759	--	lincRNA			20	p11.21	25140789	25149258	-1	--		ENSG00000230725	--	down	--	--	--	--	--	--
ENSG00000091181	down	176.73	-1.83066	0.582368	-3.14347	0.00166957	0.0560016	IL5RA	protein_coding			3	p26.2	3066326	3126613	-1	interleukin 5 receptor subunit alpha [Source:HGNC Symbol;Acc:HGNC:6017]		ENSG00000091181	--	down	--	--	--	--	--	--
ENSG00000232803	up	10.6683	1.62683	0.517747	3.14214	0.00167721	0.0561781	SLCO4A1-AS1	antisense			20	q13.33	62663019	62666724	-1	SLCO4A1 antisense RNA 1 [Source:HGNC Symbol;Acc:HGNC:40537]		ENSG00000232803	--	up	--	--	--	--	--	--
ENSG00000106803	up	1187.67	0.742115	0.236215	3.14169	0.00167976	0.0561841	SEC61B	protein_coding			9	q22.33	99222064	99230615	1	Sec61 translocon beta subunit [Source:HGNC Symbol;Acc:HGNC:16993]		ENSG00000106803	--	up	down	ENSG00000106803,GI:14591932	TC0900431	1.62	0.0232	SEC61B
ENSG00000103494	down	502.531	-0.899701	0.286729	-3.13781	0.00170215	0.0568526	RPGRIP1L	protein_coding			16	q12.2	53597683	53703938	-1	RPGRIP1 like [Source:HGNC Symbol;Acc:HGNC:29168]		ENSG00000103494	--	down	--	--	--	--	--	--
ENSG00000234377	down	217.773	-0.753304	0.240121	-3.13718	0.0017058	0.0568944	RNF219-AS1	antisense			13	q22.3	77919689	78617328	1	RNF219 antisense RNA 1 [Source:HGNC Symbol;Acc:HGNC:42700]		ENSG00000234377	--	down	--	--	--	--	--	--
ENSG00000236850	down	9.25461	-1.51883	0.484368	-3.1357	0.00171443	0.0571018	BMS1P20	processed_transcript			22	q11.22	22303224	22322847	1	BMS1, ribosome biogenesis factor pseudogene 20 [Source:HGNC Symbol;Acc:HGNC:49153]		ENSG00000236850	--	down	--	--	--	--	--	--
ENSG00000134769	up	13218.2	0.950612	0.303266	3.13458	0.00172098	0.0572396	DTNA	protein_coding			18	q12.1	34493290	34891844	1	dystrobrevin alpha [Source:HGNC Symbol;Acc:HGNC:3057]		ENSG00000134769	--	up	--	--	--	--	--	--
ENSG00000257052	down	6.31264	-1.68709	0.538648	-3.13209	0.00173567	0.0575331	--	antisense			11	q12.2	60906789	60909742	1	--		ENSG00000257052	--	down	--	--	--	--	--	--
ENSG00000174021	up	941.83	1.00246	0.320077	3.13194	0.00173658	0.0575331	GNG5	protein_coding			1	p22.3	84498325	84506565	-1	G protein subunit gamma 5 [Source:HGNC Symbol;Acc:HGNC:4408]		ENSG00000174021	--	up	--	--	--	--	--	--
ENSG00000213057	down	18.8598	-1.46768	0.468632	-3.13185	0.0017371	0.0575331	C1orf220	lincRNA			1	q25.2	178542752	178548889	1	chromosome 1 open reading frame 220 [Source:HGNC Symbol;Acc:HGNC:33805]		ENSG00000213057	--	down	--	--	--	--	--	--
ENSG00000218682	up	3.39653	1.88961	0.603566	3.13074	0.00174365	NA	--	processed_pseudogene			2	p23.3	25856461	25856966	-1	--		ENSG00000218682	--	up	--	--	--	--	--	--
ENSG00000130254	up	2942.44	0.572994	0.18308	3.12975	0.00174957	0.0578655	SAFB2	protein_coding			19	p13.3	5586999	5624046	-1	scaffold attachment factor B2 [Source:HGNC Symbol;Acc:HGNC:21605]		ENSG00000130254	--	up	--	--	--	--	--	--
ENSG00000261325	down	41.8798	-1.56789	0.501552	-3.12607	0.00177157	0.0585113	--	lincRNA			16	q12.1	47849314	47887130	-1	--		ENSG00000261325	--	down	--	--	--	--	--	--
ENSG00000173846	up	513.209	1.06255	0.339946	3.12565	0.00177414	0.0585144	PLK3	protein_coding			1	p34.1	44800225	44805990	1	polo like kinase 3 [Source:HGNC Symbol;Acc:HGNC:2154]		ENSG00000173846	--	up	--	--	--	--	--	--
ENSG00000253764	up	179.179	1.2891	0.412493	3.12515	0.00177713	0.0585318	--	lincRNA			8	p23.3	1972570	1974637	-1	--		ENSG00000253764	--	up	--	--	--	--	--	--
ENSG00000241370	up	59.6081	1.12569	0.360296	3.12434	0.00178207	0.0586128	RPP21	protein_coding			6	p22.1	30345131	30346884	1	ribonuclease P/MRP subunit p21 [Source:HGNC Symbol;Acc:HGNC:21300]		ENSG00000241370	--	up	--	--	--	--	--	--
ENSG00000269793	down	72.1624	-1.05129	0.33654	-3.12381	0.00178525	0.0586273	ZIM2-AS1	antisense			19	q13.43	56690686	56799646	1	ZIM2 antisense RNA 1 [Source:HGNC Symbol;Acc:HGNC:51304]		ENSG00000269793	--	down	--	--	--	--	--	--
ENSG00000279288	down	18.901	-1.65244	0.529043	-3.12345	0.00178746	0.0586273	--	TEC			7	q31.1	113075124	113077181	-1	--		ENSG00000279288	--	down	--	--	--	--	--	--
ENSG00000140464	up	923.213	0.80746	0.258618	3.12221	0.00179501	0.0587936	PML	protein_coding			15	q24.1	73994673	74047812	1	promyelocytic leukemia [Source:HGNC Symbol;Acc:HGNC:9113]		ENSG00000140464	--	up	--	--	--	--	--	--
ENSG00000250551	up	4.64889	1.87358	0.601107	3.11689	0.00182769	0.0596479	--	lincRNA			5	q15	96050115	96215519	1	--		ENSG00000250551	--	up	--	--	--	--	--	--
ENSG00000198673	down	386.467	-1.3856	0.444548	-3.11688	0.00182778	0.0596479	FAM19A2	protein_coding			12	q14.1	61708259	62279150	-1	family with sequence similarity 19 member A2, C-C motif chemokine like [Source:HGNC Symbol;Acc:HGNC:21589]		ENSG00000198673	--	down	--	--	--	--	--	--
ENSG00000049883	down	371.369	-0.619983	0.198937	-3.11648	0.00183023	0.0596479	PTCD2	protein_coding			5	q13.2	72320367	72368395	1	pentatricopeptide repeat domain 2 [Source:HGNC Symbol;Acc:HGNC:25734]		ENSG00000049883	--	down	--	--	--	--	--	--
ENSG00000108439	down	163.901	-1.14226	0.36654	-3.11633	0.00183117	0.0596479	PNPO	protein_coding			17	q21.32	47941506	47948288	1	pyridoxamine 5'-phosphate oxidase [Source:HGNC Symbol;Acc:HGNC:30260]		ENSG00000108439	DOWN	down	down	ENSG00000108439,GI:8922497	TC1700558	2.75	0.0188	FLJ10535,PDXPO,PNPO
ENSG00000185133	down	322.671	-1.30441	0.418833	-3.11439	0.00184324	0.0598737	INPP5J	protein_coding			22	q12.2	31122731	31134696	1	inositol polyphosphate-5-phosphatase J [Source:HGNC Symbol;Acc:HGNC:8956]		ENSG00000185133	--	down	--	--	--	--	--	--
ENSG00000231680	down	10.7033	-1.73816	0.55818	-3.11398	0.00184585	0.0598737	--	lincRNA			11	q13.1	64394342	64395831	-1	--		ENSG00000231680	--	down	--	--	--	--	--	--
ENSG00000152822	down	211.963	-1.45956	0.468746	-3.11376	0.00184718	0.0598737	GRM1	protein_coding			6	q24.3	146027646	146437598	1	glutamate metabotropic receptor 1 [Source:HGNC Symbol;Acc:HGNC:4593]		ENSG00000152822	--	down	--	--	--	--	--	--
ENSG00000227157	down	29.4301	-1.70355	0.547155	-3.11347	0.00184904	0.0598737	--	lincRNA			2	q12.1	104411201	104415612	1	--		ENSG00000227157	--	down	--	--	--	--	--	--
ENSG00000159128	up	784.084	0.620329	0.199258	3.11319	0.00185075	0.0598737	IFNGR2	protein_coding			21	q22.11	33402896	33479348	1	interferon gamma receptor 2 (interferon gamma transducer 1) [Source:HGNC Symbol;Acc:HGNC:5440]		ENSG00000159128	--	up	--	--	--	--	--	--
ENSG00000251023	up	46.3667	1.42362	0.457728	3.11019	0.00186968	0.0603178	--	sense_intronic			5	q15	93860669	93863825	-1	--		ENSG00000251023	--	up	--	--	--	--	--	--
ENSG00000255197	down	20.6281	-1.1249	0.361753	-3.10956	0.00187363	0.0603178	--	antisense			11	p11.2	47383148	47409190	-1	--		ENSG00000255197	--	down	--	--	--	--	--	--
ENSG00000117479	up	406.822	1.35398	0.435456	3.10934	0.00187507	0.0603178	SLC19A2	protein_coding			1	q24.2	169463909	169486003	-1	solute carrier family 19 member 2 [Source:HGNC Symbol;Acc:HGNC:10938]		ENSG00000117479	--	up	--	--	--	--	--	--
ENSG00000099377	up	146.983	1.37532	0.442356	3.10908	0.0018767	0.0603178	HSD3B7	protein_coding			16	p11.2	30985207	30989152	1	hydroxy-delta-5-steroid dehydrogenase, 3 beta- and steroid delta-isomerase 7 [Source:HGNC Symbol;Acc:HGNC:18324]		ENSG00000099377	--	up	--	--	--	--	--	--
ENSG00000104722	down	2915.79	-1.34846	0.433729	-3.109	0.00187721	0.0603178	NEFM	protein_coding			8	p21.2	24913012	24919098	1	neurofilament, medium polypeptide [Source:HGNC Symbol;Acc:HGNC:7734]		ENSG00000104722	--	down	--	--	--	--	--	--
ENSG00000114391	up	9695.58	0.719133	0.231376	3.10807	0.00188313	0.060426	RPL24	protein_coding			3	q12.3	101681091	101686782	-1	ribosomal protein L24 [Source:HGNC Symbol;Acc:HGNC:10325]		ENSG00000114391	--	up	--	--	--	--	--	--
ENSG00000205544	up	210.982	1.24881	0.401881	3.10743	0.00188723	0.0604756	TMEM256	protein_coding			17	p13.1	7402975	7404137	-1	transmembrane protein 256 [Source:HGNC Symbol;Acc:HGNC:28618]		ENSG00000205544	--	up	--	--	--	--	--	--
ENSG00000109113	up	1028.64	1.00097	0.322197	3.10671	0.0018918	0.0605402	RAB34	protein_coding	100861437	NARR	17	q11.2	28714281	28718429	-1	RAB34, member RAS oncogene family [Source:HGNC Symbol;Acc:HGNC:16519]		ENSG00000109113	--	up	--	--	--	--	--	--
ENSG00000019549	up	46.9581	1.41888	0.456815	3.10603	0.00189617	0.0605983	SNAI2	protein_coding			8	q11.21	48917690	48921740	-1	snail family transcriptional repressor 2 [Source:HGNC Symbol;Acc:HGNC:11094]		ENSG00000019549	--	up	--	--	--	--	--	--
ENSG00000267206	up	5.08405	1.80712	0.582024	3.10489	0.00190353	0.0606802	LCN6	protein_coding			9	q34.3	136744011	136748528	-1	lipocalin 6 [Source:HGNC Symbol;Acc:HGNC:17337]		ENSG00000267206	--	up	--	--	--	--	--	--
ENSG00000277443	down	8067.91	-0.59765	0.192496	-3.10474	0.00190445	0.0606802	MARCKS	protein_coding			6	q21	113857362	113863471	1	myristoylated alanine rich protein kinase C substrate [Source:HGNC Symbol;Acc:HGNC:6759]		ENSG00000277443	--	down	--	--	--	--	--	--
ENSG00000167220	down	814.351	-0.738695	0.237949	-3.10443	0.00190649	0.0606802	HDHD2	protein_coding			18	q21.1	47107403	47150520	-1	haloacid dehalogenase like hydrolase domain containing 2 [Source:HGNC Symbol;Acc:HGNC:25364]		ENSG00000167220	DOWN	down	down	ENSG00000167220,GI:34222341	TC1800451	2.07	0.00268	3110052N05Rik,DKFZP564D1378,HDHD2
ENSG00000134115	down	135.204	-1.45768	0.469608	-3.10404	0.00190899	0.0606802	CNTN6	protein_coding			3	p26.3	1092576	1404217	1	contactin 6 [Source:HGNC Symbol;Acc:HGNC:2176]		ENSG00000134115	--	down	--	--	--	--	--	--
ENSG00000148798	down	5133.63	-1.12353	0.362222	-3.10177	0.00192369	0.0610413	INA	protein_coding			10	q24.33	103277163	103290351	1	internexin neuronal intermediate filament protein alpha [Source:HGNC Symbol;Acc:HGNC:6057]		ENSG00000148798	--	down	--	--	--	--	--	--
ENSG00000173918	up	1246.54	1.22817	0.396015	3.10132	0.00192657	0.0610413	C1QTNF1	protein_coding			17	q25.3	79022814	79049788	1	C1q and tumor necrosis factor related protein 1 [Source:HGNC Symbol;Acc:HGNC:14324]		ENSG00000173918	--	up	--	--	--	--	--	--
ENSG00000156150	up	7.62535	1.85048	0.596719	3.10109	0.00192808	0.0610413	ALX3	protein_coding			1	p13.3	110059994	110070700	-1	ALX homeobox 3 [Source:HGNC Symbol;Acc:HGNC:449]		ENSG00000156150	--	up	--	--	--	--	--	--
ENSG00000138780	down	134.517	-0.797478	0.257305	-3.09935	0.00193946	0.0613194	GSTCD	protein_coding			4	q24	105708778	105847728	1	glutathione S-transferase C-terminal domain containing [Source:HGNC Symbol;Acc:HGNC:25806]		ENSG00000138780	DOWN	down	down	ENSG00000138780,GI:13376079,GI:72534725	TC0400442	2.23	0.0379	DKFZp686I10174,FLJ13273,GSTCD
ENSG00000161944	up	13.6295	1.39315	0.449671	3.09815	0.00194734	0.0614356	ASGR2	protein_coding			17	p13.1	7101322	7115700	-1	asialoglycoprotein receptor 2 [Source:HGNC Symbol;Acc:HGNC:743]		ENSG00000161944	--	up	--	--	--	--	--	--
ENSG00000142937	up	11097.7	0.743346	0.239944	3.098	0.00194832	0.0614356	RPS8	protein_coding			1	p34.1	44775251	44778779	1	ribosomal protein S8 [Source:HGNC Symbol;Acc:HGNC:10441]		ENSG00000142937	--	up	--	--	--	--	--	--
ENSG00000108846	up	121.624	1.5884	0.512933	3.09671	0.00195683	0.061622	ABCC3	protein_coding			17	q21.33	50634777	50692252	1	ATP binding cassette subfamily C member 3 [Source:HGNC Symbol;Acc:HGNC:54]		ENSG00000108846	--	up	--	--	--	--	--	--
ENSG00000168843	down	619.135	-1.14654	0.3704	-3.09542	0.00196535	0.0616877	FSTL5	protein_coding			4	q32.2	161383897	162164035	-1	follistatin like 5 [Source:HGNC Symbol;Acc:HGNC:21386]		ENSG00000168843	--	down	--	--	--	--	--	--
ENSG00000160013	up	51.7892	1.7727	0.572702	3.09533	0.00196594	0.0616877	PTGIR	protein_coding			19	q13.32	46620468	46625118	-1	prostaglandin I2 (prostacyclin) receptor (IP) [Source:HGNC Symbol;Acc:HGNC:9602]		ENSG00000160013	--	up	--	--	--	--	--	--
ENSG00000243364	up	62.2407	1.12188	0.362492	3.0949	0.00196876	0.0616877	EFNA4	protein_coding			1	q21.3	155063731	155069553	1	ephrin A4 [Source:HGNC Symbol;Acc:HGNC:3224]		ENSG00000243364	--	up	--	--	--	--	--	--
ENSG00000116675	down	4772.72	-0.931303	0.300923	-3.09482	0.00196934	0.0616877	DNAJC6	protein_coding			1	p31.3	65248219	65415869	1	DnaJ heat shock protein family (Hsp40) member C6 [Source:HGNC Symbol;Acc:HGNC:15469]		ENSG00000116675	DOWN	down	down	ENSG00000116675,ENSG00000193123,ENSG00000198693,ENSG00000201052	TC0100624	1.91	0.00188	DNAJC6
ENSG00000132004	down	207.641	-0.981142	0.317124	-3.09387	0.00197561	0.0618025	FBXW9	protein_coding			19	p13.13	12688053	12696643	-1	F-box and WD repeat domain containing 9 [Source:HGNC Symbol;Acc:HGNC:28136]		ENSG00000132004	--	down	--	--	--	--	--	--
ENSG00000167565	up	308.854	1.06068	0.342905	3.09323	0.00197991	0.0618554	SERTAD3	protein_coding			19	q13.2	40440844	40444705	-1	SERTA domain containing 3 [Source:HGNC Symbol;Acc:HGNC:17931]		ENSG00000167565	--	up	--	--	--	--	--	--
ENSG00000124253	up	173.715	1.84273	0.595809	3.09281	0.0019827	0.0618606	PCK1	protein_coding			20	q13.31	57561080	57568112	1	phosphoenolpyruvate carboxykinase 1 [Source:HGNC Symbol;Acc:HGNC:8724]		ENSG00000124253	--	up	--	--	--	--	--	--
ENSG00000176845	up	553.095	1.25759	0.406942	3.09034	0.00199925	0.0622949	METRNL	protein_coding			17	q25.3	83079691	83095119	1	meteorin like, glial cell differentiation regulator [Source:HGNC Symbol;Acc:HGNC:27584]		ENSG00000176845	--	up	--	--	--	--	--	--
ENSG00000265296	down	6.44126	-1.79076	0.579645	-3.08941	0.00200553	0.0624087	FEM1AP2	processed_pseudogene			18	p11.21	14391913	14393909	-1	fem-1 homolog A pseudogene 2 [Source:HGNC Symbol;Acc:HGNC:39830]		ENSG00000265296	--	down	--	--	--	--	--	--
ENSG00000225127	down	41.3232	-1.41993	0.459752	-3.08847	0.00201188	0.0624499	LINC00237	lincRNA			20	p11.23	21087604	21106358	-1	long intergenic non-protein coding RNA 237 [Source:HGNC Symbol;Acc:HGNC:38166]		ENSG00000225127	--	down	--	--	--	--	--	--
ENSG00000163884	up	1203.6	1.41688	0.458769	3.08844	0.00201213	0.0624499	KLF15	protein_coding			3	q21.3	126342635	126357442	-1	Kruppel like factor 15 [Source:HGNC Symbol;Acc:HGNC:14536]		ENSG00000163884	--	up	--	--	--	--	--	--
ENSG00000269881	up	29.7086	1.21892	0.394738	3.08793	0.00201554	0.0624739	--	protein_coding			16	p13.3	249547	269943	1	--		ENSG00000269881	--	up	--	--	--	--	--	--
ENSG00000070886	down	148.599	-1.50374	0.487168	-3.0867	0.00202392	0.0626516	EPHA8	protein_coding			1	p36.12	22563564	22603594	1	EPH receptor A8 [Source:HGNC Symbol;Acc:HGNC:3391]		ENSG00000070886	--	down	--	--	--	--	--	--
ENSG00000028137	up	750.909	1.53318	0.496872	3.08566	0.002031	0.0627586	TNFRSF1B	protein_coding	102465836	MIR7846	1	p36.22	12166943	12209228	1	TNF receptor superfamily member 1B [Source:HGNC Symbol;Acc:HGNC:11917]		ENSG00000028137	--	up	--	--	--	--	--	--
ENSG00000203804	up	6.82604	1.70052	0.551149	3.08542	0.00203268	0.0627586	ADAMTSL4-AS1	processed_transcript			1	q21.2	150560202	150574552	-1	ADAMTSL4 antisense RNA 1 [Source:HGNC Symbol;Acc:HGNC:32041]		ENSG00000203804	--	up	--	--	--	--	--	--
ENSG00000170324	down	245.463	-1.67822	0.544053	-3.08467	0.0020378	0.0628348	FRMPD2	protein_coding			10	q11.22	48153088	48274870	-1	FERM and PDZ domain containing 2 [Source:HGNC Symbol;Acc:HGNC:28572]		ENSG00000170324	--	down	--	--	--	--	--	--
ENSG00000215493	down	21.038	-1.33864	0.434024	-3.08425	0.00204064	0.0628405	--	processed_pseudogene			22	q11.21	20450122	20451824	1	--		ENSG00000215493	--	down	--	--	--	--	--	--
ENSG00000243422	down	68.2491	-0.973741	0.315936	-3.08209	0.00205556	0.0632177	RPL23AP49	processed_pseudogene			3	p12.3	75624686	75625153	-1	ribosomal protein L23a pseudogene 49 [Source:HGNC Symbol;Acc:HGNC:35689]		ENSG00000243422	--	down	--	--	--	--	--	--
ENSG00000214694	down	129.301	-0.989664	0.321193	-3.08121	0.00206162	0.063322	ARHGEF33	protein_coding			2	p22.1	38889880	38975449	1	Rho guanine nucleotide exchange factor 33 [Source:HGNC Symbol;Acc:HGNC:37252]		ENSG00000214694	--	down	--	--	--	--	--	--
ENSG00000249201	down	5.15345	-1.82653	0.592942	-3.08045	0.00206688	0.0634012	--	antisense			5	p15.33	1173141	1178605	-1	uncharacterized LOC101928857 [Source:EntrezGene;Acc:101928857]		ENSG00000249201	--	down	--	--	--	--	--	--
ENSG00000226329	up	10.4451	1.68046	0.545756	3.07914	0.00207602	0.0635409	--	unprocessed_pseudogene			7	p15.3	22863874	22881350	-1	--		ENSG00000226329	--	up	--	--	--	--	--	--
ENSG00000175354	up	628.784	0.704132	0.228687	3.07902	0.0020768	0.0635409	PTPN2	protein_coding			18	p11.21	12785478	12929643	-1	protein tyrosine phosphatase, non-receptor type 2 [Source:HGNC Symbol;Acc:HGNC:9650]		ENSG00000175354	--	up	--	--	--	--	--	--
ENSG00000199562	up	34.7958	1.70075	0.552535	3.07808	0.0020834	0.0636605	RNU6-37P	snRNA			1	p36.22	10298966	10299072	1	RNA, U6 small nuclear 37, pseudogene [Source:HGNC Symbol;Acc:HGNC:34281]		ENSG00000199562	UP	up	up	ENSG00000192114,ENSG00000199562	TC0100107	1.62	0.0357	---
ENSG00000174791	up	274.222	0.947905	0.308091	3.07671	0.00209299	0.0638015	RIN1	protein_coding			11	q13.2	66330242	66336840	-1	Ras and Rab interactor 1 [Source:HGNC Symbol;Acc:HGNC:18749]		ENSG00000174791	UP	up	up	ENSG00000174791,GI:68989255	TC1101567	1.91	0.0475	RIN1
ENSG00000275875	down	7.29133	-1.85611	0.603393	-3.07613	0.00209706	0.0638015	--	processed_pseudogene			7	p11.2	55741525	55741869	1	--		ENSG00000275875	--	down	--	--	--	--	--	--
ENSG00000225140	up	460.984	1.73126	0.562843	3.07591	0.00209859	0.0638015	--	antisense			10	p15.3	628638	631255	1	--		ENSG00000225140	--	up	--	--	--	--	--	--
ENSG00000181908	down	33.7293	-1.11754	0.363322	-3.07589	0.00209879	0.0638015	--	lincRNA			11	q13.1	64449074	64451657	1	--		ENSG00000181908	--	down	--	--	--	--	--	--
ENSG00000041353	down	515.087	-1.35179	0.439901	-3.07295	0.00211953	0.0643494	RAB27B	protein_coding			18	q21.2	54717860	54895516	1	RAB27B, member RAS oncogene family [Source:HGNC Symbol;Acc:HGNC:9767]		ENSG00000041353	--	down	--	--	--	--	--	--
ENSG00000187091	up	942.837	0.802306	0.261186	3.07178	0.00212787	0.064416	PLCD1	protein_coding			3	p22.2	38007496	38029762	-1	phospholipase C delta 1 [Source:HGNC Symbol;Acc:HGNC:9060]		ENSG00000187091	--	up	--	--	--	--	--	--
ENSG00000163814	up	34.882	1.59531	0.519369	3.07163	0.0021289	0.064416	CDCP1	protein_coding			3	p21.31	45082278	45146422	-1	CUB domain containing protein 1 [Source:HGNC Symbol;Acc:HGNC:24357]		ENSG00000163814	--	up	--	--	--	--	--	--
ENSG00000227619	up	6.67322	1.8499	0.60228	3.0715	0.00212988	0.064416	--	antisense			9	q34.11	129575409	129584556	1	--		ENSG00000227619	--	up	--	--	--	--	--	--
ENSG00000135824	down	307.035	-1.4848	0.483596	-3.07034	0.00213816	0.0645647	RGS8	protein_coding			1	q25.3	182641816	182684576	-1	regulator of G-protein signaling 8 [Source:HGNC Symbol;Acc:HGNC:16810]		ENSG00000135824	--	down	--	--	--	--	--	--
ENSG00000272677	up	39.2909	1.15549	0.376375	3.07005	0.00214025	0.0645647	--	antisense			4	q21.22	82374301	82384027	1	--		ENSG00000272677	--	up	--	--	--	--	--	--
ENSG00000261386	up	45.6928	1.18653	0.386633	3.06888	0.00214861	0.0647343	--	lincRNA			16	q22.1	67549214	67563958	-1	--		ENSG00000261386	--	up	--	--	--	--	--	--
ENSG00000175344	down	29.6846	-1.59425	0.519583	-3.06833	0.00215261	0.0647726	CHRNA7	protein_coding	101929970	LOC101929970	15	q13.3	31923438	32173018	1	cholinergic receptor nicotinic alpha 7 subunit [Source:HGNC Symbol;Acc:HGNC:1960]		ENSG00000175344	--	down	--	--	--	--	--	--
ENSG00000115211	up	1056.05	0.622037	0.202858	3.06637	0.00216674	0.0650547	EIF2B4	protein_coding			2	p23.3	27364352	27370486	-1	eukaryotic translation initiation factor 2B subunit delta [Source:HGNC Symbol;Acc:HGNC:3260]		ENSG00000115211	--	up	down	ENSG00000115211,GI:78000152,GI:78000155,GI:78000157	TC0201389	1.88	0.0186	DKFZp586J0119,EIF-2B,EIF2B,EIF2B4,EIF2Bdelta
ENSG00000243232	down	54.6202	-1.53651	0.501142	-3.06602	0.00216927	0.0650547	PCDHAC2	protein_coding			5	q31.3	140966235	141012344	1	protocadherin alpha subfamily C, 2 [Source:HGNC Symbol;Acc:HGNC:8677]		ENSG00000243232	--	down	--	--	--	--	--	--
ENSG00000180998	down	647.833	-0.932649	0.304202	-3.06589	0.00217023	0.0650547	GPR137C	protein_coding			14	q22.1	52553148	52637713	1	G protein-coupled receptor 137C [Source:HGNC Symbol;Acc:HGNC:25445]		ENSG00000180998	DOWN	down	down	ENSG00000180998	TC1400231	2.12	0.0142	GPR137C
ENSG00000231013	down	3.47808	-1.80041	0.587313	-3.0655	0.00217306	NA	--	antisense			2	q14.2	119476448	119487346	1	--		ENSG00000231013	--	down	--	--	--	--	--	--
ENSG00000187258	down	10.9224	-1.74249	0.568502	-3.06505	0.00217632	0.0651104	NPSR1	protein_coding			7	p14.3	34658239	34878332	1	neuropeptide S receptor 1 [Source:HGNC Symbol;Acc:HGNC:23631]		ENSG00000187258	--	down	--	--	--	--	--	--
ENSG00000068001	up	881.759	1.44981	0.473039	3.06488	0.00217759	0.0651104	HYAL2	protein_coding			3	p21.31	50317790	50322906	-1	hyaluronoglucosaminidase 2 [Source:HGNC Symbol;Acc:HGNC:5321]		ENSG00000068001	--	up	--	--	--	--	--	--
ENSG00000160685	up	696.469	1.14996	0.375745	3.06047	0.00220992	0.0659939	ZBTB7B	protein_coding			1	q21.3	155002630	155018522	1	zinc finger and BTB domain containing 7B [Source:HGNC Symbol;Acc:HGNC:18668]		ENSG00000160685	--	up	--	--	--	--	--	--
ENSG00000251602	down	62.6526	-0.979033	0.319943	-3.06002	0.00221323	0.0660094	--	antisense			14	q32.33	105416884	105419739	-1	--		ENSG00000251602	--	down	--	--	--	--	--	--
ENSG00000196954	up	291.181	1.4066	0.459775	3.05933	0.00221836	0.0660792	CASP4	protein_coding			11	q22.3	104942866	104969436	-1	caspase 4 [Source:HGNC Symbol;Acc:HGNC:1505]		ENSG00000196954	UP	up	up	ENSG00000196954,GI:73622123,GI:73622124,GI:73622125	TC1101792	2.74	0.00344	CASP4
ENSG00000144339	down	1183.75	-0.988078	0.323056	-3.05854	0.0022242	0.0661699	TMEFF2	protein_coding			2	q32.3	191949043	192195709	-1	transmembrane protein with EGF like and two follistatin like domains 2 [Source:HGNC Symbol;Acc:HGNC:11867]		ENSG00000144339	DOWN	down	down	ENSG00000144339,GI:12383050	TC0202185	2.36	0.00726	HPP1,TENB2,TMEFF2,TPEF,TR
ENSG00000138030	down	147.416	-1.10668	0.362198	-3.05545	0.00224721	0.0667706	KHK	protein_coding			2	p23.3	27086747	27100772	1	ketohexokinase [Source:HGNC Symbol;Acc:HGNC:6315]		ENSG00000138030	DOWN	down	down	ENSG00000138030,GI:4557692,GI:5670341	TC0200119	2.62	0.0284	KHK
ENSG00000167460	up	3750.26	0.976783	0.319784	3.05451	0.00225426	0.0668962	TPM4	protein_coding			19	p13.12	16067021	16103005	1	tropomyosin 4 [Source:HGNC Symbol;Acc:HGNC:12013]		ENSG00000167460	--	up	--	--	--	--	--	--
ENSG00000197249	up	278.575	1.65285	0.541521	3.05223	0.00227147	0.0672642	SERPINA1	protein_coding			14	q32.13	94376747	94390693	-1	serpin family A member 1 [Source:HGNC Symbol;Acc:HGNC:8941]		ENSG00000197249	--	up	--	--	--	--	--	--
ENSG00000170396	down	173.646	-1.33134	0.436201	-3.05212	0.00227234	0.0672642	ZNF804A	protein_coding			2	q32.1	184598366	184939492	1	zinc finger protein 804A [Source:HGNC Symbol;Acc:HGNC:21711]		ENSG00000170396	--	down	--	--	--	--	--	--
ENSG00000091136	up	1026.59	1.50922	0.49465	3.05109	0.00228008	0.0674091	LAMB1	protein_coding			7	q31.1	107923799	108003255	-1	laminin subunit beta 1 [Source:HGNC Symbol;Acc:HGNC:6486]		ENSG00000091136	--	up	--	--	--	--	--	--
ENSG00000233913	down	206.854	-1.77558	0.582352	-3.04898	0.00229616	0.0677333	RPL10P9	processed_pseudogene			5	q34	168616352	168616996	1	ribosomal protein L10 pseudogene 9 [Source:HGNC Symbol;Acc:HGNC:35579]		ENSG00000233913	--	down	--	--	--	--	--	--
ENSG00000261578	up	14.0684	1.33109	0.436581	3.0489	0.00229677	0.0677333	--	sense_overlapping			11	q13.5	76800364	76804555	1	--		ENSG00000261578	--	up	--	--	--	--	--	--
ENSG00000201098	up	133.412	1.67938	0.551052	3.04759	0.00230686	0.0679462	RNY1	misc_RNA			7	q36.1	148987136	148987248	-1	RNA, Ro-associated Y1 [Source:HGNC Symbol;Acc:HGNC:10242]		ENSG00000201098	--	up	--	--	--	--	--	--
ENSG00000248184	down	29.3047	-1.18365	0.388538	-3.04642	0.00231584	0.068126	--	lincRNA			4	q12	54332892	54355954	1	--		ENSG00000248184	--	down	--	--	--	--	--	--
ENSG00000134533	down	381.771	-1.14851	0.377131	-3.04538	0.00232383	0.0682762	RERG	protein_coding			12	p12.3	15107783	15348675	-1	RAS like estrogen regulated growth inhibitor [Source:HGNC Symbol;Acc:HGNC:15980]		ENSG00000134533	--	down	--	--	--	--	--	--
ENSG00000008517	up	378.347	1.50179	0.493267	3.04458	0.00233008	0.0683597	IL32	protein_coding			16	p13.3	3065297	3082192	1	interleukin 32 [Source:HGNC Symbol;Acc:HGNC:16830]		ENSG00000008517	--	up	--	--	--	--	--	--
ENSG00000005882	down	508.219	-0.793358	0.260607	-3.04427	0.00233245	0.0683597	PDK2	protein_coding			17	q21.33	50094737	50112152	1	pyruvate dehydrogenase kinase 2 [Source:HGNC Symbol;Acc:HGNC:8810]		ENSG00000005882	DOWN	down	down	ENSG00000005882,GI:31543388	TC1700584	2.53	0.0102	PDK2
ENSG00000279785	up	5.7716	1.80096	0.591735	3.04353	0.00233824	0.0684448	--	TEC			7	q11.21	66474556	66475749	1	--		ENSG00000279785	--	up	--	--	--	--	--	--
ENSG00000122584	down	744.737	-1.35525	0.445472	-3.04228	0.00234794	0.0686439	NXPH1	protein_coding			7	p21.3	8433955	8752963	1	neurexophilin 1 [Source:HGNC Symbol;Acc:HGNC:20693]		ENSG00000122584	--	down	--	--	--	--	--	--
ENSG00000087250	up	22012.4	1.28074	0.42111	3.04135	0.00235521	0.0687144	MT3	protein_coding			16	q13	56589074	56591088	1	metallothionein 3 [Source:HGNC Symbol;Acc:HGNC:7408]		ENSG00000087250	UP	up	up	ENSG00000087250,GI:45580728	TC1600451	1.62	0.0113	GIF,GIFB,GRIF,MT3
ENSG00000184659	down	4.02005	-1.81389	0.596504	-3.04087	0.00235897	0.0687144	FOXD4L4	protein_coding			9	q21.11	65736555	65738784	1	forkhead box D4-like 4 [Source:HGNC Symbol;Acc:HGNC:23762]		ENSG00000184659	--	down	--	--	--	--	--	--
ENSG00000064205	up	55.7466	1.68105	0.552821	3.04086	0.00235906	0.0687144	WISP2	protein_coding			20	q13.12	44714844	44728509	1	WNT1 inducible signaling pathway protein 2 [Source:HGNC Symbol;Acc:HGNC:12770]		ENSG00000064205	--	up	--	--	--	--	--	--
ENSG00000116670	up	682.089	0.821335	0.270231	3.03938	0.00237064	0.068967	MAD2L2	protein_coding			1	p36.22	11674480	11691650	-1	MAD2 mitotic arrest deficient-like 2 (yeast) [Source:HGNC Symbol;Acc:HGNC:6764]		ENSG00000116670	--	up	--	--	--	--	--	--
ENSG00000163346	up	6715.89	0.664432	0.218655	3.03873	0.00237577	0.0690316	PBXIP1	protein_coding			1	q21.3	154944076	154956123	-1	PBX homeobox interacting protein 1 [Source:HGNC Symbol;Acc:HGNC:21199]		ENSG00000163346	--	up	--	--	--	--	--	--
ENSG00000108604	up	780.482	0.837941	0.275869	3.03746	0.00238578	0.0692372	SMARCD2	protein_coding			17	q23.3	63832081	63843065	-1	SWI/SNF related, matrix associated, actin dependent regulator of chromatin, subfamily d, member 2 [Source:HGNC Symbol;Acc:HGNC:11107]		ENSG00000108604	--	up	--	--	--	--	--	--
ENSG00000125089	up	429.053	1.35814	0.44726	3.03658	0.00239276	0.069269	SH3TC1	protein_coding			4	p16.1	8182072	8241803	1	SH3 domain and tetratricopeptide repeats 1 [Source:HGNC Symbol;Acc:HGNC:26009]		ENSG00000125089	UP	up	up	ENSG00000125089,GI:21361603	TC0400073	1.63	0.0479	SH3TC1
ENSG00000180178	down	88.409	-1.60772	0.529492	-3.03634	0.00239466	0.069269	FAR2P1	transcribed_unprocessed_pseudogene			2	q21.1	129990456	130051131	-1	fatty acyl-CoA reductase 2 pseudogene 1 [Source:HGNC Symbol;Acc:HGNC:49284]		ENSG00000180178	--	down	--	--	--	--	--	--
ENSG00000136830	up	2479.18	1.19423	0.393339	3.03613	0.00239636	0.069269	FAM129B	protein_coding			9	q34.11	127505339	127578989	-1	family with sequence similarity 129 member B [Source:HGNC Symbol;Acc:HGNC:25282]		ENSG00000136830	--	up	--	--	--	--	--	--
ENSG00000273218	up	25.5811	1.18019	0.388822	3.03531	0.00240292	0.069269	--	lincRNA			19	p13.12	15346068	15348417	-1	--		ENSG00000273218	--	up	--	--	--	--	--	--
ENSG00000112936	up	328.45	1.48855	0.49042	3.03526	0.00240328	0.069269	C7	protein_coding			5	p13.1	40909252	40982939	1	complement C7 [Source:HGNC Symbol;Acc:HGNC:1346]		ENSG00000112936	--	up	--	--	--	--	--	--
ENSG00000135679	up	1354.68	0.682484	0.224891	3.03474	0.00240745	0.069269	MDM2	protein_coding			12	q15	68808176	68850686	1	MDM2 proto-oncogene [Source:HGNC Symbol;Acc:HGNC:6973]		ENSG00000135679	--	up	down	ENSG00000135679,GI:46488903,GI:46488904,GI:46488906,GI:46488908,GI:46488912	TC1200503	1.91	0.0178	MDM2,MGC71221,hdm2
ENSG00000271913	down	86.44	-0.89193	0.293935	-3.03445	0.00240974	0.069269	--	antisense			6	q25.3	158988178	159064925	1	--		ENSG00000271913	--	down	--	--	--	--	--	--
ENSG00000259200	up	4.99184	1.77129	0.583819	3.03397	0.00241357	0.069269	--	lincRNA			15	q21.1	45705078	45931069	1	--		ENSG00000259200	--	up	--	--	--	--	--	--
ENSG00000147403	up	10508	0.814195	0.26837	3.03385	0.00241454	0.069269	RPL10	protein_coding			X	q28	154389955	154409168	1	ribosomal protein L10 [Source:HGNC Symbol;Acc:HGNC:10298]		ENSG00000147403	--	up	--	--	--	--	--	--
ENSG00000182774	up	4242.67	0.943513	0.311015	3.03365	0.00241612	0.069269	RPS17	protein_coding			15	q25.2	82536753	82540564	-1	ribosomal protein S17 [Source:HGNC Symbol;Acc:HGNC:10397]		ENSG00000182774	--	up	--	--	--	--	--	--
ENSG00000223839	down	15.9123	-1.25661	0.414351	-3.03271	0.00242367	0.0693498	FAM95B1	lincRNA	105379252	LOC105379252	9	p11.2	40321299	40329221	1	family with sequence similarity 95 member B1 [Source:HGNC Symbol;Acc:HGNC:32318]		ENSG00000223839	--	down	--	--	--	--	--	--
ENSG00000272034	up	27.027	1.31872	0.434852	3.03257	0.0024248	0.0693498	SNORD14A	snoRNA			11	p15.1	17074654	17074744	-1	small nucleolar RNA, C/D box 14A [Source:HGNC Symbol;Acc:HGNC:10113]		ENSG00000272034	--	up	--	--	--	--	--	--
ENSG00000262039	up	28.3824	1.76045	0.580888	3.03061	0.0024406	0.0695612	--	antisense			17	q21.33	49370740	49476988	1	--		ENSG00000262039	--	up	--	--	--	--	--	--
ENSG00000121858	down	239.776	-1.74242	0.57495	-3.03057	0.00244097	0.0695612	TNFSF10	protein_coding			3	q26.31	172505508	172523507	-1	tumor necrosis factor superfamily member 10 [Source:HGNC Symbol;Acc:HGNC:11925]		ENSG00000121858	--	down	--	--	--	--	--	--
ENSG00000149489	up	806.087	1.33493	0.4405	3.03048	0.00244162	0.0695612	ROM1	protein_coding			11	q12.3	62611722	62615120	1	retinal outer segment membrane protein 1 [Source:HGNC Symbol;Acc:HGNC:10254]		ENSG00000149489	--	up	--	--	--	--	--	--
ENSG00000198858	up	1219.66	0.869901	0.287077	3.0302	0.00244394	0.0695612	R3HDM4	protein_coding			19	p13.3	896503	913245	-1	R3H domain containing 4 [Source:HGNC Symbol;Acc:HGNC:28270]		ENSG00000198858	--	up	--	--	--	--	--	--
ENSG00000213174	up	3.87405	1.82719	0.603177	3.02928	0.00245139	NA	--	processed_pseudogene			3	q26.2	170653846	170654259	-1	--		ENSG00000213174	--	up	--	--	--	--	--	--
ENSG00000058262	up	3472.15	0.699876	0.231058	3.029	0.00245365	0.0697538	SEC61A1	protein_coding			3	q21.3	128051641	128071683	1	Sec61 translocon alpha 1 subunit [Source:HGNC Symbol;Acc:HGNC:18276]		ENSG00000058262	--	up	down	ENSG00000058262	TC0300590	1.79	0.0435	SEC61A1
ENSG00000159339	up	2.83334	1.80817	0.597055	3.02849	0.00245782	NA	PADI4	protein_coding			1	p36.13	17308195	17364004	1	peptidyl arginine deiminase 4 [Source:HGNC Symbol;Acc:HGNC:18368]		ENSG00000159339	--	up	--	--	--	--	--	--
ENSG00000141294	down	578.72	-1.72404	0.569321	-3.02824	0.00245981	0.069845	LRRC46	protein_coding			17	q21.32	47831627	47837713	1	leucine rich repeat containing 46 [Source:HGNC Symbol;Acc:HGNC:25047]		ENSG00000141294	--	down	--	--	--	--	--	--
ENSG00000276093	down	11.682	-1.69696	0.560458	-3.02781	0.00246335	0.0698617	--	lincRNA			20	q13.33	60083360	60083872	-1	--		ENSG00000276093	--	down	--	--	--	--	--	--
ENSG00000236279	down	460.806	-1.41798	0.468437	-3.02704	0.00246961	0.0698927	CLEC2L	protein_coding			7	q34	139523856	139544984	1	C-type lectin domain family 2 member L [Source:HGNC Symbol;Acc:HGNC:21969]		ENSG00000236279	--	down	--	--	--	--	--	--
ENSG00000101745	up	2541.76	0.950468	0.314002	3.02695	0.00247034	0.0698927	ANKRD12	protein_coding			18	p11.22	9136228	9285985	1	ankyrin repeat domain 12 [Source:HGNC Symbol;Acc:HGNC:29135]		ENSG00000101745	--	up	--	--	--	--	--	--
ENSG00000179240	down	98.7432	-0.920821	0.304258	-3.02645	0.00247447	0.069926	--	protein_coding			11	q13.5	76381313	76414619	1	--		ENSG00000179240	--	down	--	--	--	--	--	--
ENSG00000134668	up	123.079	1.50568	0.497692	3.02533	0.0024836	0.0701003	SPOCD1	protein_coding			1	p35.2	31790422	31816051	-1	SPOC domain containing 1 [Source:HGNC Symbol;Acc:HGNC:26338]		ENSG00000134668	--	up	--	--	--	--	--	--
ENSG00000238390	down	9.2902	-1.76802	0.584593	-3.02437	0.00249154	0.0702406	--	snoRNA			21	q22.11	31664306	31664482	1	Small nucleolar RNA SNORA81 [Source:RFAM;Acc:RF01241]		ENSG00000238390	--	down	--	--	--	--	--	--
ENSG00000139725	down	34.9838	-1.08101	0.357566	-3.02324	0.00250087	0.0703728	RHOF	protein_coding			12	q24.31	121777754	121803403	-1	ras homolog family member F, filopodia associated [Source:HGNC Symbol;Acc:HGNC:15703]		ENSG00000139725	DOWN	down	down	ENSG00000139725,ENSG00000184152,GI:38016956	TC1201642	1.68	0.0459	ARHF,FLJ20247,RHOF,RIF
ENSG00000274421	up	7.72167	1.74224	0.576313	3.02308	0.00250217	0.0703728	--	sense_intronic			9	q21.12	70310875	70312120	1	--		ENSG00000274421	--	up	--	--	--	--	--	--
ENSG00000278662	down	20.8996	-1.40994	0.466613	-3.02164	0.0025141	0.0705533	GOLGA6L10	protein_coding			15	q25.2	82339998	82349475	-1	golgin A6 family-like 10 [Source:HGNC Symbol;Acc:HGNC:37228]		ENSG00000278662	--	down	--	--	--	--	--	--
ENSG00000184897	up	1876.42	0.806922	0.267056	3.02154	0.0025149	0.0705533	H1FX	protein_coding			3	q21.3	129314771	129316277	-1	H1 histone family member X [Source:HGNC Symbol;Acc:HGNC:4722]		ENSG00000184897	--	up	--	--	--	--	--	--
ENSG00000143226	up	364.251	1.56472	0.517911	3.02122	0.0025176	0.0705533	FCGR2A	protein_coding	9103	FCGR2C	1	q23.3	161505430	161524013	1	Fc fragment of IgG receptor IIa [Source:HGNC Symbol;Acc:HGNC:3616]		ENSG00000143226	--	up	--	--	--	--	--	--
ENSG00000188211	down	63.5885	-1.24493	0.41211	-3.02087	0.00252051	0.0705533	NCR3LG1	protein_coding			11	p15.1	17351726	17377341	1	natural killer cell cytotoxicity receptor 3 ligand 1 [Source:HGNC Symbol;Acc:HGNC:42400]		ENSG00000188211	DOWN	down	down	ENSG00000188211	TC1100204	2.08	0.0418	---
ENSG00000213694	up	764.653	1.1715	0.387915	3.01999	0.00252779	0.0705533	S1PR3	protein_coding			9	q22.1	88991447	89005010	1	sphingosine-1-phosphate receptor 3 [Source:HGNC Symbol;Acc:HGNC:3167]		ENSG00000213694	--	up	--	--	--	--	--	--
ENSG00000129353	up	4066.57	0.809449	0.268054	3.01972	0.00253011	0.0705533	SLC44A2	protein_coding			19	p13.2	10602457	10644559	1	solute carrier family 44 member 2 [Source:HGNC Symbol;Acc:HGNC:17292]		ENSG00000129353	--	up	--	--	--	--	--	--
ENSG00000101440	up	10.1698	1.64227	0.54385	3.01972	0.00253011	0.0705533	ASIP	protein_coding			20	q11.22	34194569	34269344	1	agouti signaling protein [Source:HGNC Symbol;Acc:HGNC:745]		ENSG00000101440	--	up	--	--	--	--	--	--
ENSG00000002586	up	4355.07	0.956231	0.316692	3.01944	0.00253242	0.0705533	CD99	protein_coding			X	p22.33	2691179	2741309	1	CD99 molecule [Source:HGNC Symbol;Acc:HGNC:7082]		ENSG00000002586	--	up	--	--	--	--	--	--
ENSG00000141433	down	1092.17	-1.49167	0.494199	-3.01835	0.00254153	0.0707238	ADCYAP1	protein_coding			18	p11.32	904943	912172	1	adenylate cyclase activating polypeptide 1 [Source:HGNC Symbol;Acc:HGNC:241]		ENSG00000141433	--	down	--	--	--	--	--	--
ENSG00000200372	up	9.98577	1.68344	0.557856	3.01768	0.00254714	0.0707439	RNU5E-8P	snRNA			3	q13.31	116965112	116965227	-1	RNA, U5E small nuclear 8, pseudogene [Source:HGNC Symbol;Acc:HGNC:42528]		ENSG00000200372	--	up	--	--	--	--	--	--
ENSG00000124549	down	54.8585	-1.56477	0.518605	-3.01726	0.00255068	0.0707439	BTN2A3P	transcribed_unprocessed_pseudogene			6	p22.2	26421391	26432383	1	butyrophilin subfamily 2 member A3, pseudogene [Source:HGNC Symbol;Acc:HGNC:13229]		ENSG00000124549	--	down	up	ENSG00000124549,GI:13184051	TC0600161	1.67	0.023	BTN2A3
ENSG00000273437	up	134.821	1.11218	0.36864	3.01697	0.00255314	0.0707439	--	lincRNA			3	q21.3	129163606	129163940	-1	--		ENSG00000273437	--	up	--	--	--	--	--	--
ENSG00000262246	up	477.444	1.1713	0.388319	3.01632	0.00255861	0.0707439	CORO7	protein_coding			16	p13.3	4354542	4425705	-1	coronin 7 [Source:HGNC Symbol;Acc:HGNC:26161]		ENSG00000262246	--	up	--	--	--	--	--	--
ENSG00000138100	up	6.94619	1.6656	0.552211	3.01624	0.00255932	0.0707439	TRIM54	protein_coding			2	p23.3	27282392	27307439	1	tripartite motif containing 54 [Source:HGNC Symbol;Acc:HGNC:16008]		ENSG00000138100	--	up	--	--	--	--	--	--
ENSG00000233369	down	390.952	-0.73106	0.242406	-3.01585	0.00256256	0.0707439	GTF2IP4	transcribed_processed_pseudogene			7	q11.23	73154938	73207283	1	general transcription factor IIi pseudogene 4 [Source:HGNC Symbol;Acc:HGNC:51716]		ENSG00000233369	--	down	--	--	--	--	--	--
ENSG00000000938	up	370.594	1.33298	0.442001	3.01578	0.00256316	0.0707439	FGR	protein_coding			1	p35.3	27612064	27635277	-1	FGR proto-oncogene, Src family tyrosine kinase [Source:HGNC Symbol;Acc:HGNC:3697]		ENSG00000000938	--	up	--	--	--	--	--	--
ENSG00000123908	up	1893.33	0.493417	0.163703	3.0141	0.00257744	0.0710551	AGO2	protein_coding			8	q24.3	140520156	140635619	-1	argonaute 2, RISC catalytic component [Source:HGNC Symbol;Acc:HGNC:3263]		ENSG00000123908	--	up	--	--	--	--	--	--
ENSG00000226396	up	50.5315	1.27787	0.424065	3.01338	0.00258351	0.0710767	--	processed_pseudogene			1	p36.13	19608114	19608568	1	--		ENSG00000226396	--	up	--	--	--	--	--	--
ENSG00000116691	up	923.918	0.888324	0.294818	3.01313	0.0025857	0.0710767	MIIP	protein_coding			1	p36.22	12019466	12032045	1	migration and invasion inhibitory protein [Source:HGNC Symbol;Acc:HGNC:25715]		ENSG00000116691	--	up	down	ENSG00000116691,GI:70778865,GI:70778868	TC0100130	1.61	0.0204	FLJ12438,FLJ38609,IIP45
ENSG00000279398	up	12.9095	1.336	0.443419	3.01295	0.00258723	0.0710767	--	TEC			6	q21	108178871	108179317	1	--		ENSG00000279398	--	up	--	--	--	--	--	--
ENSG00000177628	down	578.113	-0.744347	0.247136	-3.01189	0.00259627	0.0711974	GBA	protein_coding			1	q22	155234452	155244699	-1	glucosylceramidase beta [Source:HGNC Symbol;Acc:HGNC:4177]		ENSG00000177628	DOWN	down	down	ENSG00000160766,ENSG00000177628,GI:54607042,GI:54607044,GI:54607046,GI:54607048,GI:54607050	TC0102826	2.04	0.00474	GBA,GBA1,GCB,GLUC
ENSG00000152760	down	990.481	-1.66672	0.553409	-3.01173	0.00259763	0.0711974	TCTEX1D1	protein_coding			1	p31.3	66752459	66778787	1	Tctex1 domain containing 1 [Source:HGNC Symbol;Acc:HGNC:26882]		ENSG00000152760	--	down	--	--	--	--	--	--
ENSG00000169330	down	120.344	-1.3377	0.444235	-3.01125	0.00260176	0.071228	KIAA1024	protein_coding			15	q25.1	79432516	79472290	1	KIAA1024 [Source:HGNC Symbol;Acc:HGNC:29172]		ENSG00000169330	--	down	--	--	--	--	--	--
ENSG00000179603	down	132.594	-1.3933	0.46284	-3.01033	0.00260967	0.0713622	GRM8	protein_coding			7	q31.33	126438598	127253294	-1	glutamate metabotropic receptor 8 [Source:HGNC Symbol;Acc:HGNC:4600]		ENSG00000179603	--	down	--	--	--	--	--	--
ENSG00000138166	up	980.35	1.53282	0.509685	3.00738	0.00263508	0.071974	DUSP5	protein_coding			10	q25.2	110497838	110511544	1	dual specificity phosphatase 5 [Source:HGNC Symbol;Acc:HGNC:3071]		ENSG00000138166	--	up	--	--	--	--	--	--
ENSG00000223773	up	67.2888	1.09222	0.363364	3.00586	0.00264827	0.0722508	CD99P1	transcribed_unprocessed_pseudogene			X	p22.33	2609348	2657229	1	CD99 molecule pseudogene 1 [Source:HGNC Symbol;Acc:HGNC:7083]		ENSG00000223773	--	up	--	--	--	--	--	--
ENSG00000274286	up	92.4902	1.56486	0.520706	3.00527	0.00265345	0.0723088	ADRA2B	protein_coding			2	q11.2	96112875	96116245	-1	adrenoceptor alpha 2B [Source:HGNC Symbol;Acc:HGNC:282]		ENSG00000274286	--	up	--	--	--	--	--	--
ENSG00000156127	up	19.8298	1.55085	0.516227	3.00421	0.00266276	0.0724409	BATF	protein_coding			14	q24.3	75522425	75547015	1	basic leucine zipper ATF-like transcription factor [Source:HGNC Symbol;Acc:HGNC:958]		ENSG00000156127	--	up	--	--	--	--	--	--
ENSG00000131781	up	185.216	1.20801	0.402168	3.00376	0.0026667	0.0724409	FMO5	protein_coding			1	q21.1	147175351	147243050	-1	flavin containing monooxygenase 5 [Source:HGNC Symbol;Acc:HGNC:3773]		ENSG00000131781	--	up	--	--	--	--	--	--
ENSG00000230076	down	31.8321	-1.77556	0.59113	-3.00367	0.00266747	0.0724409	RPL10P6	processed_pseudogene			2	q35	214847128	214847445	1	ribosomal protein L10 pseudogene 6 [Source:HGNC Symbol;Acc:HGNC:52343]		ENSG00000230076	--	down	--	--	--	--	--	--
ENSG00000187905	down	309.05	-1.76827	0.589091	-3.00169	0.00268482	0.0728285	LRRC74B	protein_coding			22	q11.21	21045960	21064168	1	leucine rich repeat containing 74B [Source:HGNC Symbol;Acc:HGNC:34301]		ENSG00000187905	--	down	--	--	--	--	--	--
ENSG00000104738	down	491.224	-0.79714	0.265659	-3.00061	0.00269438	0.0730042	MCM4	protein_coding			8	q11.21	47960185	47978160	1	minichromosome maintenance complex component 4 [Source:HGNC Symbol;Acc:HGNC:6947]		ENSG00000104738	DOWN	down	down	ENSG00000104738,GI:33469916,GI:33469918	TC0800280	2.52	0.00684	CDC21,CDC54,MCM4,MGC33310,P1-CDC21,hCdc21
ENSG00000180370	up	2066.3	0.52012	0.17347	2.99833	0.00271465	0.0734693	PAK2	protein_coding			3	q29	196739857	196832647	1	p21 (RAC1) activated kinase 2 [Source:HGNC Symbol;Acc:HGNC:8591]		ENSG00000180370	--	up	--	--	--	--	--	--
ENSG00000136111	down	579.414	-0.920274	0.307012	-2.99752	0.00272187	0.0735806	TBC1D4	protein_coding			13	q22.2	75284665	75482114	-1	TBC1 domain family member 4 [Source:HGNC Symbol;Acc:HGNC:19165]		ENSG00000136111	--	down	--	--	--	--	--	--
ENSG00000005810	down	2247.43	-0.830776	0.277219	-2.99682	0.00272815	0.0736178	MYCBP2	protein_coding			13	q22.3	77044655	77327050	-1	MYC binding protein 2, E3 ubiquitin protein ligase [Source:HGNC Symbol;Acc:HGNC:23386]		ENSG00000005810	DOWN	down	down	ENSG00000005810,GI:56118211	TC1300557	2	0.0265	MYCBP2
ENSG00000158486	down	262.227	-1.74755	0.583198	-2.99649	0.00273106	0.0736178	DNAH3	protein_coding			16	p12.3	20933111	21159441	-1	dynein axonemal heavy chain 3 [Source:HGNC Symbol;Acc:HGNC:2949]		ENSG00000158486	--	down	--	--	--	--	--	--
ENSG00000076924	up	1540.92	0.681827	0.227555	2.99632	0.00273257	0.0736178	XAB2	protein_coding			19	p13.2	7619525	7629565	-1	XPA binding protein 2 [Source:HGNC Symbol;Acc:HGNC:14089]		ENSG00000076924	--	up	--	--	--	--	--	--
ENSG00000138829	down	65.622	-1.42011	0.474225	-2.9946	0.00274808	0.0739333	FBN2	protein_coding			5	q23.3	128257909	128659185	-1	fibrillin 2 [Source:HGNC Symbol;Acc:HGNC:3604]		ENSG00000138829	--	down	--	--	--	--	--	--
ENSG00000226564	up	77.0867	1.11528	0.372482	2.9942	0.00275168	0.0739333	FTH1P20	processed_pseudogene			2	q31.3	180872867	180873414	-1	ferritin heavy chain 1 pseudogene 20 [Source:HGNC Symbol;Acc:HGNC:37639]		ENSG00000226564	--	up	--	--	--	--	--	--
ENSG00000114948	down	1169.75	-0.97763	0.326532	-2.99398	0.00275365	0.0739333	ADAM23	protein_coding			2	q33.3	206443539	206621130	1	ADAM metallopeptidase domain 23 [Source:HGNC Symbol;Acc:HGNC:202]		ENSG00000114948	--	down	--	--	--	--	--	--
ENSG00000235034	up	160.437	1.0147	0.339069	2.99262	0.00276593	0.0741516	C19orf81	protein_coding			19	q13.33	50649445	50659310	1	chromosome 19 open reading frame 81 [Source:HGNC Symbol;Acc:HGNC:40041]		ENSG00000235034	--	up	--	--	--	--	--	--
ENSG00000182379	down	141.306	-1.78212	0.595551	-2.99239	0.00276804	0.0741516	NXPH4	protein_coding			12	q13.3	57216795	57226449	1	neurexophilin 4 [Source:HGNC Symbol;Acc:HGNC:8078]		ENSG00000182379	--	down	--	--	--	--	--	--
ENSG00000112658	up	996.747	0.702323	0.234742	2.99189	0.00277253	0.074188	SRF	protein_coding			6	p21.1	43171299	43181507	1	serum response factor [Source:HGNC Symbol;Acc:HGNC:11291]		ENSG00000112658	--	up	--	--	--	--	--	--
ENSG00000201185	up	34.4639	1.74006	0.581791	2.99086	0.00278193	0.0743553	RNA5SP202	rRNA			6	p25.1	4427963	4428081	1	RNA, 5S ribosomal pseudogene 202 [Source:HGNC Symbol;Acc:HGNC:43102]		ENSG00000201185	--	up	--	--	--	--	--	--
ENSG00000168298	up	14.6066	1.55939	0.521643	2.98938	0.00279544	0.0744987	HIST1H1E	protein_coding			6	p22.2	26156354	26157107	1	histone cluster 1 H1 family member e [Source:HGNC Symbol;Acc:HGNC:4718]		ENSG00000168298	--	up	down	ENSG00000168298,GI:20544164	TC0600148	1.62	0.0256	H1.4,H1F4,HIST1H1E,MGC116819,dJ221C16.5
ENSG00000198785	down	303.683	-1.32307	0.442595	-2.98934	0.00279584	0.0744987	GRIN3A	protein_coding			9	q31.1	101569353	101738580	-1	glutamate ionotropic receptor NMDA type subunit 3A [Source:HGNC Symbol;Acc:HGNC:16767]		ENSG00000198785	--	down	--	--	--	--	--	--
ENSG00000120693	up	872.978	0.726475	0.24303	2.98924	0.00279673	0.0744987	SMAD9	protein_coding			13	q13.3	36844831	36920765	-1	SMAD family member 9 [Source:HGNC Symbol;Acc:HGNC:6774]		ENSG00000120693	--	up	--	--	--	--	--	--
ENSG00000277892	up	2.94252	1.79497	0.600668	2.98829	0.00280541	NA	MIR6746	miRNA			11	q12.2	61878216	61878278	-1	microRNA 6746 [Source:HGNC Symbol;Acc:HGNC:49925]		ENSG00000277892	--	up	--	--	--	--	--	--
ENSG00000067082	up	1468.32	0.992626	0.332236	2.98771	0.00281073	0.0747875	KLF6	protein_coding			10	p15.2	3775996	3785281	-1	Kruppel like factor 6 [Source:HGNC Symbol;Acc:HGNC:2235]		ENSG00000067082	--	up	--	--	--	--	--	--
ENSG00000189212	down	172.934	-1.14585	0.383742	-2.98599	0.00282663	0.0750751	DPY19L2P1	transcribed_unprocessed_pseudogene			7	p14.2	35079989	35186041	-1	DPY19L2 pseudogene 1 [Source:HGNC Symbol;Acc:HGNC:22305]		ENSG00000189212	--	down	--	--	--	--	--	--
ENSG00000267534	up	99.6623	0.906819	0.303747	2.98545	0.00283166	0.0750751	S1PR2	protein_coding			19	p13.2	10221435	10231272	-1	sphingosine-1-phosphate receptor 2 [Source:HGNC Symbol;Acc:HGNC:3169]		ENSG00000267534	--	up	--	--	--	--	--	--
ENSG00000152931	up	34.462	1.22409	0.410069	2.98509	0.00283497	0.0750751	PART1	lincRNA			5	q12.1	60487713	60547657	1	prostate androgen-regulated transcript 1 (non-protein coding) [Source:HGNC Symbol;Acc:HGNC:17263]		ENSG00000152931	--	up	--	--	--	--	--	--
ENSG00000156136	down	549.834	-0.770023	0.257966	-2.98498	0.00283601	0.0750751	DCK	protein_coding			4	q13.3	70992538	71030914	1	deoxycytidine kinase [Source:HGNC Symbol;Acc:HGNC:2704]		ENSG00000156136	--	down	--	--	--	--	--	--
ENSG00000107317	up	40764.5	1.05492	0.353428	2.98483	0.00283739	0.0750751	PTGDS	protein_coding			9	q34.3	136977505	136985435	1	prostaglandin D2 synthase [Source:HGNC Symbol;Acc:HGNC:9592]		ENSG00000107317	--	up	--	--	--	--	--	--
ENSG00000187695	down	48.0503	-1.40883	0.47207	-2.98436	0.00284173	0.0751062	--	protein_coding			3	q21.3	128909874	128971330	-1	Uncharacterized protein FLJ43738 [Source:UniProtKB/Swiss-Prot;Acc:Q6ZUG5]		ENSG00000187695	--	down	--	--	--	--	--	--
ENSG00000047365	up	1607.74	0.840355	0.281801	2.98208	0.00286293	0.0755819	ARAP2	protein_coding			4	p14	35948221	36244509	-1	ArfGAP with RhoGAP domain, ankyrin repeat and PH domain 2 [Source:HGNC Symbol;Acc:HGNC:16924]		ENSG00000047365	--	up	--	--	--	--	--	--
ENSG00000166289	up	284.693	1.33094	0.446543	2.98054	0.00287744	0.0758805	PLEKHF1	protein_coding			19	q12	29665056	29675457	1	pleckstrin homology and FYVE domain containing 1 [Source:HGNC Symbol;Acc:HGNC:20764]		ENSG00000166289	--	up	--	--	--	--	--	--
ENSG00000158816	down	276.679	-1.61331	0.541518	-2.97923	0.00288976	0.0761206	VWA5B1	protein_coding			1	p36.12	20290919	20354894	1	von Willebrand factor A domain containing 5B1 [Source:HGNC Symbol;Acc:HGNC:26538]		ENSG00000158816	--	down	--	--	--	--	--	--
ENSG00000250948	up	25.9334	1.72492	0.579113	2.97855	0.00289619	0.0761597	--	antisense			17	q21.33	49375380	49380094	1	--		ENSG00000250948	--	up	--	--	--	--	--	--
ENSG00000113811	up	1884.79	0.672653	0.225844	2.97839	0.00289768	0.0761597	SELENOK	protein_coding			3	p21.1	53884410	53891988	-1	selenoprotein K [Source:HGNC Symbol;Acc:HGNC:30394]		ENSG00000113811	--	up	--	--	--	--	--	--
ENSG00000280323	up	5.50917	1.79743	0.60362	2.97776	0.00290365	0.0762322	--	TEC			2	q35	219427477	219429319	1	--		ENSG00000280323	--	up	--	--	--	--	--	--
ENSG00000063177	up	9658.53	0.883411	0.296726	2.97719	0.00290902	0.0762886	RPL18	protein_coding			19	q13.33	48615328	48619536	-1	ribosomal protein L18 [Source:HGNC Symbol;Acc:HGNC:10310]		ENSG00000063177	--	up	--	--	--	--	--	--
ENSG00000185043	up	1482.13	0.908086	0.305135	2.97601	0.00292024	0.0764981	CIB1	protein_coding			15	q26.1	90229975	90234047	-1	calcium and integrin binding 1 [Source:HGNC Symbol;Acc:HGNC:16920]		ENSG00000185043	--	up	--	--	--	--	--	--
ENSG00000139083	up	566.278	1.16374	0.391162	2.97509	0.00292899	0.0765644	ETV6	protein_coding			12	p13.2	11649854	11895402	1	ETS variant 6 [Source:HGNC Symbol;Acc:HGNC:3495]		ENSG00000139083	--	up	--	--	--	--	--	--
ENSG00000059145	down	426.476	-0.811708	0.272838	-2.97506	0.00292935	0.0765644	UNKL	protein_coding			16	p13.3	1363205	1414751	-1	unkempt family like zinc finger [Source:HGNC Symbol;Acc:HGNC:14184]		ENSG00000059145	--	down	--	--	--	--	--	--
ENSG00000214039	down	7.99196	-1.54101	0.518059	-2.97459	0.00293383	0.0765644	--	lincRNA			12	q24.33	130033454	130045057	-1	--		ENSG00000214039	--	down	--	--	--	--	--	--
ENSG00000130255	up	5716.82	0.755552	0.254031	2.97425	0.00293701	0.0765644	RPL36	protein_coding			19	p13.3	5674947	5691876	1	ribosomal protein L36 [Source:HGNC Symbol;Acc:HGNC:13631]		ENSG00000130255	--	up	--	--	--	--	--	--
ENSG00000188643	up	1747.87	1.06495	0.358081	2.97405	0.00293894	0.0765644	S100A16	protein_coding			1	q21.3	153606886	153613145	-1	S100 calcium binding protein A16 [Source:HGNC Symbol;Acc:HGNC:20441]		ENSG00000188643	--	up	--	--	--	--	--	--
ENSG00000146112	up	870.127	1.06956	0.359957	2.97134	0.00296499	0.0771582	PPP1R18	protein_coding			6	p21.33	30676389	30687895	-1	protein phosphatase 1 regulatory subunit 18 [Source:HGNC Symbol;Acc:HGNC:29413]		ENSG00000146112	--	up	--	--	--	--	--	--
ENSG00000271964	up	18.6962	1.4014	0.471874	2.96985	0.00297946	0.0774495	--	antisense			3	p24.3	16314439	16314987	1	--		ENSG00000271964	--	up	--	--	--	--	--	--
ENSG00000124107	up	63.8943	1.43948	0.484832	2.96902	0.0029875	0.0775735	SLPI	protein_coding			20	q13.12	45252239	45254564	-1	secretory leukocyte peptidase inhibitor [Source:HGNC Symbol;Acc:HGNC:11092]		ENSG00000124107	UP	up	up	ENSG00000124107,GI:15834622	TC2000770	2.49	0.00656	SLPI
ENSG00000135577	down	6.21032	-1.68603	0.56797	-2.96851	0.00299243	0.0776163	NMBR	protein_coding			6	q24.1	142058330	142088799	-1	neuromedin B receptor [Source:HGNC Symbol;Acc:HGNC:7843]		ENSG00000135577	--	down	--	--	--	--	--	--
ENSG00000266696	up	12.1298	1.68571	0.567939	2.96812	0.0029963	0.0776316	--	antisense			18	q21.1	49205912	49208781	1	--		ENSG00000266696	--	up	--	--	--	--	--	--
ENSG00000105339	up	1375.88	0.898218	0.302698	2.96737	0.00300355	0.077664	DENND3	protein_coding			8	q24.3	141117278	141195808	1	DENN domain containing 3 [Source:HGNC Symbol;Acc:HGNC:29134]		ENSG00000105339	--	up	--	--	--	--	--	--
ENSG00000198569	down	53.7832	-1.50342	0.506661	-2.96732	0.0030041	0.077664	SLC34A3	protein_coding			9	q34.3	137230757	137236554	1	solute carrier family 34 member 3 [Source:HGNC Symbol;Acc:HGNC:20305]		ENSG00000198569	--	down	--	--	--	--	--	--
ENSG00000007062	down	214.473	-1.389	0.468206	-2.96664	0.00301074	0.0777507	PROM1	protein_coding			4	p15.32	15963076	16084378	-1	prominin 1 [Source:HGNC Symbol;Acc:HGNC:9454]		ENSG00000007062	--	down	--	--	--	--	--	--
ENSG00000151726	up	1961.13	0.857453	0.28907	2.96625	0.00301455	0.0777641	ACSL1	protein_coding			4	q35.1	184755595	184826818	-1	acyl-CoA synthetase long-chain family member 1 [Source:HGNC Symbol;Acc:HGNC:3569]		ENSG00000151726	--	up	--	--	--	--	--	--
ENSG00000226970	down	3.16446	-1.78274	0.601049	-2.96604	0.00301659	NA	--	processed_pseudogene			1	p31.1	84244334	84244577	1	--		ENSG00000226970	--	down	--	--	--	--	--	--
ENSG00000233578	down	6.60099	-1.61359	0.544121	-2.96551	0.00302186	0.0778681	EIF4EP1	processed_pseudogene			20	p12.3	5548840	5549481	1	eukaryotic translation initiation factor 4E pseudogene 1 [Source:HGNC Symbol;Acc:HGNC:3292]		ENSG00000233578	--	down	--	--	--	--	--	--
ENSG00000131437	down	2448.96	-0.74485	0.251266	-2.96439	0.00303288	0.0779649	KIF3A	protein_coding			5	q31.1	132692628	132737638	-1	kinesin family member 3A [Source:HGNC Symbol;Acc:HGNC:6319]		ENSG00000131437	DOWN	down	down	ENSG00000131437,GI:83716022	TC0501275	2.66	0.0366	KIF3A
ENSG00000121089	up	16.1903	1.34385	0.45334	2.96433	0.00303342	0.0779649	NACA3P	processed_pseudogene			4	q32.3	164943290	164943937	1	NACA family member 3 pseudogene [Source:HGNC Symbol;Acc:HGNC:33442]		ENSG00000121089	--	up	--	--	--	--	--	--
ENSG00000238133	up	8.07336	1.66211	0.560743	2.96412	0.0030355	0.0779649	MLK7-AS1	antisense			2	q31.1	173166446	173282036	-1	MLK7 antisense RNA 1 [Source:HGNC Symbol;Acc:HGNC:27935]		ENSG00000238133	--	up	--	--	--	--	--	--
ENSG00000197958	up	7043.14	0.783004	0.264442	2.96097	0.00306673	0.0785967	RPL12	protein_coding			9	q33.3	127447674	127451405	-1	ribosomal protein L12 [Source:HGNC Symbol;Acc:HGNC:10302]		ENSG00000197958	--	up	--	--	--	--	--	--
ENSG00000242683	up	5.56417	1.78834	0.604007	2.9608	0.00306844	0.0785967	RPL12P21	processed_pseudogene			5	q31.2	139035148	139035987	-1	ribosomal protein L12 pseudogene 21 [Source:HGNC Symbol;Acc:HGNC:36845]		ENSG00000242683	--	up	--	--	--	--	--	--
ENSG00000276030	up	16.8942	1.25132	0.422662	2.96057	0.0030707	0.0785967	--	lincRNA			19	p12	24146701	24147081	1	--		ENSG00000276030	--	up	--	--	--	--	--	--
ENSG00000104897	up	818.73	0.822813	0.277949	2.9603	0.00307337	0.0785967	SF3A2	protein_coding			19	p13.3	2236504	2248679	1	splicing factor 3a subunit 2 [Source:HGNC Symbol;Acc:HGNC:10766]		ENSG00000104897	--	up	--	--	--	--	--	--
ENSG00000153132	down	234.043	-1.09617	0.370335	-2.95993	0.00307711	0.0786073	CLGN	protein_coding			4	q31.1	140388455	140427968	-1	calmegin [Source:HGNC Symbol;Acc:HGNC:2060]		ENSG00000153132	--	down	--	--	--	--	--	--
ENSG00000204628	up	8899.32	0.694276	0.234668	2.95854	0.00309095	0.0788759	RACK1	protein_coding			5	q35.3	181236909	181248096	-1	receptor for activated C kinase 1 [Source:HGNC Symbol;Acc:HGNC:4399]		ENSG00000204628	--	up	--	--	--	--	--	--
ENSG00000182508	down	28.3198	-0.921187	0.311418	-2.95804	0.00309601	0.07892	LHFPL1	protein_coding			X	q23	112630648	112680054	-1	lipoma HMGIC fusion partner-like 1 [Source:HGNC Symbol;Acc:HGNC:6587]		ENSG00000182508	--	down	--	--	--	--	--	--
ENSG00000174808	down	104.993	-1.61223	0.545107	-2.95764	0.00309999	0.0789364	BTC	protein_coding			4	q13.3	74744759	74794686	-1	betacellulin [Source:HGNC Symbol;Acc:HGNC:1121]		ENSG00000174808	--	down	up	ENSG00000174808,GI:4502460	TC0401042	3.03	0.0016	BTC
ENSG00000232368	up	12.9463	1.51578	0.512704	2.95645	0.00311207	0.0791589	FTLP2	processed_pseudogene			X	p21.2	30630298	30630825	1	ferritin light chain pseudogene 2 [Source:HGNC Symbol;Acc:HGNC:4001]		ENSG00000232368	--	up	--	--	--	--	--	--
ENSG00000233081	up	5.22672	1.6125	0.545554	2.95571	0.00311955	0.0792641	--	lincRNA			9	q22.31	91426238	91427144	1	--		ENSG00000233081	--	up	--	--	--	--	--	--
ENSG00000146247	up	1709.66	0.5631	0.190737	2.95223	0.00315483	0.0799993	PHIP	protein_coding			6	q14.1	78935867	79078236	-1	pleckstrin homology domain interacting protein [Source:HGNC Symbol;Acc:HGNC:15673]		ENSG00000146247	--	up	down	ENSG00000146247,ENSG00000195715,GI:38679895	TC0601413	1.65	0.0392	PHIP
ENSG00000241462	up	28.9525	1.22738	0.415752	2.95219	0.00315524	0.0799993	--	processed_pseudogene			17	q22	58897776	58899692	1	--		ENSG00000241462	--	up	--	--	--	--	--	--
ENSG00000139436	down	265.038	-0.641916	0.217528	-2.95096	0.00316789	0.0801603	GIT2	protein_coding			12	q24.11	109929792	109996389	-1	GIT ArfGAP 2 [Source:HGNC Symbol;Acc:HGNC:4273]		ENSG00000139436	DOWN	down	down	ENSG00000139436,GI:21237785,GI:21237789,GI:21237791,GI:21237793	TC1201557	1.58	0.0276	CAT-2,DKFZp686G01261,GIT2,KIAA0148,MGC760
ENSG00000108219	up	1257.13	0.92234	0.312572	2.9508	0.00316948	0.0801603	TSPAN14	protein_coding			10	q23.1	80454166	80533123	1	tetraspanin 14 [Source:HGNC Symbol;Acc:HGNC:23303]		ENSG00000108219	--	up	--	--	--	--	--	--
ENSG00000278864	down	103.469	-1.19304	0.404378	-2.95032	0.00317445	0.0801603	--	TEC			17	p11.2	17181504	17183257	1	--		ENSG00000278864	--	down	--	--	--	--	--	--
ENSG00000162244	up	6079.93	0.881903	0.298925	2.95025	0.00317513	0.0801603	RPL29	protein_coding			3	p21.2	51993600	51995942	-1	ribosomal protein L29 [Source:HGNC Symbol;Acc:HGNC:10331]		ENSG00000162244	--	up	--	--	--	--	--	--
ENSG00000258662	up	3.06648	1.77964	0.603461	2.94906	0.00318741	NA	--	antisense			14	q31.1	79246668	79249023	-1	--		ENSG00000258662	--	up	--	--	--	--	--	--
ENSG00000242198	down	7.96636	-1.43996	0.488312	-2.94884	0.00318965	0.0804409	--	processed_pseudogene			5	q13.3	75374463	75374809	1	--		ENSG00000242198	--	down	--	--	--	--	--	--
ENSG00000152137	up	5585.06	0.607322	0.205976	2.94851	0.00319309	0.080442	HSPB8	protein_coding			12	q24.23	119178642	119221131	1	heat shock protein family B (small) member 8 [Source:HGNC Symbol;Acc:HGNC:30171]		ENSG00000152137	--	up	down	ENSG00000152137,GI:38016940	TC1200742	2.33	0.00426	CMT2L,DHMN2,E2IG1,H11,HMN2,HSP22,HSPB8
ENSG00000085563	down	758.436	-1.24706	0.423053	-2.94776	0.0032009	0.0805154	ABCB1	protein_coding			7	q21.12	87503633	87713323	-1	ATP binding cassette subfamily B member 1 [Source:HGNC Symbol;Acc:HGNC:40]		ENSG00000085563	--	down	--	--	--	--	--	--
ENSG00000104881	up	273.474	1.20295	0.408127	2.94748	0.00320379	0.0805154	PPP1R13L	protein_coding			19	q13.32	45379634	45406349	-1	protein phosphatase 1 regulatory subunit 13 like [Source:HGNC Symbol;Acc:HGNC:18838]		ENSG00000104881	--	up	--	--	--	--	--	--
ENSG00000215915	up	191.34	1.34805	0.457423	2.94707	0.00320805	0.0805154	ATAD3C	protein_coding			1	p36.33	1449689	1470158	1	ATPase family, AAA domain containing 3C [Source:HGNC Symbol;Acc:HGNC:32151]		ENSG00000215915	--	up	--	--	--	--	--	--
ENSG00000248187	up	6.56207	1.73213	0.587783	2.94688	0.00320995	0.0805154	--	lincRNA			4	q28.2	128567972	128570531	-1	--		ENSG00000248187	--	up	--	--	--	--	--	--
ENSG00000116819	up	372.019	0.718094	0.243703	2.94659	0.003213	0.0805154	TFAP2E	protein_coding			1	p34.3	35573370	35595328	1	transcription factor AP-2 epsilon [Source:HGNC Symbol;Acc:HGNC:30774]		ENSG00000116819	--	up	--	--	--	--	--	--
ENSG00000128731	down	2002.7	-0.989086	0.335778	-2.94565	0.00322276	0.0806745	HERC2	protein_coding			15	q13.1	28111040	28322152	-1	HECT and RLD domain containing E3 ubiquitin protein ligase 2 [Source:HGNC Symbol;Acc:HGNC:4868]		ENSG00000128731	--	down	--	--	--	--	--	--
ENSG00000186367	down	11.0104	-1.49924	0.509187	-2.94437	0.0032361	0.080923	KIAA1024L	protein_coding			5	q23.3	129748079	129766732	1	KIAA1024 like [Source:HGNC Symbol;Acc:HGNC:33914]		ENSG00000186367	--	down	--	--	--	--	--	--
ENSG00000276603	down	7.75631	-1.46476	0.497588	-2.94372	0.00324288	0.0810071	--	sense_intronic			20	q11.23	37526642	37527060	-1	--		ENSG00000276603	--	down	--	--	--	--	--	--
ENSG00000279839	up	4.48595	1.74174	0.591905	2.94261	0.00325462	0.0812147	--	TEC			1	p36.32	3205988	3208664	1	--		ENSG00000279839	--	up	--	--	--	--	--	--
ENSG00000152977	up	939.951	0.973762	0.331104	2.94095	0.00327205	0.0815635	ZIC1	protein_coding			3	q24	147393422	147510293	1	Zic family member 1 [Source:HGNC Symbol;Acc:HGNC:12872]		ENSG00000152977	--	up	--	--	--	--	--	--
ENSG00000132718	down	8436.8	-0.80423	0.273574	-2.93972	0.0032851	0.0818027	SYT11	protein_coding			1	q22	155859509	155885199	1	synaptotagmin 11 [Source:HGNC Symbol;Acc:HGNC:19239]		ENSG00000132718	--	down	--	--	--	--	--	--
ENSG00000271727	down	2.55113	-1.77518	0.604038	-2.93886	0.0032942	NA	--	lincRNA			6	p25.3	711533	750729	1	--		ENSG00000271727	--	down	--	--	--	--	--	--
ENSG00000173482	down	1799.26	-0.969264	0.329989	-2.93726	0.00331124	0.082367	PTPRM	protein_coding			18	p11.23	7566782	8406861	1	protein tyrosine phosphatase, receptor type M [Source:HGNC Symbol;Acc:HGNC:9675]		ENSG00000173482	--	down	--	--	--	--	--	--
ENSG00000142632	up	67.7274	0.965611	0.328927	2.93564	0.00332864	0.082713	ARHGEF19	protein_coding			1	p36.13	16197854	16212609	-1	Rho guanine nucleotide exchange factor 19 [Source:HGNC Symbol;Acc:HGNC:26604]		ENSG00000142632	--	up	--	--	--	--	--	--
ENSG00000231754	down	11.5764	-1.60132	0.545613	-2.9349	0.0033366	0.0827612	--	lincRNA			6	p22.3	21521678	21523783	-1	--		ENSG00000231754	--	down	--	--	--	--	--	--
ENSG00000230751	up	14.5221	1.72593	0.588089	2.93481	0.00333757	0.0827612	--	sense_intronic			7	p14.3	30140870	30141417	1	--		ENSG00000230751	--	up	--	--	--	--	--	--
ENSG00000166278	up	50.1669	1.06975	0.364554	2.93439	0.00334201	0.0827847	C2	protein_coding			6	p21.33	31897785	31945672	1	complement C2 [Source:HGNC Symbol;Acc:HGNC:1248]		ENSG00000166278	--	up	--	--	--	--	--	--
ENSG00000166407	down	112.934	-0.9975	0.339979	-2.93401	0.00334617	0.0828012	LMO1	protein_coding			11	p15.4	8224304	8268716	-1	LIM domain only 1 [Source:HGNC Symbol;Acc:HGNC:6641]		ENSG00000166407	DOWN	down	down	ENSG00000166407,GI:4505004	TC1101183	2.46	0.0434	LMO1,MGC116692,RBTN1,RHOM1,TTG1
ENSG00000259820	up	110.285	0.925595	0.315593	2.93288	0.00335838	0.0829367	--	lincRNA			8	q24.22	134792020	134798272	-1	--		ENSG00000259820	--	up	--	--	--	--	--	--
ENSG00000132481	up	940.011	1.13666	0.387563	2.93285	0.00335865	0.0829367	TRIM47	protein_coding			17	q25.1	75874161	75878575	-1	tripartite motif containing 47 [Source:HGNC Symbol;Acc:HGNC:19020]		ENSG00000132481	--	up	--	--	--	--	--	--
ENSG00000173546	up	1241.98	1.09335	0.372845	2.93245	0.00336294	0.0829424	CSPG4	protein_coding			15	q24.2	75674322	75712848	-1	chondroitin sulfate proteoglycan 4 [Source:HGNC Symbol;Acc:HGNC:2466]		ENSG00000173546	--	up	--	--	--	--	--	--
ENSG00000138380	down	393.37	-0.758766	0.258772	-2.93218	0.00336589	0.0829424	CARF	protein_coding			2	q33.2	202912214	202987063	1	calcium responsive transcription factor [Source:HGNC Symbol;Acc:HGNC:14435]		ENSG00000138380	DOWN	down	down	ENSG00000138380,GI:20806094	TC0201019	1.54	0.014	ALS2CR8,CARF,DKFZp667N246,FLJ21579,NYD-SP24
ENSG00000055483	up	1369.43	0.543846	0.185512	2.9316	0.00337226	0.083013	USP36	protein_coding			17	q25.3	78787381	78841441	-1	ubiquitin specific peptidase 36 [Source:HGNC Symbol;Acc:HGNC:20062]		ENSG00000055483	--	up	--	--	--	--	--	--
ENSG00000171161	up	846.793	0.805219	0.274736	2.93088	0.00337999	0.0831168	ZNF672	protein_coding			1	q44	248838210	248849517	1	zinc finger protein 672 [Source:HGNC Symbol;Acc:HGNC:26179]		ENSG00000171161	--	up	--	--	--	--	--	--
ENSG00000182601	down	588.894	-1.36846	0.467217	-2.92896	0.00340101	0.0835469	HS3ST4	protein_coding			16	p12.1	25692026	26137688	1	heparan sulfate-glucosamine 3-sulfotransferase 4 [Source:HGNC Symbol;Acc:HGNC:5200]		ENSG00000182601	--	down	--	--	--	--	--	--
ENSG00000214842	down	16.1605	-1.43712	0.490716	-2.92861	0.00340479	0.083552	RAD51AP2	protein_coding			2	p24.2	17510584	17518439	-1	RAD51 associated protein 2 [Source:HGNC Symbol;Acc:HGNC:34417]		ENSG00000214842	--	down	--	--	--	--	--	--
ENSG00000175497	down	728.599	-1.01395	0.346262	-2.92828	0.00340848	0.083552	DPP10	protein_coding			2	q14.1	114442299	115845752	1	dipeptidyl peptidase like 10 [Source:HGNC Symbol;Acc:HGNC:20823]		ENSG00000175497	--	down	--	--	--	--	--	--
ENSG00000111087	down	47.179	-1.0428	0.35615	-2.92797	0.0034118	0.083552	GLI1	protein_coding			12	q13.3	57460135	57472262	1	GLI family zinc finger 1 [Source:HGNC Symbol;Acc:HGNC:4317]		ENSG00000111087	--	down	--	--	--	--	--	--
ENSG00000224387	down	16.7673	-1.43812	0.491369	-2.92677	0.00342504	0.0837897	--	antisense			1	p36.32	2492300	2493258	-1	--		ENSG00000224387	--	down	--	--	--	--	--	--
ENSG00000136436	up	1830.63	0.658362	0.224972	2.92642	0.00342887	0.0837968	CALCOCO2	protein_coding			17	q21.32	48830988	48866522	1	calcium binding and coiled-coil domain 2 [Source:HGNC Symbol;Acc:HGNC:29912]		ENSG00000136436	--	up	--	--	--	--	--	--
ENSG00000267780	up	4.7861	1.69018	0.577701	2.92569	0.00343689	0.0839062	--	lincRNA			18	q23	79792726	79816529	1	--		ENSG00000267780	--	up	--	--	--	--	--	--
ENSG00000149927	down	1099.88	-1.43589	0.491289	-2.92269	0.00347019	0.0846318	DOC2A	protein_coding			16	p11.2	30005509	30023270	-1	double C2 domain alpha [Source:HGNC Symbol;Acc:HGNC:2985]		ENSG00000149927	--	down	--	--	--	--	--	--
ENSG00000052126	down	1128.77	-0.801167	0.274171	-2.92215	0.00347627	0.0846789	PLEKHA5	protein_coding			12	p12.3	19129752	19376400	1	pleckstrin homology domain containing A5 [Source:HGNC Symbol;Acc:HGNC:30036]		ENSG00000052126	--	down	--	--	--	--	--	--
ENSG00000077044	up	1458.7	0.704776	0.241207	2.92188	0.00347927	0.0846789	DGKD	protein_coding			2	q37.1	233354507	233472104	1	diacylglycerol kinase delta [Source:HGNC Symbol;Acc:HGNC:2851]		ENSG00000077044	--	up	--	--	--	--	--	--
ENSG00000167646	down	122.405	-1.68881	0.578166	-2.92098	0.00348935	0.0848114	DNAAF3	protein_coding			19	q13.42	55158661	55166722	-1	dynein axonemal assembly factor 3 [Source:HGNC Symbol;Acc:HGNC:30492]		ENSG00000167646	--	down	--	--	--	--	--	--
ENSG00000278133	up	232.949	0.88095	0.301618	2.92075	0.00349188	0.0848114	--	sense_intronic			16	p11.2	31122235	31124064	1	--		ENSG00000278133	--	up	--	--	--	--	--	--
ENSG00000178394	down	27.0474	-1.72636	0.591195	-2.92012	0.00349896	0.0848964	HTR1A	protein_coding			5	q12.3	63960356	63962507	-1	5-hydroxytryptamine receptor 1A [Source:HGNC Symbol;Acc:HGNC:5286]		ENSG00000178394	--	down	--	--	--	--	--	--
ENSG00000225924	down	2.44502	-1.749	0.598971	-2.92002	0.00350013	NA	--	lincRNA			6	q25.1	149243299	149257551	-1	--		ENSG00000225924	--	down	--	--	--	--	--	--
ENSG00000197653	down	259.921	-1.55365	0.532133	-2.91967	0.00350407	0.0849334	DNAH10	protein_coding			12	q24.31	123762188	123936206	1	dynein axonemal heavy chain 10 [Source:HGNC Symbol;Acc:HGNC:2941]		ENSG00000197653	--	down	--	--	--	--	--	--
ENSG00000239282	up	26.4518	1.28277	0.439511	2.91862	0.00351583	0.0850837	GATSL3	protein_coding			22	q12.2	30285117	30289627	-1	GATS protein like 3 [Source:HGNC Symbol;Acc:HGNC:34423]		ENSG00000239282	--	up	--	--	--	--	--	--
ENSG00000127663	up	1198.27	0.517152	0.177227	2.91801	0.00352269	0.0850837	KDM4B	protein_coding			19	p13.3	4969113	5153595	1	lysine demethylase 4B [Source:HGNC Symbol;Acc:HGNC:29136]		ENSG00000127663	--	up	--	--	--	--	--	--
ENSG00000113966	down	424.329	-0.914788	0.313517	-2.91782	0.00352486	0.0850837	ARL6	protein_coding			3	q11.2	97764521	97801242	1	ADP ribosylation factor like GTPase 6 [Source:HGNC Symbol;Acc:HGNC:13210]		ENSG00000113966	--	down	--	--	--	--	--	--
ENSG00000131386	up	2931.05	1.28686	0.441036	2.91781	0.00352497	0.0850837	GALNT15	protein_coding			3	p25.1	16174649	16231992	1	polypeptide N-acetylgalactosaminyltransferase 15 [Source:HGNC Symbol;Acc:HGNC:21531]		ENSG00000131386	--	up	--	--	--	--	--	--
ENSG00000282022	down	8.61304	-1.54684	0.530191	-2.91752	0.00352824	0.0850837	--	antisense			12	p13.31	8858143	8915276	-1	--		ENSG00000282022	--	down	--	--	--	--	--	--
ENSG00000148303	up	11214	0.522428	0.179108	2.91684	0.00353602	0.0851847	RPL7A	protein_coding			9	q34.2	133348214	133351426	1	ribosomal protein L7a [Source:HGNC Symbol;Acc:HGNC:10364]		ENSG00000148303	--	up	--	--	--	--	--	--
ENSG00000266402	up	30.0617	1.53502	0.526402	2.91605	0.0035449	0.0853117	SNHG25	lincRNA			17	q23.3	64145970	64146476	1	small nucleolar RNA host gene 25 [Source:HGNC Symbol;Acc:HGNC:51534]		ENSG00000266402	--	up	--	--	--	--	--	--
ENSG00000167447	down	193.85	-1.01387	0.347794	-2.91514	0.00355529	0.085475	SMG8	protein_coding			17	q22	59209400	59215247	1	SMG8, nonsense mediated mRNA decay factor [Source:HGNC Symbol;Acc:HGNC:25551]		ENSG00000167447	--	down	--	--	--	--	--	--
ENSG00000205336	up	4896.07	0.802024	0.275178	2.91457	0.00356185	0.0855457	ADGRG1	protein_coding			16	q21	57610652	57665580	1	adhesion G protein-coupled receptor G1 [Source:HGNC Symbol;Acc:HGNC:4512]		ENSG00000205336	--	up	down	ENSG00000205336,GI:41584197,GI:41584199,GI:41584201	TC1600478	1.51	0.0162	BFPP,DKFZp781L1398,GPR56,TM7LN4,TM7XN1
ENSG00000248538	up	4.7058	1.73477	0.595555	2.91287	0.00358121	0.0859237	--	lincRNA			8	p23.1	9189011	9202854	1	--		ENSG00000248538	--	up	--	--	--	--	--	--
ENSG00000185946	down	457.03	-1.24031	0.425988	-2.91161	0.00359575	0.0861853	RNPC3	protein_coding			1	p21.1	103525691	103555239	1	RNA binding region (RNP1, RRM) containing 3 [Source:HGNC Symbol;Acc:HGNC:18666]		ENSG00000185946	DOWN	down	down	ENSG00000185946,ENSG00000196318,ENSG00000197839,GI:21359830,GI:56550100	TC0100778	2.16	0.00476	AMY2,AMY2A,AMY2B,PA,RNPC3
ENSG00000180139	up	58.4315	1.61325	0.554219	2.91086	0.00360435	0.086304	ACTA2-AS1	antisense			10	q23.31	88932390	88940820	1	ACTA2 antisense RNA 1 [Source:HGNC Symbol;Acc:HGNC:45169]		ENSG00000180139	--	up	--	--	--	--	--	--
ENSG00000161509	up	617.437	1.16452	0.400171	2.91004	0.0036138	0.0863503	GRIN2C	protein_coding			17	q25.1	74842023	74861504	-1	glutamate ionotropic receptor NMDA type subunit 2C [Source:HGNC Symbol;Acc:HGNC:4587]		ENSG00000161509	--	up	--	--	--	--	--	--
ENSG00000119681	up	560.006	1.16273	0.39958	2.90987	0.00361577	0.0863503	LTBP2	protein_coding			14	q24.3	74498170	74612378	-1	latent transforming growth factor beta binding protein 2 [Source:HGNC Symbol;Acc:HGNC:6715]		ENSG00000119681	--	up	--	--	--	--	--	--
ENSG00000116793	down	829.029	-0.795983	0.273558	-2.90975	0.00361722	0.0863503	PHTF1	protein_coding			1	p13.2	113696831	113759489	-1	putative homeodomain transcription factor 1 [Source:HGNC Symbol;Acc:HGNC:8939]		ENSG00000116793	--	down	--	--	--	--	--	--
ENSG00000184436	up	795.971	0.658193	0.226246	2.9092	0.00362359	0.0864152	THAP7	protein_coding			22	q11.21	20999104	21002196	-1	THAP domain containing 7 [Source:HGNC Symbol;Acc:HGNC:23190]		ENSG00000184436	--	up	--	--	--	--	--	--
ENSG00000131652	up	297.595	0.934937	0.321482	2.90821	0.003635	0.0866	THOC6	protein_coding			16	p13.3	3024027	3027755	1	THO complex 6 [Source:HGNC Symbol;Acc:HGNC:28369]		ENSG00000131652	--	up	down	ENSG00000131652,GI:31543163	TC1600107	1.85	0.0178	MGC2655,THOC6,WDR58
ENSG00000128228	up	512.403	1.02048	0.350989	2.90743	0.00364413	0.0867303	SDF2L1	protein_coding			22	q11.21	21642261	21644298	1	stromal cell derived factor 2 like 1 [Source:HGNC Symbol;Acc:HGNC:10676]		ENSG00000128228	--	up	--	--	--	--	--	--
ENSG00000272579	up	329.254	0.763493	0.262655	2.90683	0.00365111	0.0868091	--	antisense			1	q31.2	193090866	193091556	-1	--		ENSG00000272579	--	up	--	--	--	--	--	--
ENSG00000145945	down	499.395	-0.734254	0.252709	-2.90554	0.00366622	0.0870811	FAM50B	protein_coding			6	p25.2	3849386	3851317	1	family with sequence similarity 50 member B [Source:HGNC Symbol;Acc:HGNC:18789]		ENSG00000145945	DOWN	down	down	ENSG00000145945,GI:6912325	TC0600032	1.64	0.0392	D6S2654E,FAM50B,X5L
ENSG00000226766	up	7.07969	1.73863	0.598517	2.90489	0.00367378	0.0871731	FABP7P1	processed_pseudogene			1	q44	243624666	243625056	-1	fatty acid binding protein 7 pseudogene 1 [Source:HGNC Symbol;Acc:HGNC:41951]		ENSG00000226766	--	up	--	--	--	--	--	--
ENSG00000188305	up	21.7862	1.41288	0.48683	2.90221	0.00370544	0.0878363	C19orf35	protein_coding			19	p13.3	2274622	2282176	-1	chromosome 19 open reading frame 35 [Source:HGNC Symbol;Acc:HGNC:24793]		ENSG00000188305	--	up	--	--	--	--	--	--
ENSG00000136108	down	268.76	-1.07755	0.371593	-2.8998	0.00373396	0.0884191	CKAP2	protein_coding			13	q14.3	52455429	52476628	1	cytoskeleton associated protein 2 [Source:HGNC Symbol;Acc:HGNC:1990]		ENSG00000136108	DOWN	down	down	ENSG00000136108,GI:19923520	TC1300164	2.73	0.0384	CKAP2,FLJ10749,LB1,TMAP,se20-10
ENSG00000253181	down	5.8391	-1.70591	0.588343	-2.89951	0.00373749	0.0884191	--	antisense			8	p11.23	37717579	37733756	1	--		ENSG00000253181	--	down	--	--	--	--	--	--
ENSG00000261286	down	12.9689	-1.28506	0.443304	-2.89883	0.00374555	0.0885213	--	antisense			16	q24.1	84459259	84467361	-1	--		ENSG00000261286	--	down	--	--	--	--	--	--
ENSG00000237181	up	30.7559	1.55119	0.535325	2.89766	0.00375954	0.0887633	--	antisense			7	p22.3	603185	608482	1	--		ENSG00000237181	--	up	--	--	--	--	--	--
ENSG00000134259	up	39.5053	1.32744	0.458379	2.89594	0.00378022	0.0890843	NGF	protein_coding			1	p13.2	115285918	115338236	-1	nerve growth factor [Source:HGNC Symbol;Acc:HGNC:7808]		ENSG00000134259	--	up	--	--	--	--	--	--
ENSG00000187726	down	62.9163	-1.58933	0.54882	-2.89591	0.00378066	0.0890843	DNAJB13	protein_coding			11	q13.4	73950319	73970366	1	DnaJ heat shock protein family (Hsp40) member B13 [Source:HGNC Symbol;Acc:HGNC:30718]		ENSG00000187726	--	down	--	--	--	--	--	--
ENSG00000240764	down	56.8214	-1.12843	0.38991	-2.89407	0.00380283	0.0894677	PCDHGC5	protein_coding			5	q31.3	141489121	141512979	1	protocadherin gamma subfamily C, 5 [Source:HGNC Symbol;Acc:HGNC:8718]		ENSG00000240764	--	down	--	--	--	--	--	--
ENSG00000271858	up	6.58073	1.52902	0.528352	2.89393	0.00380449	0.0894677	--	antisense			3	p21.31	50365334	50368197	1	cytochrome b561 family member D2 [Source:EntrezGene;Acc:11068]		ENSG00000271858	--	up	--	--	--	--	--	--
ENSG00000186047	down	78.6687	-1.01295	0.35012	-2.89314	0.00381414	0.0895485	DLEU7	protein_coding			13	q14.3	50711008	50843939	-1	deleted in lymphocytic leukemia, 7 [Source:HGNC Symbol;Acc:HGNC:17567]		ENSG00000186047	--	down	--	--	--	--	--	--
ENSG00000181072	down	90.5567	-1.35998	0.470102	-2.89294	0.00381655	0.0895485	CHRM2	protein_coding			7	q33	136868669	137020255	1	cholinergic receptor muscarinic 2 [Source:HGNC Symbol;Acc:HGNC:1951]		ENSG00000181072	DOWN	down	down	ENSG00000181072,GI:54792103,GI:54792104,GI:54792106,GI:54792108,GI:54792110,GI:54792112,GI:54792114,GI:54792116	TC0700730	3.01	0.0355	CHRM2,FLJ43243,HM2,MGC120006,MGC120007
ENSG00000266378	up	8.86271	1.74065	0.601736	2.8927	0.0038194	0.0895485	--	lincRNA			17	p12	14327335	14329474	1	--		ENSG00000266378	--	up	--	--	--	--	--	--
ENSG00000128274	up	295.428	1.41304	0.488612	2.89195	0.00382856	0.0895485	A4GALT	protein_coding			22	q13.2	42692121	42721298	-1	alpha 1,4-galactosyltransferase [Source:HGNC Symbol;Acc:HGNC:18149]		ENSG00000128274	--	up	--	--	--	--	--	--
ENSG00000197406	up	15.7792	1.27568	0.441136	2.89181	0.00383033	0.0895485	DIO3	protein_coding			14	q32.31	101561351	101563452	1	deiodinase, iodothyronine type III [Source:HGNC Symbol;Acc:HGNC:2885]		ENSG00000197406	--	up	--	--	--	--	--	--
ENSG00000258515	down	23.6567	-1.39531	0.482508	-2.89178	0.00383061	0.0895485	--	antisense			14	q11.2	20451305	20451918	1	--		ENSG00000258515	--	down	--	--	--	--	--	--
ENSG00000074603	down	1250.66	-0.468847	0.162211	-2.89035	0.00384811	0.0898013	DPP8	protein_coding			15	q22.31	65442463	65517704	-1	dipeptidyl peptidase 8 [Source:HGNC Symbol;Acc:HGNC:16490]		ENSG00000074603	DOWN	down	down	ENSG00000074603,GI:85787632,GI:85787819,GI:85787938,GI:85787993	TC1501044	2.06	0.0149	DPP8
ENSG00000204176	down	75.1068	-1.37191	0.474682	-2.89017	0.00385034	0.0898013	SYT15	protein_coding	102724488	LOC102724488	10	q11.22	46578217	46594173	1	synaptotagmin 15 [Source:HGNC Symbol;Acc:HGNC:17167]		ENSG00000204176	--	down	--	--	--	--	--	--
ENSG00000280048	up	13.7095	1.56197	0.540478	2.88997	0.0038528	0.0898013	--	TEC			15	q26.2	96112628	96116051	-1	--		ENSG00000280048	--	up	--	--	--	--	--	--
ENSG00000266541	up	14.0675	1.7223	0.596293	2.88835	0.00387268	0.090176	--	antisense			18	p11.22	9587386	9590182	1	--		ENSG00000266541	--	up	--	--	--	--	--	--
ENSG00000115604	up	123.489	1.46659	0.507954	2.88725	0.00388625	0.0903417	IL18R1	protein_coding			2	q12.1	102311529	102398775	1	interleukin 18 receptor 1 [Source:HGNC Symbol;Acc:HGNC:5988]		ENSG00000115604	--	up	--	--	--	--	--	--
ENSG00000228549	down	18.6432	-1.20968	0.418987	-2.88715	0.00388743	0.0903417	--	lincRNA			1	p36.13	16870945	16874092	1	--		ENSG00000228549	--	down	--	--	--	--	--	--
ENSG00000123444	down	83.513	-0.853596	0.295704	-2.88666	0.00389358	0.0903441	KBTBD4	protein_coding			11	p11.2	47572197	47579015	-1	kelch repeat and BTB domain containing 4 [Source:HGNC Symbol;Acc:HGNC:23761]		ENSG00000123444	DOWN	down	down	ENSG00000123444,GI:32189315,GI:32189384	TC1101356	1.84	0.041	BKLHD4,FLJ10450,HSPC252,KBTBD4
ENSG00000162510	up	25.5708	1.07236	0.371503	2.88653	0.00389516	0.0903441	MATN1	protein_coding			1	p35.2	30711277	30723587	-1	matrilin 1, cartilage matrix protein [Source:HGNC Symbol;Acc:HGNC:6907]		ENSG00000162510	--	up	--	--	--	--	--	--
ENSG00000118971	up	1856.16	0.681245	0.236075	2.88572	0.00390521	0.0904154	CCND2	protein_coding			12	p13.32	4273772	4305350	1	cyclin D2 [Source:HGNC Symbol;Acc:HGNC:1583]		ENSG00000118971	--	up	--	--	--	--	--	--
ENSG00000155850	up	452.726	1.22013	0.42285	2.88549	0.00390806	0.0904154	SLC26A2	protein_coding			5	q32	149960737	149993455	1	solute carrier family 26 member 2 [Source:HGNC Symbol;Acc:HGNC:10994]		ENSG00000155850	--	up	--	--	--	--	--	--
ENSG00000276768	up	20.711	1.61615	0.560134	2.8853	0.00391044	0.0904154	--	lincRNA			20	p13	5049857	5050321	-1	--		ENSG00000276768	--	up	--	--	--	--	--	--
ENSG00000110344	down	334.77	-0.88162	0.305582	-2.88505	0.00391351	0.0904154	UBE4A	protein_coding			11	q23.3	118359585	118399211	1	ubiquitination factor E4A [Source:HGNC Symbol;Acc:HGNC:12499]		ENSG00000110344	DOWN	down	down	ENSG00000110344,GI:38327028	TC1100890	1.77	0.00386	E4,KIAA0126,MGC133315,UBE4A,UBOX2,UFD2
ENSG00000165194	down	980.632	-1.24681	0.432361	-2.88371	0.00393016	0.0907116	PCDH19	protein_coding			X	q22.1	100291644	100410273	-1	protocadherin 19 [Source:HGNC Symbol;Acc:HGNC:14270]		ENSG00000165194	--	down	--	--	--	--	--	--
ENSG00000226944	down	15.2219	-1.24423	0.431613	-2.88275	0.00394217	0.0909003	--	antisense			1	p36.31	6204840	6205780	-1	--		ENSG00000226944	--	down	--	--	--	--	--	--
ENSG00000122986	up	356.007	1.07791	0.374057	2.88167	0.00395577	0.0911251	HVCN1	protein_coding			12	q24.11	110627841	110704950	-1	hydrogen voltage gated channel 1 [Source:HGNC Symbol;Acc:HGNC:28240]		ENSG00000122986	--	up	--	--	--	--	--	--
ENSG00000166159	down	304.847	-1.16162	0.403199	-2.88101	0.00396403	0.0912029	LRTM2	protein_coding			12	p13.33	1820267	1836752	1	leucine rich repeats and transmembrane domains 2 [Source:HGNC Symbol;Acc:HGNC:32443]		ENSG00000166159	--	down	--	--	--	--	--	--
ENSG00000177570	down	329.66	-0.688955	0.239155	-2.88079	0.00396685	0.0912029	SAMD12	protein_coding			8	q24.12	118189459	118621995	-1	sterile alpha motif domain containing 12 [Source:HGNC Symbol;Acc:HGNC:31750]		ENSG00000177570	--	down	--	--	--	--	--	--
ENSG00000230630	up	48.1312	1.45561	0.505412	2.88005	0.00397608	0.0913265	DNM3OS	antisense	100628315	DNM3OS	1	q24.3	172136531	172144794	-1	DNM3 opposite strand/antisense RNA [Source:HGNC Symbol;Acc:HGNC:41228]		ENSG00000230630	--	up	--	--	--	--	--	--
ENSG00000272202	up	2.90178	1.72504	0.599169	2.87905	0.00398878	NA	--	antisense			3	p14.3	57078943	57080101	1	--		ENSG00000272202	--	up	--	--	--	--	--	--
ENSG00000001630	down	20.2486	-1.36574	0.474626	-2.8775	0.00400837	0.0919789	CYP51A1	protein_coding			7	q21.2	92112151	92142952	-1	cytochrome P450 family 51 subfamily A member 1 [Source:HGNC Symbol;Acc:HGNC:2649]		ENSG00000001630	DOWN	down	down	ENSG00000001630,ENSG00000188693,GI:13929427	TC0701407	1.89	0.000939	CYP51A1
ENSG00000185745	down	1275.94	-1.00727	0.350113	-2.877	0.00401476	0.0920364	IFIT1	protein_coding			10	q23.31	89392546	89406486	1	interferon induced protein with tetratricopeptide repeats 1 [Source:HGNC Symbol;Acc:HGNC:5407]		ENSG00000185745	--	down	--	--	--	--	--	--
ENSG00000256433	up	23.3288	1.33177	0.463128	2.8756	0.00403263	0.0923566	--	lincRNA			12	p13.31	6393905	6396148	1	--		ENSG00000256433	--	up	--	--	--	--	--	--
ENSG00000183444	up	125.513	1.23124	0.428316	2.87459	0.00404548	0.0925613	OR7E38P	unprocessed_pseudogene			7	q21.3	97966090	97967074	-1	olfactory receptor family 7 subfamily E member 38 pseudogene [Source:HGNC Symbol;Acc:HGNC:8411]		ENSG00000183444	--	up	--	--	--	--	--	--
ENSG00000261188	down	352.882	-0.868264	0.302112	-2.87398	0.00405337	0.0925959	--	antisense			22	q12.1	26512537	26514568	1	--		ENSG00000261188	--	down	--	--	--	--	--	--
ENSG00000163017	up	559.781	1.66539	0.579493	2.87387	0.00405481	0.0925959	ACTG2	protein_coding			2	p13.1	73892314	73919865	1	actin, gamma 2, smooth muscle, enteric [Source:HGNC Symbol;Acc:HGNC:145]		ENSG00000163017	--	up	--	--	--	--	--	--
ENSG00000060566	down	14.1011	-1.4114	0.491335	-2.87257	0.00407144	0.09277	CREB3L3	protein_coding			19	p13.3	4153601	4173054	1	cAMP responsive element binding protein 3 like 3 [Source:HGNC Symbol;Acc:HGNC:18855]		ENSG00000060566	--	down	--	--	--	--	--	--
ENSG00000270441	up	77.8293	1.01374	0.352907	2.87255	0.00407179	0.09277	--	unprocessed_pseudogene			3	p21.31	49140086	49160851	-1	--		ENSG00000270441	--	up	--	--	--	--	--	--
ENSG00000138685	up	1262.37	0.72003	0.250677	2.87234	0.0040744	0.09277	FGF2	protein_coding			4	q28.1	122826708	122898236	1	fibroblast growth factor 2 [Source:HGNC Symbol;Acc:HGNC:3676]		ENSG00000138685	--	up	--	--	--	--	--	--
ENSG00000168209	up	702.784	1.29956	0.452484	2.87206	0.0040781	0.09277	DDIT4	protein_coding			10	q22.1	72273920	72276036	1	DNA damage inducible transcript 4 [Source:HGNC Symbol;Acc:HGNC:24944]		ENSG00000168209	--	up	--	--	--	--	--	--
ENSG00000251639	up	2.95412	1.72909	0.602116	2.87169	0.00408283	NA	--	processed_pseudogene			4	p16.3	1100016	1101558	-1	--		ENSG00000251639	--	up	--	--	--	--	--	--
ENSG00000215105	down	198.676	-1.15955	0.403874	-2.87107	0.00409084	0.0929704	TTC3P1	processed_pseudogene			X	q13.3	75740831	75746911	-1	tetratricopeptide repeat domain 3 pseudogene 1 [Source:HGNC Symbol;Acc:HGNC:23318]		ENSG00000215105	--	down	--	--	--	--	--	--
ENSG00000150337	up	147.982	1.46044	0.508887	2.86988	0.0041063	0.0932324	FCGR1A	protein_coding			1	q21.2	149782671	149792518	1	Fc fragment of IgG receptor Ia [Source:HGNC Symbol;Acc:HGNC:3613]		ENSG00000150337	--	up	--	--	--	--	--	--
ENSG00000232977	down	38.1219	-0.968196	0.337496	-2.86876	0.00412081	0.0934721	LINC00327	lincRNA			13	q12.12	23466571	23487464	1	long intergenic non-protein coding RNA 327 [Source:HGNC Symbol;Acc:HGNC:42009]		ENSG00000232977	--	down	--	--	--	--	--	--
ENSG00000085433	down	1615.21	-0.932189	0.324985	-2.8684	0.00412551	0.0934891	WDR47	protein_coding			1	p13.3	108970214	109042113	-1	WD repeat domain 47 [Source:HGNC Symbol;Acc:HGNC:29141]		ENSG00000085433	--	down	--	--	--	--	--	--
ENSG00000268938	up	13.2373	1.127	0.393118	2.86683	0.00414606	0.0937422	--	antisense			19	p13.11	18531613	18532632	1	--		ENSG00000268938	--	up	--	--	--	--	--	--
ENSG00000179967	up	51.9688	1.29941	0.453286	2.86665	0.00414847	0.0937422	PPP1R14BP3	processed_pseudogene			4	q31.1	139114930	139115374	-1	protein phosphatase 1 regulatory inhibitor subunit 14B pseudogene 3 [Source:HGNC Symbol;Acc:HGNC:16330]		ENSG00000179967	--	up	--	--	--	--	--	--
ENSG00000186212	down	27.4495	-1.38234	0.482216	-2.86664	0.00414855	0.0937422	SOWAHB	protein_coding			4	q21.1	76894928	76898147	-1	sosondowah ankyrin repeat domain family member B [Source:HGNC Symbol;Acc:HGNC:32958]		ENSG00000186212	--	down	--	--	--	--	--	--
ENSG00000275088	down	24.8602	-1.35344	0.472295	-2.86566	0.00416135	0.0939419	--	lincRNA			16	q24.1	85142696	85146001	-1	--		ENSG00000275088	--	down	--	--	--	--	--	--
ENSG00000271870	up	175.418	0.557401	0.194546	2.86513	0.00416834	0.0940099	--	antisense			3	p26.2	3152942	3153435	1	--		ENSG00000271870	--	up	--	--	--	--	--	--
ENSG00000280730	down	11.3718	-1.33306	0.465328	-2.86477	0.00417311	0.0940279	NA	NA			NA	NA	NA	NA	NA	NA		ENSG00000280730	--	down	--	--	--	--	--	--
ENSG00000178538	down	455.908	-1.02221	0.357224	-2.86153	0.00421601	0.0949042	CA8	protein_coding			8	q12.1	60187347	60281412	-1	carbonic anhydrase 8 [Source:HGNC Symbol;Acc:HGNC:1382]		ENSG00000178538	--	down	--	--	--	--	--	--
ENSG00000179399	down	267.04	-0.971849	0.33981	-2.85998	0.00423673	0.0952802	GPC5	protein_coding			13	q31.3	91398607	92873682	1	glypican 5 [Source:HGNC Symbol;Acc:HGNC:4453]		ENSG00000179399	--	down	--	--	--	--	--	--
ENSG00000272150	down	56.2068	-1.03061	0.360469	-2.85907	0.00424881	0.0954612	NBPF25P	transcribed_unprocessed_pseudogene			1	q21.1	145572345	145607858	-1	neuroblastoma breakpoint family member 25, pseudogene [Source:HGNC Symbol;Acc:HGNC:45046]		ENSG00000272150	--	down	--	--	--	--	--	--
ENSG00000198342	up	73.5546	1.26383	0.442152	2.85837	0.00425827	0.0955829	ZNF442	protein_coding			19	p13.2	12345949	12365905	-1	zinc finger protein 442 [Source:HGNC Symbol;Acc:HGNC:20877]		ENSG00000198342	--	up	--	--	--	--	--	--
ENSG00000261186	up	33.8489	1.26797	0.443697	2.85775	0.00426663	0.0956799	--	antisense			2	q37.3	242087351	242088457	-1	--		ENSG00000261186	--	up	--	--	--	--	--	--
ENSG00000265666	up	60.5012	0.8746	0.30615	2.85677	0.00427972	0.0958425	RARA-AS1	antisense			17	q21.2	40340867	40343136	-1	RARA antisense RNA 1 [Source:HGNC Symbol;Acc:HGNC:49577]		ENSG00000265666	--	up	--	--	--	--	--	--
ENSG00000214837	down	25.3485	-1.04213	0.36485	-2.85632	0.00428585	0.0958425	LINC01347	transcribed_unprocessed_pseudogene			1	q43	243056307	243101744	-1	long intergenic non-protein coding RNA 1347 [Source:HGNC Symbol;Acc:HGNC:50566]		ENSG00000214837	--	down	--	--	--	--	--	--
ENSG00000112033	up	1539.15	0.618776	0.216635	2.85631	0.00428602	0.0958425	PPARD	protein_coding			6	p21.31	35342558	35428191	1	peroxisome proliferator activated receptor delta [Source:HGNC Symbol;Acc:HGNC:9235]		ENSG00000112033	--	up	--	--	--	--	--	--
ENSG00000176601	down	293.326	-1.63883	0.573856	-2.85581	0.00429268	0.0959009	MAP3K19	protein_coding			2	q21.3	134964491	135047468	-1	mitogen-activated protein kinase kinase kinase 19 [Source:HGNC Symbol;Acc:HGNC:26249]		ENSG00000176601	--	down	--	--	--	--	--	--
ENSG00000262890	down	117.236	-1.50578	0.527331	-2.85548	0.00429722	0.0959118	--	lincRNA			16	q22.2	70802083	70802840	-1	--		ENSG00000262890	--	down	--	--	--	--	--	--
ENSG00000172296	up	127.308	1.18674	0.415758	2.8544	0.00431187	0.0961481	SPTLC3	protein_coding			20	p12.1	13008979	13169103	1	serine palmitoyltransferase long chain base subunit 3 [Source:HGNC Symbol;Acc:HGNC:16253]		ENSG00000172296	--	up	--	--	--	--	--	--
ENSG00000100583	down	70.0801	-1.15756	0.405639	-2.85367	0.00432176	0.0962782	SAMD15	protein_coding			14	q24.3	77376689	77391497	1	sterile alpha motif domain containing 15 [Source:HGNC Symbol;Acc:HGNC:18631]		ENSG00000100583	--	down	--	--	--	--	--	--
ENSG00000058091	down	1316.02	-0.846594	0.296789	-2.85251	0.0043375	0.0965024	CDK14	protein_coding			7	q21.13	90466424	91210590	1	cyclin dependent kinase 14 [Source:HGNC Symbol;Acc:HGNC:8883]		ENSG00000058091	--	down	--	--	--	--	--	--
ENSG00000164749	down	21.3652	-1.18533	0.415566	-2.85233	0.00433998	0.0965024	HNF4G	protein_coding			8	q21.13	75407914	75566843	1	hepatocyte nuclear factor 4 gamma [Source:HGNC Symbol;Acc:HGNC:5026]		ENSG00000164749	--	down	up	ENSG00000164749,GI:40254474	TC0800390	1.73	0.0284	HNF4G
ENSG00000103710	up	1609.3	0.784162	0.274968	2.85183	0.00434688	0.0965651	RASL12	protein_coding			15	q22.31	65053337	65076690	-1	RAS like family 12 [Source:HGNC Symbol;Acc:HGNC:30289]		ENSG00000103710	UP	up	up	ENSG00000103710,GI:38455389	TC1501035	2.03	0.00406	RASL12
ENSG00000002933	up	740.329	1.05417	0.369793	2.85069	0.00436243	0.0967497	TMEM176A	protein_coding			7	q36.1	150800403	150805120	1	transmembrane protein 176A [Source:HGNC Symbol;Acc:HGNC:24930]		ENSG00000002933	--	up	down	ENSG00000002933,GI:32484986	TC0700886	2.27	0.026	HCA112
ENSG00000105321	up	387.996	0.635903	0.22308	2.85056	0.0043642	0.0967497	CCDC9	protein_coding			19	q13.32	47255980	47271953	1	coiled-coil domain containing 9 [Source:HGNC Symbol;Acc:HGNC:24560]		ENSG00000105321	--	up	--	--	--	--	--	--
ENSG00000198301	down	259.029	-1.00017	0.350922	-2.85011	0.00437041	0.0967497	SDAD1	protein_coding			4	q21.1	75940950	75990962	-1	SDA1 domain containing 1 [Source:HGNC Symbol;Acc:HGNC:25537]		ENSG00000198301	DOWN	down	down	ENSG00000198301,GI:8922466	TC0401053	1.95	0.025	DKFZp686E22207,FLJ10498,SDAD1
ENSG00000276023	up	614.942	0.748561	0.26265	2.85003	0.00437153	0.0967497	DUSP14	protein_coding			17	q12	37489831	37513501	1	dual specificity phosphatase 14 [Source:HGNC Symbol;Acc:HGNC:17007]		ENSG00000276023	--	up	--	--	--	--	--	--
ENSG00000151812	down	56.4814	-1.22166	0.428728	-2.84949	0.004379	0.0968245	SLC35F4	protein_coding			14	q23.1	57563922	57982194	-1	solute carrier family 35 member F4 [Source:HGNC Symbol;Acc:HGNC:19845]		ENSG00000151812	--	down	--	--	--	--	--	--
ENSG00000174963	up	260.162	0.698788	0.245277	2.84898	0.00438594	0.0968875	ZIC4	protein_coding			3	q24	147386046	147406860	-1	Zic family member 4 [Source:HGNC Symbol;Acc:HGNC:20393]		ENSG00000174963	--	up	--	--	--	--	--	--
ENSG00000188522	up	94.0102	0.81842	0.28734	2.84826	0.00439585	0.0970159	FAM83G	protein_coding			17	p11.2	18968789	19004804	-1	family with sequence similarity 83 member G [Source:HGNC Symbol;Acc:HGNC:32554]		ENSG00000188522	--	up	--	--	--	--	--	--
ENSG00000197362	down	165.639	-0.905918	0.318237	-2.84668	0.00441784	0.0974105	ZNF786	protein_coding			7	q36.1	149069643	149090782	-1	zinc finger protein 786 [Source:HGNC Symbol;Acc:HGNC:21806]		ENSG00000197362	--	down	--	--	--	--	--	--
ENSG00000217702	up	46.8964	1.56535	0.549955	2.84632	0.00442273	0.0974275	--	lincRNA	107985899		2	p13.1	74130583	74135395	1	--		ENSG00000217702	--	up	--	--	--	--	--	--
ENSG00000186466	up	6.1703	1.60726	0.564943	2.845	0.00444112	0.0976302	AQP7P1	unprocessed_pseudogene			9	q13	63317067	63333091	-1	aquaporin 7 pseudogene 1 [Source:HGNC Symbol;Acc:HGNC:32048]		ENSG00000186466	--	up	--	--	--	--	--	--
ENSG00000184058	up	31.6536	1.2876	0.452621	2.84475	0.00444456	0.0976302	TBX1	protein_coding			22	q11.21	19756703	19783593	1	T-box 1 [Source:HGNC Symbol;Acc:HGNC:11592]		ENSG00000184058	--	up	--	--	--	--	--	--
ENSG00000124097	down	17.0632	-1.51501	0.532607	-2.84451	0.00444799	0.0976302	HMGB1P1	processed_pseudogene			20	q13.31	57488392	57489027	-1	high mobility group box 1 pseudogene 1 [Source:HGNC Symbol;Acc:HGNC:4993]		ENSG00000124097	--	down	--	--	--	--	--	--
ENSG00000184697	down	5.11602	-1.61346	0.567226	-2.84448	0.00444842	0.0976302	CLDN6	protein_coding			16	p13.3	3014712	3020071	-1	claudin 6 [Source:HGNC Symbol;Acc:HGNC:2048]		ENSG00000184697	--	down	--	--	--	--	--	--
ENSG00000278828	up	11.5787	1.51005	0.530977	2.8439	0.00445644	0.0977157	HIST1H3H	protein_coding			6	p22.1	27810064	27811300	1	histone cluster 1 H3 family member h [Source:HGNC Symbol;Acc:HGNC:4775]		ENSG00000278828	--	up	--	--	--	--	--	--
ENSG00000183935	down	90.1365	-0.865089	0.304338	-2.84252	0.00447583	0.09805	HTR7P1	transcribed_processed_pseudogene			12	p13.1	13000420	13004830	1	5-hydroxytryptamine receptor 7 pseudogene 1 [Source:HGNC Symbol;Acc:HGNC:30411]		ENSG00000183935	--	down	--	--	--	--	--	--
ENSG00000150347	up	1044.65	0.936959	0.329754	2.84139	0.00449175	0.0983078	ARID5B	protein_coding			10	q21.2	61901300	62096944	1	AT-rich interaction domain 5B [Source:HGNC Symbol;Acc:HGNC:17362]		ENSG00000150347	--	up	--	--	--	--	--	--
ENSG00000261123	down	18.8359	-1.12666	0.396692	-2.84013	0.00450951	0.0986054	--	sense_intronic			16	p13.3	2094830	2097026	-1	--		ENSG00000261123	--	down	--	--	--	--	--	--
ENSG00000119729	up	1876.92	0.458484	0.161449	2.8398	0.00451415	0.098616	RHOQ	protein_coding			2	p21	46541806	46583121	1	ras homolog family member Q [Source:HGNC Symbol;Acc:HGNC:17736]		ENSG00000119729	--	up	--	--	--	--	--	--
ENSG00000149273	up	8603.88	0.73346	0.258349	2.83902	0.00452519	0.098766	RPS3	protein_coding			11	q13.4	75399486	75422280	1	ribosomal protein S3 [Source:HGNC Symbol;Acc:HGNC:10420]		ENSG00000149273	--	up	--	--	--	--	--	--
ENSG00000227560	up	5.32506	1.5872	0.559293	2.83786	0.00454172	0.0990355	RPS15AP30	processed_pseudogene			10	q25.2	112987476	112987865	1	ribosomal protein S15a pseudogene 30 [Source:HGNC Symbol;Acc:HGNC:35495]		ENSG00000227560	--	up	--	--	--	--	--	--
ENSG00000128872	down	4060.55	-0.722395	0.254591	-2.83748	0.00454718	0.0990633	TMOD2	protein_coding			15	q21.2	51751561	51816368	1	tropomodulin 2 [Source:HGNC Symbol;Acc:HGNC:11872]		ENSG00000128872	DOWN	down	down	ENSG00000128872,GI:40789262	TC1500338	1.72	0.00196	MGC39481,NTMOD,TMOD2
ENSG00000144908	up	1103.61	0.889914	0.313664	2.83716	0.00455171	0.0990709	ALDH1L1	protein_coding			3	q21.3	126103562	126197994	-1	aldehyde dehydrogenase 1 family member L1 [Source:HGNC Symbol;Acc:HGNC:3978]		ENSG00000144908	--	up	--	--	--	--	--	--
ENSG00000099998	up	1384.16	1.30781	0.461115	2.8362	0.00456541	0.0990931	GGT5	protein_coding			22	q11.23	24219654	24245142	-1	gamma-glutamyltransferase 5 [Source:HGNC Symbol;Acc:HGNC:4260]		ENSG00000099998	--	up	--	--	--	--	--	--
ENSG00000108556	up	35.9794	1.3243	0.46693	2.83619	0.00456548	0.0990931	CHRNE	protein_coding			17	p13.2	4897774	4903074	-1	cholinergic receptor nicotinic epsilon subunit [Source:HGNC Symbol;Acc:HGNC:1966]		ENSG00000108556	--	up	--	--	--	--	--	--
ENSG00000242114	up	18.8526	1.45672	0.513623	2.83617	0.00456574	0.0990931	MTFP1	protein_coding			22	q12.2	30425530	30429053	1	mitochondrial fission process 1 [Source:HGNC Symbol;Acc:HGNC:26945]		ENSG00000242114	--	up	--	--	--	--	--	--
ENSG00000245869	up	11.022	1.71082	0.603273	2.83589	0.00456979	0.0990931	--	antisense			11	q23.3	118885841	118887742	-1	--		ENSG00000245869	--	up	--	--	--	--	--	--
ENSG00000224513	down	21.2504	-1.60509	0.566047	-2.83561	0.00457386	0.0990931	--	antisense			11	p15.4	3226061	3232838	1	--		ENSG00000224513	--	down	--	--	--	--	--	--
ENSG00000188827	down	295.596	-0.690153	0.243437	-2.83504	0.00458196	0.0990931	SLX4	protein_coding			16	p13.3	3581181	3611598	-1	SLX4 structure-specific endonuclease subunit [Source:HGNC Symbol;Acc:HGNC:23845]		ENSG00000188827	--	down	--	--	--	--	--	--
ENSG00000140511	up	214.365	1.3259	0.467741	2.83469	0.00458708	0.0990931	HAPLN3	protein_coding			15	q26.1	88877288	88895626	-1	hyaluronan and proteoglycan link protein 3 [Source:HGNC Symbol;Acc:HGNC:21446]		ENSG00000140511	UP	up	up	ENSG00000140511,GI:32455240	TC1501223	2.36	0.0493	EXLD1,HAPLN3,HsT19883
ENSG00000227082	down	91.5177	-0.79987	0.282196	-2.83445	0.00459051	0.0990931	--	lincRNA			1	p11.2	121396754	121463129	1	--		ENSG00000227082	--	down	--	--	--	--	--	--
ENSG00000168827	down	999.179	-0.411059	0.145048	-2.83396	0.00459757	0.0990931	GFM1	protein_coding			3	q25.32	158644278	158692575	1	G elongation factor mitochondrial 1 [Source:HGNC Symbol;Acc:HGNC:13780]		ENSG00000168827	DOWN	down	down	ENSG00000168827,GI:25306276	TC0300746	1.74	0.00832	GFM1
ENSG00000104907	up	1466.49	0.818476	0.288835	2.83371	0.00460107	0.0990931	TRMT1	protein_coding			19	p13.13	13104902	13117567	-1	tRNA methyltransferase 1 [Source:HGNC Symbol;Acc:HGNC:25980]		ENSG00000104907	--	up	--	--	--	--	--	--
ENSG00000145817	down	672.574	-0.707021	0.249509	-2.83365	0.00460192	0.0990931	YIPF5	protein_coding			5	q31.3	144158159	144170714	-1	Yip1 domain family member 5 [Source:HGNC Symbol;Acc:HGNC:24877]		ENSG00000145817	--	down	--	--	--	--	--	--
ENSG00000062716	up	2475.54	1.24252	0.438497	2.83358	0.00460295	0.0990931	VMP1	protein_coding	406991	MIR21	17	q23.1	59707192	59842255	1	vacuole membrane protein 1 [Source:HGNC Symbol;Acc:HGNC:29559]		ENSG00000062716	--	up	down	ENSG00000062716,GI:20070348	TC1700647	1.91	0.00428	DKFZP566I133,TMEM49,VMP1
ENSG00000136732	up	356.595	1.16979	0.412898	2.83312	0.00460957	0.0991455	GYPC	protein_coding			2	q14.3	126655933	126696675	1	glycophorin C (Gerbich blood group) [Source:HGNC Symbol;Acc:HGNC:4704]		ENSG00000136732	--	up	--	--	--	--	--	--
ENSG00000135686	up	920.558	0.524753	0.185303	2.83187	0.00462773	0.0994458	KLHL36	protein_coding			16	q24.1	84648525	84667686	1	kelch like family member 36 [Source:HGNC Symbol;Acc:HGNC:17844]		ENSG00000135686	--	up	--	--	--	--	--	--
ENSG00000105193	up	6684.96	0.883095	0.311962	2.83078	0.00464354	0.0996054	RPS16	protein_coding			19	q13.2	39433207	39435948	-1	ribosomal protein S16 [Source:HGNC Symbol;Acc:HGNC:10396]		ENSG00000105193	--	up	--	--	--	--	--	--
ENSG00000151458	down	522.345	-0.777502	0.274661	-2.83077	0.00464357	0.0996054	ANKRD50	protein_coding			4	q28.1	124664052	124712732	-1	ankyrin repeat domain 50 [Source:HGNC Symbol;Acc:HGNC:29223]		ENSG00000151458	--	down	--	--	--	--	--	--
ENSG00000213023	down	589.498	-1.23808	0.437415	-2.83045	0.00464828	0.0996162	SYT3	protein_coding			19	q13.33	50621307	50639827	-1	synaptotagmin 3 [Source:HGNC Symbol;Acc:HGNC:11511]		ENSG00000213023	--	down	--	--	--	--	--	--
ENSG00000249364	up	9.21377	1.65374	0.584536	2.82915	0.00466723	0.0998817	--	lincRNA			5	q12.3	67379378	67805238	1	--		ENSG00000249364	--	up	--	--	--	--	--	--
ENSG00000231908	up	20.6996	1.21368	0.429011	2.82902	0.0046691	0.0998817	IDH1-AS1	antisense			2	q34	208255247	208256181	1	IDH1 antisense RNA 1 [Source:HGNC Symbol;Acc:HGNC:40292]		ENSG00000231908	--	up	--	--	--	--	--	--
ENSG00000066230	down	75.9382	-1.18712	0.419753	-2.82813	0.00468201	0.1	SLC9A3	protein_coding			5	p15.33	473310	524332	-1	solute carrier family 9 member A3 [Source:HGNC Symbol;Acc:HGNC:11073]		ENSG00000066230	--	down	--	--	--	--	--	--
ENSG00000180881	down	429.048	-0.971213	0.34342	-2.82806	0.00468308	0.1	CAPS2	protein_coding			12	q21.2	75275979	75390928	-1	calcyphosine 2 [Source:HGNC Symbol;Acc:HGNC:16471]		ENSG00000180881	--	down	--	--	--	--	--	--
ENSG00000168229	down	23.521	-1.3844	0.489726	-2.82689	0.00470026	0.100276	PTGDR	protein_coding			14	q22.1	52267713	52276724	1	prostaglandin D2 receptor [Source:HGNC Symbol;Acc:HGNC:9591]		ENSG00000168229	--	down	--	--	--	--	--	--
ENSG00000134775	down	406.938	-1.12069	0.396854	-2.82394	0.00474372	0.101056	FHOD3	protein_coding			18	q12.2	36297714	36780055	1	formin homology 2 domain containing 3 [Source:HGNC Symbol;Acc:HGNC:26178]		ENSG00000134775	--	down	--	--	--	--	--	--
ENSG00000204843	down	4616.96	-0.704853	0.24961	-2.82381	0.00474562	0.101056	DCTN1	protein_coding			2	p13.1	74361154	74392087	-1	dynactin subunit 1 [Source:HGNC Symbol;Acc:HGNC:2711]		ENSG00000204843	--	down	--	--	--	--	--	--
ENSG00000012211	up	69.9411	0.991216	0.351054	2.82354	0.0047496	0.101056	PRICKLE3	protein_coding			X	p11.23	49175264	49186528	-1	prickle planar cell polarity protein 3 [Source:HGNC Symbol;Acc:HGNC:6645]		ENSG00000012211	--	up	--	--	--	--	--	--
ENSG00000145934	down	624.813	-1.06002	0.375496	-2.82299	0.00475775	0.101139	TENM2	protein_coding			5	q34	167284799	168264157	1	teneurin transmembrane protein 2 [Source:HGNC Symbol;Acc:HGNC:29943]		ENSG00000145934	--	down	--	--	--	--	--	--
ENSG00000275070	up	13.9991	1.54931	0.548961	2.82227	0.00476857	0.101151	--	misc_RNA			X	q26.1	129796491	129796783	-1	Metazoan signal recognition particle RNA [Source:RFAM;Acc:RF00017]		ENSG00000275070	--	up	--	--	--	--	--	--
ENSG00000105516	down	733.105	-0.865064	0.306518	-2.82222	0.00476918	0.101151	DBP	protein_coding			19	q13.33	48630030	48637438	-1	D-box binding PAR bZIP transcription factor [Source:HGNC Symbol;Acc:HGNC:2697]		ENSG00000105516	DOWN	down	down	ENSG00000105516,GI:31542492	TC1901660	2	0.0259	DBP
ENSG00000126500	down	166.649	-0.749746	0.26567	-2.82209	0.00477117	0.101151	FLRT1	protein_coding			11	q13.1	64103188	64119173	1	fibronectin leucine rich transmembrane protein 1 [Source:HGNC Symbol;Acc:HGNC:3760]		ENSG00000126500	--	down	--	--	--	--	--	--
ENSG00000213713	down	32.7229	-1.20675	0.427681	-2.82161	0.00477834	0.101213	PIGCP1	processed_pseudogene			11	p13	33075566	33076460	-1	phosphatidylinositol glycan anchor biosynthesis class C pseudogene 1 [Source:HGNC Symbol;Acc:HGNC:8961]		ENSG00000213713	--	down	--	--	--	--	--	--
ENSG00000265566	down	4.46809	-1.6199	0.574286	-2.82072	0.00479163	0.101404	RN7SL605P	misc_RNA			11	q12.1	57528085	57528365	-1	RNA, 7SL, cytoplasmic 605, pseudogene [Source:HGNC Symbol;Acc:HGNC:46621]		ENSG00000265566	--	down	--	--	--	--	--	--
ENSG00000107551	up	4314.26	0.873288	0.309655	2.82019	0.0047995	0.101464	RASSF4	protein_coding			10	q11.21	44959407	44995891	1	Ras association domain family member 4 [Source:HGNC Symbol;Acc:HGNC:20793]		ENSG00000107551	--	up	--	--	--	--	--	--
ENSG00000273687	up	7.99007	1.38427	0.490885	2.81995	0.00480304	0.101464	--	antisense			17	q12	35018660	35018991	1	--		ENSG00000273687	--	up	--	--	--	--	--	--
ENSG00000253831	up	5.01995	1.64016	0.581813	2.81905	0.00481654	0.101575	ETV3L	protein_coding			1	q23.1	157092044	157099808	-1	ETS variant 3 like [Source:HGNC Symbol;Acc:HGNC:33834]		ENSG00000253831	--	up	--	--	--	--	--	--
ENSG00000271207	up	12.6239	1.67571	0.594501	2.81868	0.00482209	0.101575	MTCO1P22	processed_pseudogene			5	q21.1	100053686	100055045	-1	mitochondrially encoded cytochrome c oxidase I pseudogene 22 [Source:HGNC Symbol;Acc:HGNC:52087]		ENSG00000271207	--	up	--	--	--	--	--	--
ENSG00000256079	up	4.98989	1.59749	0.566774	2.81857	0.00482383	0.101575	--	processed_pseudogene			12	p12.1	25435581	25436238	-1	--		ENSG00000256079	--	up	--	--	--	--	--	--
ENSG00000257057	down	58.252	-1.50803	0.535053	-2.81846	0.00482545	0.101575	C11orf97	protein_coding			11	q21	94512432	94532123	1	chromosome 11 open reading frame 97 [Source:HGNC Symbol;Acc:HGNC:49544]		ENSG00000257057	--	down	--	--	--	--	--	--
ENSG00000224797	up	4.23794	1.69634	0.601973	2.81797	0.00483289	0.101604	--	processed_pseudogene			9	q34.12	130724786	130725050	-1	--		ENSG00000224797	--	up	--	--	--	--	--	--
ENSG00000176204	down	215.405	-0.99059	0.351586	-2.81749	0.00484013	0.101604	LRRTM4	protein_coding			2	p12	76747719	77593319	-1	leucine rich repeat transmembrane neuronal 4 [Source:HGNC Symbol;Acc:HGNC:19411]		ENSG00000176204	--	down	--	--	--	--	--	--
ENSG00000117650	down	13.1543	-1.64263	0.583104	-2.81705	0.00484677	0.101604	NEK2	protein_coding			1	q32.3	211658657	211675630	-1	NIMA related kinase 2 [Source:HGNC Symbol;Acc:HGNC:7745]		ENSG00000117650	--	down	--	--	--	--	--	--
ENSG00000139178	up	329.812	1.19243	0.423291	2.81704	0.00484679	0.101604	C1RL	protein_coding			12	p13.31	7089587	7109273	-1	complement C1r subcomponent like [Source:HGNC Symbol;Acc:HGNC:21265]		ENSG00000139178	--	up	--	--	--	--	--	--
ENSG00000197322	down	38.9085	-1.313	0.466271	-2.81596	0.00486313	0.101604	C17orf102	lincRNA			17	q12	34574123	34579369	-1	chromosome 17 open reading frame 102 [Source:HGNC Symbol;Acc:HGNC:34412]		ENSG00000197322	--	down	--	--	--	--	--	--
ENSG00000244405	up	874.179	0.745654	0.264805	2.81587	0.00486461	0.101604	ETV5	protein_coding			3	q27.2	186046308	186110318	-1	ETS variant 5 [Source:HGNC Symbol;Acc:HGNC:3494]		ENSG00000244405	--	up	--	--	--	--	--	--
ENSG00000125107	down	640.349	-0.777031	0.275974	-2.8156	0.00486869	0.101604	CNOT1	protein_coding			16	q21	58519951	58629886	-1	CCR4-NOT transcription complex subunit 1 [Source:HGNC Symbol;Acc:HGNC:7877]		ENSG00000125107	DOWN	down	down	ENSG00000125107,GI:42716274,GI:46275836	TC1601139	1.59	0.0118	CNOT1
ENSG00000233521	up	3.19362	1.70085	0.604083	2.81559	0.0048687	NA	--	lincRNA			22	q12.1	27221349	27224727	-1	--		ENSG00000233521	--	up	--	--	--	--	--	--
ENSG00000273474	up	7.93878	1.39343	0.4949	2.81557	0.00486906	0.101604	--	antisense			10	p13	13675646	13675990	1	--		ENSG00000273474	--	up	--	--	--	--	--	--
ENSG00000055070	up	1236.28	0.983641	0.349385	2.81534	0.00487249	0.101604	SZRD1	protein_coding			1	p36.13	16352575	16398145	1	SUZ RNA binding domain containing 1 [Source:HGNC Symbol;Acc:HGNC:30232]		ENSG00000055070	--	up	--	--	--	--	--	--
ENSG00000175874	down	508.571	-1.25175	0.444629	-2.81527	0.00487369	0.101604	CREG2	protein_coding			2	q11.2	101345551	101387595	-1	cellular repressor of E1A stimulated genes 2 [Source:HGNC Symbol;Acc:HGNC:14272]		ENSG00000175874	--	down	--	--	--	--	--	--
ENSG00000170231	down	485.451	-0.926071	0.328949	-2.81524	0.00487406	0.101604	FABP6	protein_coding			5	q33.3	160187367	160238735	1	fatty acid binding protein 6 [Source:HGNC Symbol;Acc:HGNC:3561]		ENSG00000170231	--	down	--	--	--	--	--	--
ENSG00000118402	down	859.662	-1.08003	0.38375	-2.81441	0.0048867	0.101698	ELOVL4	protein_coding			6	q14.1	79914812	79947580	-1	ELOVL fatty acid elongase 4 [Source:HGNC Symbol;Acc:HGNC:14415]		ENSG00000118402	--	down	--	--	--	--	--	--
ENSG00000139618	up	23.2449	1.08911	0.386982	2.81438	0.00488713	0.101698	BRCA2	protein_coding			13	q13.1	32315474	32400266	1	BRCA2, DNA repair associated [Source:HGNC Symbol;Acc:HGNC:1101]		ENSG00000139618	--	up	--	--	--	--	--	--
ENSG00000150594	down	433.483	-1.05115	0.373549	-2.81395	0.00489363	0.101744	ADRA2A	protein_coding			10	q25.2	111077163	111080907	1	adrenoceptor alpha 2A [Source:HGNC Symbol;Acc:HGNC:281]		ENSG00000150594	--	down	--	--	--	--	--	--
ENSG00000132463	down	2843.8	-0.419726	0.149184	-2.81348	0.00490079	0.101803	GRSF1	protein_coding			4	q13.3	70815782	70839945	-1	G-rich RNA sequence binding factor 1 [Source:HGNC Symbol;Acc:HGNC:4610]		ENSG00000132463	DOWN	down	down	ENSG00000132463,GI:53759144	TC0401021	2.36	0.000404	GRSF1
ENSG00000252316	up	19.5159	1.49998	0.533385	2.8122	0.00492044	0.102103	RNY4	misc_RNA			7	q36.1	148963315	148963410	1	RNA, Ro-associated Y4 [Source:HGNC Symbol;Acc:HGNC:10244]		ENSG00000252316	--	up	--	--	--	--	--	--
ENSG00000262652	up	3.42546	1.69327	0.602121	2.81217	0.00492081	NA	--	sense_intronic			17	q25.3	82578023	82578616	1	--		ENSG00000262652	--	up	--	--	--	--	--	--
ENSG00000203392	up	36.3001	1.29371	0.460073	2.81198	0.00492383	0.102103	--	antisense			15	q24.2	75678548	75680752	1	--		ENSG00000203392	--	up	--	--	--	--	--	--
ENSG00000163162	up	1008.16	0.59674	0.212308	2.81073	0.00494294	0.102368	RNF149	protein_coding			2	q11.2	101271219	101308701	-1	ring finger protein 149 [Source:HGNC Symbol;Acc:HGNC:23137]		ENSG00000163162	--	up	--	--	--	--	--	--
ENSG00000136143	down	1382.07	-0.783331	0.27872	-2.81046	0.00494704	0.102368	SUCLA2	protein_coding			13	q14.2	47936491	48001354	-1	succinate-CoA ligase ADP-forming beta subunit [Source:HGNC Symbol;Acc:HGNC:11448]		ENSG00000136143	--	down	--	--	--	--	--	--
ENSG00000272568	down	178.141	-1.09999	0.391413	-2.8103	0.0049496	0.102368	--	antisense			7	p14.3	28979967	29013367	1	--		ENSG00000272568	--	down	--	--	--	--	--	--
ENSG00000273123	up	15.7396	1.43804	0.511922	2.80909	0.00496815	0.102662	--	antisense			3	q21.1	123715851	123716399	1	--		ENSG00000273123	--	up	--	--	--	--	--	--
ENSG00000089157	up	8685.64	0.66579	0.237075	2.80835	0.00497963	0.10281	RPLP0	protein_coding			12	q24.23	120196686	120201235	-1	ribosomal protein lateral stalk subunit P0 [Source:HGNC Symbol;Acc:HGNC:10371]		ENSG00000089157	--	up	--	--	--	--	--	--
ENSG00000252757	up	5.1072	1.68554	0.600333	2.80768	0.00499003	0.102856	RN7SKP96	misc_RNA			4	q21.3	86336318	86336614	-1	RNA, 7SK small nuclear pseudogene 96 [Source:HGNC Symbol;Acc:HGNC:45820]		ENSG00000252757	--	up	--	--	--	--	--	--
ENSG00000248127	down	18.4956	-1.21664	0.433332	-2.80764	0.00499058	0.102856	--	lincRNA			5	q13.3	76081946	76084186	-1	--		ENSG00000248127	--	down	--	--	--	--	--	--
ENSG00000131797	down	220.831	-0.83849	0.29883	-2.80591	0.0050174	0.103319	CLUHP3	transcribed_unprocessed_pseudogene			16	p11.2	31700590	31711986	1	clustered mitochondria homolog pseudogene 3 [Source:HGNC Symbol;Acc:HGNC:28447]		ENSG00000131797	--	down	--	--	--	--	--	--
ENSG00000172348	down	3714.41	-0.99027	0.353324	-2.80272	0.00506732	0.104256	RCAN2	protein_coding			6	p12.3	46220736	46491972	-1	regulator of calcineurin 2 [Source:HGNC Symbol;Acc:HGNC:3041]		ENSG00000172348	--	down	--	--	--	--	--	--
ENSG00000275993	up	409.513	1.42762	0.5095	2.80201	0.00507859	0.104261	--	protein_coding			21	p12	6111134	6123739	1	--		ENSG00000275993	--	up	--	--	--	--	--	--
ENSG00000172995	down	816.352	-0.847058	0.30231	-2.80195	0.00507941	0.104261	ARPP21	protein_coding			3	p22.3	35638945	35794496	1	cAMP regulated phosphoprotein 21 [Source:HGNC Symbol;Acc:HGNC:16968]		ENSG00000172995	--	down	--	--	--	--	--	--
ENSG00000137976	up	12.3133	1.21974	0.435388	2.8015	0.0050865	0.104261	DNASE2B	protein_coding			1	p31.1	84398532	84415018	1	deoxyribonuclease 2 beta [Source:HGNC Symbol;Acc:HGNC:28875]		ENSG00000137976	--	up	--	--	--	--	--	--
ENSG00000226084	up	52.3012	0.761801	0.271943	2.80132	0.00508934	0.104261	--	processed_pseudogene			1	p31.1	77129114	77129668	1	--		ENSG00000226084	--	up	--	--	--	--	--	--
ENSG00000128272	up	8234.85	0.856369	0.30571	2.80124	0.0050906	0.104261	ATF4	protein_coding			22	q13.1	39519695	39522685	1	activating transcription factor 4 [Source:HGNC Symbol;Acc:HGNC:786]		ENSG00000128272	--	up	--	--	--	--	--	--
ENSG00000137818	up	13072.6	0.905124	0.323139	2.80103	0.00509393	0.104261	RPLP1	protein_coding			15	q23	69452784	69456194	1	ribosomal protein lateral stalk subunit P1 [Source:HGNC Symbol;Acc:HGNC:10372]		ENSG00000137818	--	up	--	--	--	--	--	--
ENSG00000136315	up	2.49201	1.68945	0.603517	2.79934	0.00512071	NA	--	lincRNA			14	q11.2	20919361	20920299	1	--		ENSG00000136315	--	up	--	--	--	--	--	--
ENSG00000207175	up	4.47904	1.65452	0.591077	2.79916	0.00512355	0.104776	RNU1-67P	snRNA			X	q24	119423742	119423905	1	RNA, U1 small nuclear 67, pseudogene [Source:HGNC Symbol;Acc:HGNC:48409]		ENSG00000207175	--	up	--	--	--	--	--	--
ENSG00000134321	down	197.156	-1.37857	0.493006	-2.79625	0.00516995	0.105634	RSAD2	protein_coding			2	p25.2	6865806	6898239	1	radical S-adenosyl methionine domain containing 2 [Source:HGNC Symbol;Acc:HGNC:30908]		ENSG00000134321	--	down	--	--	--	--	--	--
ENSG00000185664	up	19.6347	1.61356	0.577158	2.7957	0.00517878	0.105723	PMEL	protein_coding			12	q13.2	55954105	55973317	-1	premelanosome protein [Source:HGNC Symbol;Acc:HGNC:10880]		ENSG00000185664	--	up	--	--	--	--	--	--
ENSG00000173992	up	1151.06	0.641731	0.22958	2.79524	0.00518614	0.105725	CCS	protein_coding			11	q13.2	66592821	66606019	1	copper chaperone for superoxide dismutase [Source:HGNC Symbol;Acc:HGNC:1613]		ENSG00000173992	--	up	--	--	--	--	--	--
ENSG00000258240	down	11.6712	-1.49027	0.533164	-2.79513	0.00518781	0.105725	--	lincRNA			12	q24.11	110951683	110957812	-1	--		ENSG00000258240	--	down	--	--	--	--	--	--
ENSG00000264491	down	2.35346	-1.68782	0.604012	-2.79436	0.00520032	NA	--	antisense			17	q24.2	67019934	67021743	-1	--		ENSG00000264491	--	down	--	--	--	--	--	--
ENSG00000173432	up	9.85519	1.6864	0.603629	2.79377	0.00520979	0.1059	SAA1	protein_coding			11	p15.1	18266174	18269977	1	serum amyloid A1 [Source:HGNC Symbol;Acc:HGNC:10513]		ENSG00000173432	--	up	--	--	--	--	--	--
ENSG00000251409	up	2.25803	1.68697	0.603845	2.79372	0.00521061	NA	--	lincRNA			5	q15	95835943	95852721	-1	--		ENSG00000251409	--	up	--	--	--	--	--	--
ENSG00000067715	down	6537.92	-1.03103	0.369087	-2.79346	0.0052147	0.1059	SYT1	protein_coding			12	q21.2	78863993	79452008	1	synaptotagmin 1 [Source:HGNC Symbol;Acc:HGNC:11509]		ENSG00000067715	--	down	--	--	--	--	--	--
ENSG00000279198	up	34.683	1.09129	0.390701	2.79317	0.00521941	0.1059	--	TEC			19	p13.12	16074293	16077395	-1	--		ENSG00000279198	--	up	--	--	--	--	--	--
ENSG00000166595	up	2124.9	0.66639	0.238608	2.79282	0.005225	0.1059	FAM96B	protein_coding			16	q22.1	66932055	66934423	-1	family with sequence similarity 96 member B [Source:HGNC Symbol;Acc:HGNC:24261]		ENSG00000166595	--	up	down	ENSG00000166595,GI:7706342	TC1601167	1.67	0.0415	FAM96B
ENSG00000116761	up	268.891	1.1719	0.419612	2.79281	0.00522521	0.1059	CTH	protein_coding			1	p31.1	70411218	70439851	1	cystathionine gamma-lyase [Source:HGNC Symbol;Acc:HGNC:2501]		ENSG00000116761	--	up	--	--	--	--	--	--
ENSG00000177301	down	998.84	-1.12839	0.404061	-2.79263	0.00522812	0.1059	KCNA2	protein_coding			1	p13.3	110593580	110631474	-1	potassium voltage-gated channel subfamily A member 2 [Source:HGNC Symbol;Acc:HGNC:6220]		ENSG00000177301	--	down	--	--	--	--	--	--
ENSG00000110756	up	532.657	0.464533	0.166343	2.79262	0.00522827	0.1059	HPS5	protein_coding			11	p15.1	18278668	18322198	-1	HPS5, biogenesis of lysosomal organelles complex 2 subunit 2 [Source:HGNC Symbol;Acc:HGNC:17022]		ENSG00000110756	--	up	--	--	--	--	--	--
ENSG00000214706	up	424.039	0.716275	0.25651	2.79238	0.00523215	0.1059	IFRD2	protein_coding			3	p21.31	50287732	50292918	-1	interferon related developmental regulator 2 [Source:HGNC Symbol;Acc:HGNC:5457]		ENSG00000214706	--	up	--	--	--	--	--	--
ENSG00000260244	down	398.584	-0.793981	0.284474	-2.79105	0.00525374	0.10615	--	sense_overlapping			4	q32.1	155734448	155737062	1	--		ENSG00000260244	--	down	--	--	--	--	--	--
ENSG00000081923	up	119.514	1.30043	0.46597	2.79079	0.00525792	0.10615	ATP8B1	protein_coding			18	q21.31	57646426	57803101	-1	ATPase phospholipid transporting 8B1 [Source:HGNC Symbol;Acc:HGNC:3706]		ENSG00000081923	--	up	--	--	--	--	--	--
ENSG00000260288	down	6.58749	-1.47215	0.527505	-2.79079	0.00525799	0.10615	--	processed_transcript			15	q24.2	75737820	75763321	1	--		ENSG00000260288	--	down	--	--	--	--	--	--
ENSG00000181284	up	28.0159	1.22879	0.440407	2.79013	0.00526873	0.106277	TMEM102	protein_coding			17	p13.1	7435443	7437679	1	transmembrane protein 102 [Source:HGNC Symbol;Acc:HGNC:26722]		ENSG00000181284	--	up	--	--	--	--	--	--
ENSG00000188611	down	32.7288	-1.53209	0.549224	-2.78956	0.00527793	0.106372	ASAH2	protein_coding			10	q11.23	50182778	50248610	-1	N-acylsphingosine amidohydrolase 2 [Source:HGNC Symbol;Acc:HGNC:18860]		ENSG00000188611	--	down	--	--	--	--	--	--
ENSG00000165023	down	760.997	-1.24076	0.44494	-2.7886	0.00529365	0.106573	DIRAS2	protein_coding			9	q22.2	90609832	90643105	-1	DIRAS family GTPase 2 [Source:HGNC Symbol;Acc:HGNC:19323]		ENSG00000165023	DOWN	down	down	ENSG00000165023,GI:46198305	TC0901118	2.95	0.0384	DIRAS2,DKFZp761C07121,Di-Ras2
ENSG00000153130	down	6437.65	-0.716893	0.257136	-2.78799	0.00530355	0.106573	SCOC	protein_coding			4	q31.1	140257286	140385726	1	short coiled-coil protein [Source:HGNC Symbol;Acc:HGNC:20335]		ENSG00000153130	DOWN	down	down	ENSG00000153130,GI:14211842	TC0400557	2.15	0.0462	HRIHFB2072,SCOC,SCOCO
ENSG00000091879	up	244.226	1.20287	0.431488	2.78773	0.00530791	0.106573	ANGPT2	protein_coding			8	p23.1	6499651	6563409	-1	angiopoietin 2 [Source:HGNC Symbol;Acc:HGNC:485]		ENSG00000091879	--	up	--	--	--	--	--	--
ENSG00000128606	down	94.3844	-1.14713	0.411582	-2.78712	0.00531781	0.106573	LRRC17	protein_coding			7	q22.1	102912991	102944949	1	leucine rich repeat containing 17 [Source:HGNC Symbol;Acc:HGNC:16895]		ENSG00000128606	--	down	--	--	--	--	--	--
ENSG00000257896	down	5.123	-1.63835	0.587915	-2.78671	0.00532458	0.106573	--	transcribed_unprocessed_pseudogene			12	q12	43736628	43741067	1	--		ENSG00000257896	--	down	--	--	--	--	--	--
ENSG00000159248	down	53.0534	-1.30493	0.468288	-2.78659	0.00532657	0.106573	GJD2	protein_coding			15	q14	34751032	34754965	-1	gap junction protein delta 2 [Source:HGNC Symbol;Acc:HGNC:19154]		ENSG00000159248	--	down	--	--	--	--	--	--
ENSG00000175318	down	510.535	-1.56932	0.563184	-2.78651	0.00532797	0.106573	GRAMD2	protein_coding			15	q23	72159807	72197785	-1	GRAM domain containing 2 [Source:HGNC Symbol;Acc:HGNC:27287]		ENSG00000175318	--	down	--	--	--	--	--	--
ENSG00000268205	up	2211.17	0.6164	0.221221	2.78635	0.00533057	0.106573	--	lincRNA			19	q13.43	57304305	57308562	1	--		ENSG00000268205	--	up	--	--	--	--	--	--
ENSG00000266970	up	11.629	1.60736	0.576922	2.78609	0.00533476	0.106573	--	lincRNA			17	q25.3	78360453	78373911	1	--		ENSG00000266970	--	up	--	--	--	--	--	--
ENSG00000170458	up	824.155	1.34317	0.482118	2.78598	0.00533657	0.106573	CD14	protein_coding			5	q31.3	140631728	140633701	-1	CD14 molecule [Source:HGNC Symbol;Acc:HGNC:1628]		ENSG00000170458	--	up	--	--	--	--	--	--
ENSG00000272128	up	17.5001	1.34052	0.4812	2.78579	0.0053398	0.106573	--	lincRNA			8	p11.23	38099471	38099931	1	--		ENSG00000272128	--	up	--	--	--	--	--	--
ENSG00000254815	down	24.3965	-1.20508	0.432626	-2.78549	0.00534462	0.106573	--	antisense			11	p15.5	557595	560107	1	--		ENSG00000254815	--	down	--	--	--	--	--	--
ENSG00000140067	up	364.227	1.06071	0.380842	2.78517	0.0053499	0.106573	FAM181A	protein_coding			14	q32.12	93918894	93929608	1	family with sequence similarity 181 member A [Source:HGNC Symbol;Acc:HGNC:20491]		ENSG00000140067	--	up	--	--	--	--	--	--
ENSG00000105640	up	4437.63	0.845546	0.303622	2.78486	0.00535504	0.106573	RPL18A	protein_coding			19	p13.11	17859876	17864153	1	ribosomal protein L18a [Source:HGNC Symbol;Acc:HGNC:10311]		ENSG00000105640	--	up	--	--	--	--	--	--
ENSG00000154269	down	26.948	-1.39943	0.502522	-2.78482	0.0053557	0.106573	ENPP3	protein_coding			6	q23.2	131628442	131747418	1	ectonucleotide pyrophosphatase/phosphodiesterase 3 [Source:HGNC Symbol;Acc:HGNC:3358]		ENSG00000154269	--	down	--	--	--	--	--	--
ENSG00000092607	up	20.2462	1.62383	0.583189	2.78439	0.00536279	0.106573	TBX15	protein_coding			1	p12	118883046	118989556	-1	T-box 15 [Source:HGNC Symbol;Acc:HGNC:11594]		ENSG00000092607	--	up	--	--	--	--	--	--
ENSG00000262089	up	46.5753	1.03909	0.373197	2.7843	0.00536442	0.106573	--	lincRNA			17	p13.1	6994642	6995189	-1	--		ENSG00000262089	--	up	--	--	--	--	--	--
ENSG00000139926	down	334.336	-0.788651	0.28351	-2.78174	0.00540679	0.107325	FRMD6	protein_coding			14	q22.1	51489100	51730727	1	FERM domain containing 6 [Source:HGNC Symbol;Acc:HGNC:19839]		ENSG00000139926	--	down	--	--	--	--	--	--
ENSG00000152766	up	35.244	1.59435	0.573375	2.78063	0.00542529	0.107602	ANKRD22	protein_coding			10	q23.31	88822132	88851818	-1	ankyrin repeat domain 22 [Source:HGNC Symbol;Acc:HGNC:28321]		ENSG00000152766	--	up	--	--	--	--	--	--
ENSG00000237493	up	8.79559	1.3363	0.48085	2.77904	0.00545197	0.10804	--	processed_pseudogene			12	q13.2	55980432	55981035	-1	--		ENSG00000237493	--	up	--	--	--	--	--	--
ENSG00000119699	up	1058.25	1.23977	0.446194	2.77855	0.00546027	0.108114	TGFB3	protein_coding			14	q24.3	75958099	75982991	-1	transforming growth factor beta 3 [Source:HGNC Symbol;Acc:HGNC:11769]		ENSG00000119699	--	up	--	--	--	--	--	--
ENSG00000207445	up	16.7337	1.51125	0.543964	2.77822	0.00546568	0.108131	SNORD15B	snoRNA			11	q13.4	75404421	75404566	1	small nucleolar RNA, C/D box 15B [Source:HGNC Symbol;Acc:HGNC:16649]		ENSG00000207445	--	up	--	--	--	--	--	--
ENSG00000242265	down	16994.3	-1.26256	0.454553	-2.77759	0.00547631	0.108197	PEG10	protein_coding			7	q21.3	94656325	94669695	1	paternally expressed 10 [Source:HGNC Symbol;Acc:HGNC:14005]		ENSG00000242265	--	down	--	--	--	--	--	--
ENSG00000130559	down	1509.45	-0.515796	0.185714	-2.77736	0.00548022	0.108197	CAMSAP1	protein_coding			9	q34.3	135808487	135907228	-1	calmodulin regulated spectrin associated protein 1 [Source:HGNC Symbol;Acc:HGNC:19946]		ENSG00000130559	DOWN	down	down	ENSG00000130559	TC0901431	1.8	0.0103	CAMSAP1
ENSG00000102743	down	56.5143	-0.854501	0.307683	-2.77721	0.00548272	0.108197	SLC25A15	protein_coding			13	q14.11	40789412	40810111	1	solute carrier family 25 member 15 [Source:HGNC Symbol;Acc:HGNC:10985]		ENSG00000102743	DOWN	down	down	ENSG00000102743,GI:88703039	TC1300097	4.51	0.0233	D13S327,HHH,ORNT1,SLC25A15
ENSG00000261159	down	109.802	-0.60192	0.216867	-2.77552	0.0055113	0.108535	--	lincRNA			3	q21.3	128859716	128860526	-1	--		ENSG00000261159	--	down	--	--	--	--	--	--
ENSG00000166664	down	14.7348	-1.4214	0.512139	-2.77542	0.00551307	0.108535	CHRFAM7A	protein_coding			15	q13.2	30357766	30393849	-1	CHRNA7 (exons 5-10) and FAM7A (exons A-E) fusion [Source:HGNC Symbol;Acc:HGNC:15781]		ENSG00000166664	--	down	--	--	--	--	--	--
ENSG00000236485	down	5.28656	-1.57402	0.567134	-2.77539	0.00551361	0.108535	--	lincRNA			2	q21.2	131983937	131994161	-1	--		ENSG00000236485	--	down	--	--	--	--	--	--
ENSG00000135404	up	7135.89	0.719789	0.259396	2.77487	0.0055224	0.108618	CD63	protein_coding			12	q13.2	55725323	55729707	-1	CD63 molecule [Source:HGNC Symbol;Acc:HGNC:1692]		ENSG00000135404	--	up	--	--	--	--	--	--
ENSG00000167747	up	448.055	1.04908	0.378249	2.77353	0.00554515	0.108975	C19orf48	protein_coding			19	q13.33	50797704	50804929	-1	chromosome 19 open reading frame 48 [Source:HGNC Symbol;Acc:HGNC:29667]		ENSG00000167747	--	up	--	--	--	--	--	--
ENSG00000261115	down	1082.98	-0.906215	0.326777	-2.77319	0.00555089	0.108997	TMEM178B	protein_coding			7	q34	141074232	141480380	1	transmembrane protein 178B [Source:HGNC Symbol;Acc:HGNC:44112]		ENSG00000261115	--	down	--	--	--	--	--	--
ENSG00000185875	down	255.077	-0.623829	0.225053	-2.77192	0.00557265	0.109233	THNSL1	protein_coding			10	p12.1	25016658	25026664	1	threonine synthase like 1 [Source:HGNC Symbol;Acc:HGNC:26160]		ENSG00000185875	DOWN	down	down	ENSG00000185875,GI:34222383	TC1000119	1.87	9.57e-05	THNSL1
ENSG00000203801	up	7.10887	1.52807	0.551277	2.77187	0.00557358	0.109233	LINC00222	lincRNA			6	q21	108751654	108769942	1	long intergenic non-protein coding RNA 222 [Source:HGNC Symbol;Acc:HGNC:21560]		ENSG00000203801	UP	up	up	ENSG00000203801	TC0600623	2.45	0.0293	---
ENSG00000260604	up	4.41296	1.64816	0.59466	2.77161	0.00557805	0.109233	--	lincRNA			6	p25.2	3904920	3911979	-1	--		ENSG00000260604	--	up	--	--	--	--	--	--
ENSG00000119686	up	94.5528	1.21455	0.438243	2.77141	0.00558136	0.109233	FLVCR2	protein_coding			14	q24.3	75578617	75663214	1	feline leukemia virus subgroup C cellular receptor family member 2 [Source:HGNC Symbol;Acc:HGNC:20105]		ENSG00000119686	--	up	--	--	--	--	--	--
ENSG00000104490	down	1586	-1.03798	0.374621	-2.77074	0.00559283	0.109243	NCALD	protein_coding			8	q22.3	101686543	102124907	-1	neurocalcin delta [Source:HGNC Symbol;Acc:HGNC:7655]		ENSG00000104490	--	down	--	--	--	--	--	--
ENSG00000257185	down	9.43103	-1.52852	0.551682	-2.77065	0.00559453	0.109243	--	lincRNA			14	q12	26809417	26836458	1	--		ENSG00000257185	--	down	--	--	--	--	--	--
ENSG00000196998	up	801.51	0.751732	0.271348	2.77036	0.00559946	0.109243	WDR45	protein_coding			X	p11.23	49071470	49101170	-1	WD repeat domain 45 [Source:HGNC Symbol;Acc:HGNC:28912]		ENSG00000196998	--	up	--	--	--	--	--	--
ENSG00000257718	up	30.7514	1.20177	0.433804	2.77031	0.00560029	0.109243	--	antisense			12	q12	38906451	38909592	1	--		ENSG00000257718	--	up	--	--	--	--	--	--
ENSG00000107282	down	2077.38	-0.823268	0.297285	-2.76929	0.00561792	0.109496	APBA1	protein_coding			9	q21.12	69427530	69672306	-1	amyloid beta precursor protein binding family A member 1 [Source:HGNC Symbol;Acc:HGNC:578]		ENSG00000107282	DOWN	down	down	ENSG00000107282,GI:22035547	TC0901022	1.84	0.0318	APBA1,D9S411E,MINT1,X11,X11A,X11ALPHA
ENSG00000280402	up	10.0186	1.64083	0.592675	2.76852	0.00563114	0.10959	--	TEC			16	p13.3	2578395	2579963	1	--		ENSG00000280402	--	up	--	--	--	--	--	--
ENSG00000227496	up	5.29149	1.67156	0.603783	2.76847	0.005632	0.10959	--	antisense			1	q42.12	225700604	225752243	1	--		ENSG00000227496	--	up	--	--	--	--	--	--
ENSG00000140945	down	969.226	-1.16537	0.421115	-2.76735	0.00565139	0.109877	CDH13	protein_coding			16	q23.3	82626803	83800640	1	cadherin 13 [Source:HGNC Symbol;Acc:HGNC:1753]		ENSG00000140945	DOWN	down	down	ENSG00000140945,GI:61676095	TC1600627	2.85	0.0409	CDH13
ENSG00000172432	up	1027.38	0.634997	0.229515	2.76669	0.00566292	0.109908	GTPBP2	protein_coding			6	p21.1	43605316	43629162	-1	GTP binding protein 2 [Source:HGNC Symbol;Acc:HGNC:4670]		ENSG00000172432	--	up	--	--	--	--	--	--
ENSG00000132693	up	12.813	1.67109	0.604052	2.76647	0.00566674	0.109908	CRP	protein_coding			1	q23.2	159712289	159714589	-1	C-reactive protein [Source:HGNC Symbol;Acc:HGNC:2367]		ENSG00000132693	--	up	--	--	--	--	--	--
ENSG00000089639	down	202.984	-0.844745	0.30537	-2.76631	0.00566954	0.109908	GMIP	protein_coding			19	p13.11	19629476	19643667	-1	GEM interacting protein [Source:HGNC Symbol;Acc:HGNC:24852]		ENSG00000089639	--	down	--	--	--	--	--	--
ENSG00000263155	up	49.9556	1.21021	0.437525	2.76603	0.00567426	0.109908	MYZAP	protein_coding			15	q21.3	57591941	57685364	1	myocardial zonula adherens protein [Source:HGNC Symbol;Acc:HGNC:43444]		ENSG00000263155	--	up	--	--	--	--	--	--
ENSG00000276136	up	21.6009	1.16933	0.422779	2.76583	0.00567786	0.109908	--	lincRNA			12	p11.21	32000375	32001222	1	--		ENSG00000276136	--	up	--	--	--	--	--	--
ENSG00000255847	down	35.7202	-1.62683	0.588224	-2.76566	0.0056808	0.109908	--	antisense			11	q13.4	73963657	73970287	-1	--		ENSG00000255847	--	down	--	--	--	--	--	--
ENSG00000201221	up	3.36497	1.66	0.600418	2.76474	0.00569674	NA	RNU4-40P	snRNA			20	q11.23	35887659	35887801	1	RNA, U4 small nuclear 40, pseudogene [Source:HGNC Symbol;Acc:HGNC:46976]		ENSG00000201221	--	up	--	--	--	--	--	--
ENSG00000114805	down	264.787	-1.11452	0.403121	-2.76473	0.00569704	0.110132	PLCH1	protein_coding			3	q25.31	155375580	155745067	-1	phospholipase C eta 1 [Source:HGNC Symbol;Acc:HGNC:29185]		ENSG00000114805	--	down	--	--	--	--	--	--
ENSG00000169908	up	1870.57	1.43857	0.520393	2.76439	0.00570286	0.11014	TM4SF1	protein_coding			3	q25.1	149369022	149377865	-1	transmembrane 4 L six family member 1 [Source:HGNC Symbol;Acc:HGNC:11853]		ENSG00000169908	UP	up	up	ENSG00000169908,GI:62422580	TC0301651	2.5	0.00632	H-L6,L6,M3S1,TAAL6,TM4SF1
ENSG00000218227	up	118.626	0.937099	0.339016	2.76417	0.00570677	0.11014	--	processed_pseudogene			5	q35.3	178055604	178056194	1	--		ENSG00000218227	--	up	--	--	--	--	--	--
ENSG00000187783	down	13.6343	-1.57741	0.570786	-2.76358	0.00571711	0.11025	TMEM72	protein_coding			10	q11.21	44911200	44937002	1	transmembrane protein 72 [Source:HGNC Symbol;Acc:HGNC:31658]		ENSG00000187783	--	down	--	--	--	--	--	--
ENSG00000230852	down	5.84933	-1.567	0.567447	-2.76149	0.00575375	0.110866	--	lincRNA			6	q14.2	84023055	84024553	1	--		ENSG00000230852	--	down	--	--	--	--	--	--
ENSG00000185522	down	63.0679	-1.22736	0.444555	-2.76088	0.00576458	0.110985	LMNTD2	protein_coding			11	p15.5	554855	560779	-1	lamin tail domain containing 2 [Source:HGNC Symbol;Acc:HGNC:28561]		ENSG00000185522	--	down	--	--	--	--	--	--
ENSG00000008324	up	582.414	0.707453	0.256327	2.75997	0.0057807	0.11113	SS18L2	protein_coding			3	p22.1	42581840	42595114	1	SS18 like 2 [Source:HGNC Symbol;Acc:HGNC:15593]		ENSG00000008324	--	up	--	--	--	--	--	--
ENSG00000166441	up	9433.33	0.823786	0.298498	2.75977	0.00578415	0.11113	RPL27A	protein_coding			11	p15.4	8682411	8714759	1	ribosomal protein L27a [Source:HGNC Symbol;Acc:HGNC:10329]		ENSG00000166441	--	up	--	--	--	--	--	--
ENSG00000275678	down	59.9831	-1.46837	0.532083	-2.75966	0.0057862	0.11113	--	sense_intronic			1	p31.3	67121605	67123956	-1	--		ENSG00000275678	--	down	--	--	--	--	--	--
ENSG00000105372	up	8508.9	0.901361	0.326699	2.75899	0.00579797	0.111186	RPS19	protein_coding			19	q13.2	41859918	41872926	1	ribosomal protein S19 [Source:HGNC Symbol;Acc:HGNC:10402]		ENSG00000105372	--	up	--	--	--	--	--	--
ENSG00000109079	up	1378.72	0.715225	0.259237	2.75896	0.00579853	0.111186	TNFAIP1	protein_coding			17	q11.2	28335602	28347009	1	TNF alpha induced protein 1 [Source:HGNC Symbol;Acc:HGNC:11894]		ENSG00000109079	--	up	--	--	--	--	--	--
ENSG00000255310	down	71.2435	-1.04618	0.379391	-2.75753	0.00582399	0.111282	--	sense_intronic			8	p23.1	11107788	11109726	-1	--		ENSG00000255310	--	down	--	--	--	--	--	--
ENSG00000144366	down	271.111	-0.883351	0.320354	-2.75742	0.005826	0.111282	GULP1	protein_coding			2	q32.1	188291669	188595931	1	GULP, engulfment adaptor PTB domain containing 1 [Source:HGNC Symbol;Acc:HGNC:18649]		ENSG00000144366	--	down	--	--	--	--	--	--
ENSG00000273796	up	33.5675	1.2258	0.444563	2.75731	0.00582788	0.111282	--	lincRNA			21	q22.3	45403809	45404369	-1	--		ENSG00000273796	--	up	--	--	--	--	--	--
ENSG00000161835	up	603.631	1.33188	0.483046	2.75725	0.00582896	0.111282	GRASP	protein_coding			12	q13.13	52006940	52015889	1	general receptor for phosphoinositides 1 associated scaffold protein [Source:HGNC Symbol;Acc:HGNC:18707]		ENSG00000161835	--	up	--	--	--	--	--	--
ENSG00000163630	down	769.212	-1.15483	0.418877	-2.75697	0.00583398	0.111282	SYNPR	protein_coding			3	p14.2	63228315	63616921	1	synaptoporin [Source:HGNC Symbol;Acc:HGNC:16507]		ENSG00000163630	--	down	--	--	--	--	--	--
ENSG00000264769	down	6.60559	-1.45396	0.527379	-2.75695	0.00583431	0.111282	--	antisense			17	q25.3	81922899	81924511	1	--		ENSG00000264769	--	down	--	--	--	--	--	--
ENSG00000278861	down	5.74717	-1.50782	0.546938	-2.75683	0.00583644	0.111282	--	TEC			12	q24.31	123655528	123656128	1	--		ENSG00000278861	--	down	--	--	--	--	--	--
ENSG00000076604	up	782.857	0.805048	0.292084	2.75622	0.00584732	0.111347	TRAF4	protein_coding			17	q11.2	28743984	28750958	1	TNF receptor associated factor 4 [Source:HGNC Symbol;Acc:HGNC:12034]		ENSG00000076604	--	up	--	--	--	--	--	--
ENSG00000143867	up	45.7398	1.54428	0.560312	2.75612	0.00584924	0.111347	OSR1	protein_coding			2	p24.1	19351485	19358653	-1	odd-skipped related transciption factor 1 [Source:HGNC Symbol;Acc:HGNC:8111]		ENSG00000143867	--	up	--	--	--	--	--	--
ENSG00000125848	down	203.451	-1.12055	0.406616	-2.75579	0.00585512	0.11137	FLRT3	protein_coding			20	p12.1	14322988	14337616	-1	fibronectin leucine rich transmembrane protein 3 [Source:HGNC Symbol;Acc:HGNC:3762]		ENSG00000125848	--	down	--	--	--	--	--	--
ENSG00000144580	up	1081.02	0.438337	0.159082	2.75541	0.00586185	0.111408	CNOT9	protein_coding			2	q35	218568580	218597080	1	CCR4-NOT transcription complex subunit 9 [Source:HGNC Symbol;Acc:HGNC:10445]		ENSG00000144580	--	up	down	ENSG00000144580,GI:4885578	TC0201100	1.71	0.00874	CNOT9,RCD1,RCD1+,RQCD1
ENSG00000252206	up	6.56291	1.58597	0.57574	2.75467	0.00587519	0.111572	RNU7-40P	snRNA			12	q13.3	56352387	56352450	-1	RNA, U7 small nuclear 40 pseudogene [Source:HGNC Symbol;Acc:HGNC:34136]		ENSG00000252206	--	up	--	--	--	--	--	--
ENSG00000140450	up	2121.69	1.17546	0.42691	2.75342	0.00589759	0.111908	ARRDC4	protein_coding			15	q26.2	97960698	97973838	1	arrestin domain containing 4 [Source:HGNC Symbol;Acc:HGNC:28087]		ENSG00000140450	--	up	--	--	--	--	--	--
ENSG00000198590	up	36.4935	1.07821	0.391705	2.7526	0.00591241	0.112099	C3orf35	lincRNA			3	p22.2	37386269	37435497	1	chromosome 3 open reading frame 35 [Source:HGNC Symbol;Acc:HGNC:24082]		ENSG00000198590	--	up	--	--	--	--	--	--
ENSG00000270246	down	1.80758	-1.65099	0.599863	-2.75228	0.00591816	NA	--	sense_intronic			15	q11.2	25041918	25042428	1	--		ENSG00000270246	--	down	--	--	--	--	--	--
ENSG00000148344	down	156.275	-1.05586	0.383637	-2.75224	0.00591895	0.112133	PTGES	protein_coding			9	q34.11	129738331	129753047	-1	prostaglandin E synthase [Source:HGNC Symbol;Acc:HGNC:9599]		ENSG00000148344	--	down	--	--	--	--	--	--
ENSG00000097007	up	2536.19	0.773092	0.280966	2.75155	0.0059314	0.112279	ABL1	protein_coding			9	q34.12	130713946	130887675	1	ABL proto-oncogene 1, non-receptor tyrosine kinase [Source:HGNC Symbol;Acc:HGNC:76]		ENSG00000097007	--	up	--	--	--	--	--	--
ENSG00000102349	down	151.832	-1.00513	0.365361	-2.75105	0.00594047	0.112361	KLF8	protein_coding			X	p11.21	56232421	56287889	1	Kruppel like factor 8 [Source:HGNC Symbol;Acc:HGNC:6351]		ENSG00000102349	--	down	--	--	--	--	--	--
ENSG00000178965	down	807.092	-1.19311	0.433847	-2.75008	0.00595804	0.112555	ERICH3	protein_coding			1	p31.1	74568111	74673738	-1	glutamate rich 3 [Source:HGNC Symbol;Acc:HGNC:25346]		ENSG00000178965	--	down	--	--	--	--	--	--
ENSG00000185915	down	20.2961	-1.2752	0.463716	-2.74996	0.00596021	0.112555	KLHL34	protein_coding			X	p22.12	21654690	21658330	-1	kelch like family member 34 [Source:HGNC Symbol;Acc:HGNC:26634]		ENSG00000185915	--	down	--	--	--	--	--	--
ENSG00000197223	down	426.592	-0.609402	0.221668	-2.74916	0.00597482	0.112682	C1D	protein_coding			2	p14	68041130	68110948	-1	C1D nuclear receptor corepressor [Source:HGNC Symbol;Acc:HGNC:29911]		ENSG00000197223	--	down	--	--	--	--	--	--
ENSG00000231324	down	4.79869	-1.65651	0.60257	-2.74907	0.00597646	0.112682	--	lincRNA			21	q22.13	36632681	36637033	-1	--		ENSG00000231324	--	down	--	--	--	--	--	--
ENSG00000136942	up	6858.29	0.838799	0.305171	2.74862	0.00598465	0.112747	RPL35	protein_coding			9	q33.3	124857880	124861981	-1	ribosomal protein L35 [Source:HGNC Symbol;Acc:HGNC:10344]		ENSG00000136942	--	up	--	--	--	--	--	--
ENSG00000280543	up	42.7121	1.27084	0.462416	2.74826	0.00599131	0.112782	ASAP1-IT2	sense_intronic			8	q24.21	130082738	130084768	-1	ASAP1 intronic transcript 2 [Source:HGNC Symbol;Acc:HGNC:48917]		ENSG00000280543	--	up	--	--	--	--	--	--
ENSG00000183914	down	483.772	-1.57637	0.573746	-2.74751	0.00600494	0.112929	DNAH2	protein_coding			17	p13.1	7717354	7833744	1	dynein axonemal heavy chain 2 [Source:HGNC Symbol;Acc:HGNC:2948]		ENSG00000183914	--	down	--	--	--	--	--	--
ENSG00000172350	down	372.273	-1.06566	0.387893	-2.74731	0.00600862	0.112929	ABCG4	protein_coding			11	q23.3	119149012	119162653	1	ATP binding cassette subfamily G member 4 [Source:HGNC Symbol;Acc:HGNC:13884]		ENSG00000172350	--	down	--	--	--	--	--	--
ENSG00000134326	down	178.8	-1.08485	0.395008	-2.74639	0.00602544	0.113155	CMPK2	protein_coding			2	p25.2	6840570	6866635	-1	cytidine/uridine monophosphate kinase 2 [Source:HGNC Symbol;Acc:HGNC:27015]		ENSG00000134326	--	down	--	--	--	--	--	--
ENSG00000279668	up	25.9201	1.40953	0.513326	2.74587	0.0060351	0.113247	--	lincRNA			17	q12	33827728	34079100	-1	--		ENSG00000279668	--	up	--	--	--	--	--	--
ENSG00000241186	down	23.959	-1.55725	0.567242	-2.74531	0.00604537	0.113349	TDGF1	protein_coding			3	p21.31	46574555	46582463	1	teratocarcinoma-derived growth factor 1 [Source:HGNC Symbol;Acc:HGNC:11701]		ENSG00000241186	--	down	--	--	--	--	--	--
ENSG00000138604	down	583.862	-0.636812	0.232015	-2.7447	0.00605662	0.113468	GLCE	protein_coding			15	q23	69160584	69272217	1	glucuronic acid epimerase [Source:HGNC Symbol;Acc:HGNC:17855]		ENSG00000138604	DOWN	down	down	ENSG00000138604	TC1500434	2.01	0.0155	---
ENSG00000181322	down	289.665	-1.14523	0.417288	-2.74445	0.00606126	0.113468	NME9	protein_coding			3	q22.3	138261437	138329886	-1	NME/NM23 family member 9 [Source:HGNC Symbol;Acc:HGNC:21343]		ENSG00000181322	--	down	--	--	--	--	--	--
ENSG00000272254	up	5.35517	1.65566	0.60346	2.74362	0.00607659	0.113665	--	antisense			8	q21.11	73042910	73043346	-1	--		ENSG00000272254	--	up	--	--	--	--	--	--
ENSG00000089116	down	128.017	-1.21303	0.44224	-2.74293	0.00608941	0.113815	LHX5	protein_coding			12	q24.13	113462034	113472280	-1	LIM homeobox 5 [Source:HGNC Symbol;Acc:HGNC:14216]		ENSG00000089116	--	down	--	--	--	--	--	--
ENSG00000104435	down	14412.7	-1.10599	0.403289	-2.74243	0.00609863	0.113897	STMN2	protein_coding			8	q21.13	79610814	79666175	1	stathmin 2 [Source:HGNC Symbol;Acc:HGNC:10577]		ENSG00000104435	--	down	--	--	--	--	--	--
ENSG00000173369	up	1066.78	1.36887	0.499211	2.74207	0.00610528	0.113932	C1QB	protein_coding			1	p36.12	22652762	22661538	1	complement C1q B chain [Source:HGNC Symbol;Acc:HGNC:1242]		ENSG00000173369	--	up	--	--	--	--	--	--
ENSG00000135269	up	139.137	1.05777	0.385938	2.74078	0.00612929	0.11429	TES	protein_coding			7	q31.2	116210493	116258783	1	testin LIM domain protein [Source:HGNC Symbol;Acc:HGNC:14620]		ENSG00000135269	UP	up	up	ENSG00000135269,GI:23238186,GI:23238187	TC0700626	2.96	0.0345	TES
ENSG00000153495	up	27.2629	0.873412	0.318705	2.7405	0.00613459	0.114298	TEX29	protein_coding			13	q34	111316184	111344249	1	testis expressed 29 [Source:HGNC Symbol;Acc:HGNC:20370]		ENSG00000153495	--	up	--	--	--	--	--	--
ENSG00000135678	up	380.139	0.942279	0.343894	2.74003	0.00614338	0.114328	CPM	protein_coding			12	q15	68842197	68971570	-1	carboxypeptidase M [Source:HGNC Symbol;Acc:HGNC:2311]		ENSG00000135678	--	up	--	--	--	--	--	--
ENSG00000266456	down	29.5314	-1.141	0.416465	-2.73974	0.00614885	0.114328	--	antisense			18	p11.32	650229	652843	1	--		ENSG00000266456	--	down	--	--	--	--	--	--
ENSG00000101197	up	22.2436	0.977943	0.356961	2.73964	0.00615067	0.114328	BIRC7	protein_coding			20	q13.33	63235883	63240507	1	baculoviral IAP repeat containing 7 [Source:HGNC Symbol;Acc:HGNC:13702]		ENSG00000101197	--	up	--	--	--	--	--	--
ENSG00000139908	down	26.2793	-1.14274	0.417248	-2.73875	0.00616725	0.114517	TSSK4	protein_coding			14	q12	24205697	24208362	1	testis specific serine kinase 4 [Source:HGNC Symbol;Acc:HGNC:19825]		ENSG00000139908	--	down	--	--	--	--	--	--
ENSG00000086300	down	1738.93	-0.926936	0.338473	-2.73858	0.00617048	0.114517	SNX10	protein_coding			7	p15.2	26291895	26374329	1	sorting nexin 10 [Source:HGNC Symbol;Acc:HGNC:14974]		ENSG00000086300	--	down	--	--	--	--	--	--
ENSG00000122490	up	2412.27	0.567479	0.207267	2.73791	0.00618312	0.11459	PQLC1	protein_coding			18	q23	79902420	79951664	-1	PQ loop repeat containing 1 [Source:HGNC Symbol;Acc:HGNC:26188]		ENSG00000122490	--	up	--	--	--	--	--	--
ENSG00000143786	down	375.334	-0.890704	0.325329	-2.73786	0.00618413	0.11459	CNIH3	protein_coding			1	q42.12	224434660	224740549	1	cornichon family AMPA receptor auxiliary protein 3 [Source:HGNC Symbol;Acc:HGNC:26802]		ENSG00000143786	--	down	--	--	--	--	--	--
ENSG00000273691	up	24.4937	1.54084	0.562879	2.73742	0.00619223	0.114651	--	sense_intronic			15	q26.1	90024955	90026003	1	--		ENSG00000273691	--	up	--	--	--	--	--	--
ENSG00000253973	down	6.6899	-1.49516	0.546326	-2.73675	0.00620498	0.114775	--	antisense			11	p15.4	9004162	9065154	1	--		ENSG00000253973	--	down	--	--	--	--	--	--
ENSG00000158710	up	3443.71	0.902442	0.329773	2.73655	0.00620866	0.114775	TAGLN2	protein_coding			1	q23.2	159918107	159925732	-1	transgelin 2 [Source:HGNC Symbol;Acc:HGNC:11554]		ENSG00000158710	UP	up	up	ENSG00000158710,GI:4507356,GI:81295815	TC0102909	1.77	0.00642	CCDC19,HA1756,KIAA0120,NESG1,RP11-190A12.6,TAGLN2
ENSG00000084110	up	5.2619	1.63461	0.597442	2.73601	0.00621892	0.114832	HAL	protein_coding			12	q23.1	95972662	95996365	-1	histidine ammonia-lyase [Source:HGNC Symbol;Acc:HGNC:4806]		ENSG00000084110	UP	up	up	ENSG00000084110,GI:4809282	TC1201470	2.98	0.00358	HAL,HIS,HSTD,histidase
ENSG00000179632	up	1937.82	0.799124	0.29209	2.73588	0.00622142	0.114832	MAF1	protein_coding			8	q24.3	144104499	144107611	1	MAF1 homolog, negative regulator of RNA polymerase III [Source:HGNC Symbol;Acc:HGNC:24966]		ENSG00000179632	--	up	--	--	--	--	--	--
ENSG00000277351	up	145.944	1.39841	0.511512	2.73388	0.00625929	0.115441	--	antisense			15	q22.31	65049188	65049802	-1	--		ENSG00000277351	--	up	--	--	--	--	--	--
ENSG00000188000	down	26.9598	-1.63794	0.599282	-2.73318	0.00627268	0.115593	OR7D2	protein_coding			19	p13.2	9185594	9188817	1	olfactory receptor family 7 subfamily D member 2 [Source:HGNC Symbol;Acc:HGNC:8378]		ENSG00000188000	--	down	--	--	--	--	--	--
ENSG00000064270	down	159.4	-0.906618	0.331741	-2.73291	0.00627778	0.115593	ATP2C2	protein_coding			16	q24.1	84368527	84464187	1	ATPase secretory pathway Ca2+ transporting 2 [Source:HGNC Symbol;Acc:HGNC:29103]		ENSG00000064270	--	down	--	--	--	--	--	--
ENSG00000198467	up	5853.29	1.36261	0.498649	2.7326	0.00628375	0.115593	TPM2	protein_coding			9	p13.3	35681992	35691020	-1	tropomyosin 2 (beta) [Source:HGNC Symbol;Acc:HGNC:12011]		ENSG00000198467	--	up	--	--	--	--	--	--
ENSG00000164068	down	464.014	-0.857964	0.313994	-2.73242	0.00628706	0.115593	RNF123	protein_coding			3	p21.31	49689499	49721529	1	ring finger protein 123 [Source:HGNC Symbol;Acc:HGNC:21148]		ENSG00000164068	DOWN	down	down	ENSG00000164068,GI:37588868	TC0300274	2.03	0.00572	DKFZp686C2222,FLJ12565,FP1477,KPC1,RNF123
ENSG00000117318	up	1557.42	0.938533	0.343662	2.73098	0.00631466	0.11601	ID3	protein_coding			1	p36.12	23557918	23559794	-1	inhibitor of DNA binding 3, HLH protein [Source:HGNC Symbol;Acc:HGNC:5362]		ENSG00000117318	--	up	--	--	--	--	--	--
ENSG00000072849	up	835.908	0.639937	0.234385	2.73028	0.00632807	0.116167	DERL2	protein_coding			17	p13.2	5471251	5486811	-1	derlin 2 [Source:HGNC Symbol;Acc:HGNC:17943]		ENSG00000072849	--	up	down	ENSG00000072849,GI:31455613	TC1700957	1.73	0.0493	CGI-101,DERL2,F-LAN-1,F-LANa,FLANa
ENSG00000187513	up	360.593	1.49759	0.548739	2.72914	0.00634994	0.116415	GJA4	protein_coding			1	p34.3	34792998	34795747	1	gap junction protein alpha 4 [Source:HGNC Symbol;Acc:HGNC:4278]		ENSG00000187513	--	up	--	--	--	--	--	--
ENSG00000249859	up	44.724	1.12943	0.413853	2.72906	0.00635145	0.116415	PVT1	lincRNA			8	q24.21	127794533	128101253	1	Pvt1 oncogene (non-protein coding) [Source:HGNC Symbol;Acc:HGNC:9709]		ENSG00000249859	--	up	--	--	--	--	--	--
ENSG00000157703	down	31.0596	-1.48351	0.543663	-2.72873	0.00635788	0.116443	SVOPL	protein_coding			7	q34	138594285	138701352	-1	SVOP like [Source:HGNC Symbol;Acc:HGNC:27034]		ENSG00000157703	--	down	--	--	--	--	--	--
ENSG00000261770	down	45.4862	-1.24953	0.45798	-2.72834	0.00636532	0.116489	--	lincRNA			19	q11	27757184	27760849	-1	--		ENSG00000261770	--	down	--	--	--	--	--	--
ENSG00000111245	down	14.5177	-1.6469	0.603793	-2.7276	0.00637976	0.116663	MYL2	protein_coding			12	q24.11	110910819	110920722	-1	myosin light chain 2 [Source:HGNC Symbol;Acc:HGNC:7583]		ENSG00000111245	--	down	--	--	--	--	--	--
ENSG00000232344	down	10.0778	-1.48482	0.544423	-2.72733	0.00638483	0.116666	--	processed_pseudogene			17	p11.2	18010643	18011822	1	--		ENSG00000232344	--	down	--	--	--	--	--	--
ENSG00000230006	down	173.981	-1.02009	0.374065	-2.72703	0.00639066	0.116682	ANKRD36BP2	transcribed_unprocessed_pseudogene			2	p11.2	88765807	88806612	1	ankyrin repeat domain 36B pseudogene 2 [Source:HGNC Symbol;Acc:HGNC:33607]		ENSG00000230006	--	down	--	--	--	--	--	--
ENSG00000159399	up	434.583	1.08524	0.398043	2.72643	0.00640234	0.116761	HK2	protein_coding			2	p12	74833981	74893359	1	hexokinase 2 [Source:HGNC Symbol;Acc:HGNC:4923]		ENSG00000159399	--	up	--	--	--	--	--	--
ENSG00000142621	down	207.387	-1.52465	0.559288	-2.72605	0.00640965	0.116761	FHAD1	protein_coding			1	p36.21	15247272	15400283	1	forkhead associated phosphopeptide binding domain 1 [Source:HGNC Symbol;Acc:HGNC:29408]		ENSG00000142621	--	down	--	--	--	--	--	--
ENSG00000149923	up	1104.23	0.606365	0.222447	2.72588	0.00641299	0.116761	PPP4C	protein_coding			16	p11.2	30075978	30085377	1	protein phosphatase 4 catalytic subunit [Source:HGNC Symbol;Acc:HGNC:9319]		ENSG00000149923	--	up	down	ENSG00000149923,GI:4506026	TC1600329	2.6	0.00664	PP4,PPH3,PPP4C,PPX
ENSG00000187398	down	1190.39	-0.828833	0.30407	-2.72579	0.00641468	0.116761	LUZP2	protein_coding			11	p14.3	24496970	25082631	1	leucine zipper protein 2 [Source:HGNC Symbol;Acc:HGNC:23206]		ENSG00000187398	DOWN	down	down	ENSG00000187398	TC1100239	2.57	0.0269	LUZP2
ENSG00000279382	down	59.9071	-1.23405	0.452784	-2.72548	0.00642086	0.116784	--	TEC			17	q25.1	76090308	76091669	1	--		ENSG00000279382	--	down	--	--	--	--	--	--
ENSG00000212232	up	35.6038	1.47147	0.540044	2.72473	0.0064354	0.116825	SNORD17	snoRNA			20	p11.23	17962710	17962946	-1	small nucleolar RNA, C/D box 17 [Source:HGNC Symbol;Acc:HGNC:32713]		ENSG00000212232	--	up	--	--	--	--	--	--
ENSG00000174028	down	34.5056	-1.20418	0.441948	-2.72472	0.00643569	0.116825	FAM3C2	processed_pseudogene			X	p22.11	23075758	23076767	1	family with sequence similarity 3 member C2 (pseudogene) [Source:HGNC Symbol;Acc:HGNC:34501]		ENSG00000174028	DOWN	down	down	ENSG00000174028	TC0X00089	3.25	0.0491	---
ENSG00000163535	down	49.2524	-0.835182	0.30655	-2.72445	0.00644078	0.116825	SGO2	protein_coding			2	q33.1	200510008	200583782	1	shugoshin 2 [Source:HGNC Symbol;Acc:HGNC:30812]		ENSG00000163535	--	down	--	--	--	--	--	--
ENSG00000138135	up	428.433	1.48805	0.546204	2.72435	0.00644288	0.116825	CH25H	protein_coding			10	q23.31	89205629	89207314	-1	cholesterol 25-hydroxylase [Source:HGNC Symbol;Acc:HGNC:1907]		ENSG00000138135	--	up	--	--	--	--	--	--
ENSG00000169313	down	277.69	-1.57112	0.576969	-2.72306	0.00646805	0.117192	P2RY12	protein_coding			3	q25.1	151337380	151384812	-1	purinergic receptor P2Y12 [Source:HGNC Symbol;Acc:HGNC:18124]		ENSG00000169313	DOWN	down	down	ENSG00000169313,GI:29029603,GI:29029604	TC0301670	10.5	0.0042	P2RY12
ENSG00000167522	down	2142.08	-0.346282	0.127196	-2.72243	0.00648034	0.117311	ANKRD11	protein_coding			16	q24.3	89267627	89490561	-1	ankyrin repeat domain 11 [Source:HGNC Symbol;Acc:HGNC:21316]		ENSG00000167522	--	down	--	--	--	--	--	--
ENSG00000150361	down	374.998	-1.44093	0.529323	-2.72222	0.00648458	0.117311	KLHL1	protein_coding			13	q21.33	69700594	70108493	-1	kelch like family member 1 [Source:HGNC Symbol;Acc:HGNC:6352]		ENSG00000150361	--	down	--	--	--	--	--	--
ENSG00000269743	down	125.709	-0.921462	0.338531	-2.72195	0.00648989	0.117311	SLC25A53	protein_coding			X	q22.2	104099214	104157027	-1	solute carrier family 25 member 53 [Source:HGNC Symbol;Acc:HGNC:31894]		ENSG00000269743	--	down	--	--	--	--	--	--
ENSG00000132329	up	2106.92	0.822658	0.302275	2.72155	0.00649762	0.117311	RAMP1	protein_coding			2	q37.3	237858893	237912114	1	receptor activity modifying protein 1 [Source:HGNC Symbol;Acc:HGNC:9843]		ENSG00000132329	--	up	--	--	--	--	--	--
ENSG00000146285	down	30.7188	-1.02892	0.378076	-2.72146	0.00649941	0.117311	SCML4	protein_coding			6	q21	107704104	107824317	-1	sex comb on midleg-like 4 (Drosophila) [Source:HGNC Symbol;Acc:HGNC:21397]		ENSG00000146285	--	down	--	--	--	--	--	--
ENSG00000249740	up	14.0489	1.41345	0.51954	2.72057	0.00651689	0.117476	OSMR-AS1	lincRNA			5	p13.1	38710367	38845829	-1	OSMR antisense RNA 1 (head to head) [Source:HGNC Symbol;Acc:HGNC:50296]		ENSG00000249740	--	up	--	--	--	--	--	--
ENSG00000274104	up	58.9674	0.834378	0.306701	2.72049	0.00651846	0.117476	--	lincRNA			19	q13.11	34733298	34733837	-1	--		ENSG00000274104	--	up	--	--	--	--	--	--
ENSG00000163833	down	3.88813	-1.58005	0.580834	-2.72031	0.00652209	NA	FBXO40	protein_coding			3	q13.33	121593119	121630295	1	F-box protein 40 [Source:HGNC Symbol;Acc:HGNC:29816]		ENSG00000163833	--	down	up	ENSG00000163833,GI:7706492	TC0300544	1.97	0.0223	FBXO40,Fbx40,KIAA1195,MGC129902,MGC129903
ENSG00000255717	up	1011.69	0.773413	0.284446	2.71901	0.00654774	0.117914	SNHG1	processed_transcript			11	q12.3	62851988	62855914	-1	small nucleolar RNA host gene 1 [Source:HGNC Symbol;Acc:HGNC:32688]		ENSG00000255717	--	up	--	--	--	--	--	--
ENSG00000154359	up	775.46	0.866904	0.318959	2.71792	0.00656946	0.118215	LONRF1	protein_coding			8	p23.1	12721894	12756073	-1	LON peptidase N-terminal domain and ring finger 1 [Source:HGNC Symbol;Acc:HGNC:26302]		ENSG00000154359	--	up	--	--	--	--	--	--
ENSG00000163565	up	943.151	1.19894	0.441259	2.71709	0.00658579	0.118419	IFI16	protein_coding			1	q23.1	158999968	159055155	1	interferon gamma inducible protein 16 [Source:HGNC Symbol;Acc:HGNC:5395]		ENSG00000163565	--	up	--	--	--	--	--	--
ENSG00000003989	up	611.727	1.25342	0.461379	2.71669	0.0065939	0.118475	SLC7A2	protein_coding			8	p22	17497088	17570573	1	solute carrier family 7 member 2 [Source:HGNC Symbol;Acc:HGNC:11060]		ENSG00000003989	--	up	--	--	--	--	--	--
ENSG00000265465	up	9.15337	1.36995	0.504327	2.7164	0.00659968	0.118489	MIR4768	miRNA			X	p22.13	17425881	17425954	1	microRNA 4768 [Source:HGNC Symbol;Acc:HGNC:41592]		ENSG00000265465	--	up	--	--	--	--	--	--
ENSG00000205899	down	15.0646	-1.19136	0.438772	-2.71522	0.00662314	0.118724	BHLHA9	protein_coding			17	p13.3	1270559	1271460	1	basic helix-loop-helix family member a9 [Source:HGNC Symbol;Acc:HGNC:35126]		ENSG00000205899	--	down	--	--	--	--	--	--
ENSG00000232063	down	10.275	-1.40831	0.51874	-2.71487	0.00663024	0.118724	--	lincRNA			9	q22.32	94332476	94360948	1	--		ENSG00000232063	--	down	--	--	--	--	--	--
ENSG00000276966	up	25.5008	1.31293	0.483625	2.71477	0.0066322	0.118724	HIST1H4E	protein_coding			6	p22.2	26204552	26206038	1	histone cluster 1 H4 family member e [Source:HGNC Symbol;Acc:HGNC:4790]		ENSG00000276966	--	up	--	--	--	--	--	--
ENSG00000240143	up	5.9074	1.63252	0.601353	2.71474	0.00663282	0.118724	--	3prime_overlapping_ncRNA			X	q26.1	129794994	129796963	1	--		ENSG00000240143	--	up	--	--	--	--	--	--
ENSG00000163191	up	896.451	1.36891	0.504386	2.71402	0.00664725	0.11879	S100A11	protein_coding			1	q21.3	152032506	152047907	-1	S100 calcium binding protein A11 [Source:HGNC Symbol;Acc:HGNC:10488]		ENSG00000163191	--	up	--	--	--	--	--	--
ENSG00000099985	up	33.6891	1.47668	0.544117	2.7139	0.00664963	0.11879	OSM	protein_coding			22	q12.2	30262829	30266840	-1	oncostatin M [Source:HGNC Symbol;Acc:HGNC:8506]		ENSG00000099985	--	up	--	--	--	--	--	--
ENSG00000267121	down	155.86	-0.769982	0.283736	-2.71373	0.00665301	0.11879	--	antisense			17	q21.31	45190931	45222222	-1	--		ENSG00000267121	--	down	--	--	--	--	--	--
ENSG00000189045	down	93.3073	-1.42628	0.525638	-2.71343	0.00665913	0.11879	ANKDD1B	protein_coding			5	q13.3	75611459	75671846	1	ankyrin repeat and death domain containing 1B [Source:HGNC Symbol;Acc:HGNC:32525]		ENSG00000189045	--	down	--	--	--	--	--	--
ENSG00000198960	down	165.346	-0.806637	0.29729	-2.7133	0.0066616	0.11879	ARMCX6	protein_coding			X	q22.1	101615118	101618001	-1	armadillo repeat containing, X-linked 6 [Source:HGNC Symbol;Acc:HGNC:26094]		ENSG00000198960	DOWN	down	down	ENSG00000198960,GI:57546905,GI:57546907	TC0X01096	2.15	0.00406	ARMCX6
ENSG00000280381	up	13.8211	1.54928	0.57113	2.71266	0.00667463	0.118863	--	TEC			12	q24.31	123087256	123092821	-1	--		ENSG00000280381	--	up	--	--	--	--	--	--
ENSG00000174007	down	257.187	-0.981688	0.361915	-2.71249	0.00667807	0.118863	CEP19	protein_coding			3	q29	196706277	196712293	-1	centrosomal protein 19 [Source:HGNC Symbol;Acc:HGNC:28209]		ENSG00000174007	DOWN	down	down	ENSG00000174007	TC0301902	2.48	0.0409	---
ENSG00000215481	up	81.0087	0.780956	0.287929	2.71232	0.00668145	0.118863	BCRP3	transcribed_unprocessed_pseudogene			22	q11.23	24632915	24653356	1	breakpoint cluster region pseudogene 3 [Source:HGNC Symbol;Acc:HGNC:1016]		ENSG00000215481	--	up	--	--	--	--	--	--
ENSG00000168032	down	270.539	-1.13183	0.417327	-2.71211	0.00668574	0.118863	ENTPD3	protein_coding			3	p22.1	40387156	40428619	1	ectonucleoside triphosphate diphosphohydrolase 3 [Source:HGNC Symbol;Acc:HGNC:3365]		ENSG00000168032	--	down	--	--	--	--	--	--
ENSG00000158828	down	1004.8	-0.863393	0.318407	-2.7116	0.00669594	0.118919	PINK1	protein_coding	102464833	MIR6084	1	p36.12	20633455	20651511	1	PTEN induced putative kinase 1 [Source:HGNC Symbol;Acc:HGNC:14581]		ENSG00000158828	--	down	--	--	--	--	--	--
ENSG00000260469	down	59.9694	-1.17777	0.43437	-2.71145	0.00669893	0.118919	C15orf59-AS1	lincRNA			15	q24.1	73752317	73770613	1	C15orf59 antisense RNA 1 [Source:HGNC Symbol;Acc:HGNC:51422]		ENSG00000260469	--	down	--	--	--	--	--	--
ENSG00000255968	up	27.0087	1.42	0.523871	2.71059	0.00671633	0.119097	--	antisense			12	p11.23	26318953	26421462	1	--		ENSG00000255968	--	up	--	--	--	--	--	--
ENSG00000186827	up	22.7643	1.24164	0.458133	2.71022	0.00672389	0.119097	TNFRSF4	protein_coding			1	p36.33	1211326	1214138	-1	TNF receptor superfamily member 4 [Source:HGNC Symbol;Acc:HGNC:11918]		ENSG00000186827	--	up	--	--	--	--	--	--
ENSG00000270112	down	26.6099	-0.955733	0.352642	-2.71021	0.00672407	0.119097	--	processed_transcript			18	q21.1	46756487	46764408	1	--		ENSG00000270112	--	down	--	--	--	--	--	--
ENSG00000188511	up	47.5309	1.47068	0.542751	2.70968	0.00673473	0.119153	C22orf34	lincRNA			22	q13.33	49414524	49657542	-1	chromosome 22 open reading frame 34 [Source:HGNC Symbol;Acc:HGNC:28010]		ENSG00000188511	--	up	--	--	--	--	--	--
ENSG00000104312	up	337.924	0.752624	0.277782	2.7094	0.00674044	0.119153	RIPK2	protein_coding			8	q21.3	89757747	89791063	1	receptor interacting serine/threonine kinase 2 [Source:HGNC Symbol;Acc:HGNC:10020]		ENSG00000104312	--	up	--	--	--	--	--	--
ENSG00000170382	down	1216.44	-0.927725	0.342454	-2.70905	0.0067476	0.119153	LRRN2	protein_coding			1	q32.1	204617170	204685733	-1	leucine rich repeat neuronal 2 [Source:HGNC Symbol;Acc:HGNC:16914]		ENSG00000170382	--	down	--	--	--	--	--	--
ENSG00000142534	up	14052.8	0.798829	0.294888	2.70893	0.00675015	0.119153	RPS11	protein_coding			19	q13.33	49496365	49499689	1	ribosomal protein S11 [Source:HGNC Symbol;Acc:HGNC:10384]		ENSG00000142534	--	up	--	--	--	--	--	--
ENSG00000037897	up	153.886	1.0147	0.3746	2.70875	0.00675373	0.119153	METTL1	protein_coding			12	q14.1	57768471	57772793	-1	methyltransferase like 1 [Source:HGNC Symbol;Acc:HGNC:7030]		ENSG00000037897	--	up	--	--	--	--	--	--
ENSG00000134697	up	776.234	0.719835	0.265762	2.70857	0.00675745	0.119153	GNL2	protein_coding			1	p34.3	37566816	37595935	-1	G protein nucleolar 2 [Source:HGNC Symbol;Acc:HGNC:29925]		ENSG00000134697	--	up	down	ENSG00000134697,GI:7019418	TC0102126	1.81	0.0102	GNL2
ENSG00000129636	down	1728.19	-0.902728	0.333557	-2.70637	0.0068024	0.119857	ITFG1	protein_coding			16	q12.1	47154387	47464149	-1	integrin alpha FG-GAP repeat containing 1 [Source:HGNC Symbol;Acc:HGNC:30697]		ENSG00000129636	--	down	--	--	--	--	--	--
ENSG00000276644	down	249.475	-0.955561	0.353137	-2.70592	0.00681147	0.119886	DACH1	protein_coding			13	q21.33	71437966	71867192	-1	dachshund family transcription factor 1 [Source:HGNC Symbol;Acc:HGNC:2663]		ENSG00000276644	--	down	--	--	--	--	--	--
ENSG00000133639	up	1905.61	0.79159	0.292557	2.70576	0.0068148	0.119886	BTG1	protein_coding			12	q21.33	92140278	92145897	-1	BTG anti-proliferation factor 1 [Source:HGNC Symbol;Acc:HGNC:1130]		ENSG00000133639	--	up	--	--	--	--	--	--
ENSG00000264569	up	23.9883	1.13748	0.420427	2.70555	0.00681923	0.119886	--	antisense			17	q25.3	82037905	82039380	1	--		ENSG00000264569	--	up	--	--	--	--	--	--
ENSG00000144868	down	434.306	-0.892127	0.329851	-2.70464	0.00683791	0.119951	TMEM108	protein_coding			3	q22.1	133038391	133397792	1	transmembrane protein 108 [Source:HGNC Symbol;Acc:HGNC:28451]		ENSG00000144868	--	down	--	--	--	--	--	--
ENSG00000282142	down	4.61685	-1.47353	0.544844	-2.7045	0.00684075	0.119951	--	lincRNA			8	p23.2	2517898	2529710	-1	--		ENSG00000282142	--	down	--	--	--	--	--	--
ENSG00000241343	up	110.798	1.13719	0.42053	2.70419	0.00684708	0.119951	RPL36A	protein_coding			X	q22.1	101390824	101396154	1	ribosomal protein L36a [Source:HGNC Symbol;Acc:HGNC:10359]		ENSG00000241343	--	up	--	--	--	--	--	--
ENSG00000129654	down	1009.61	-1.4879	0.550255	-2.70402	0.00685057	0.119951	FOXJ1	protein_coding			17	q25.1	76136333	76141299	-1	forkhead box J1 [Source:HGNC Symbol;Acc:HGNC:3816]		ENSG00000129654	--	down	--	--	--	--	--	--
ENSG00000105583	up	1028.18	0.82222	0.304121	2.70359	0.00685942	0.119951	WDR83OS	protein_coding			19	p13.13	12668071	12671356	-1	WD repeat domain 83 opposite strand [Source:HGNC Symbol;Acc:HGNC:30203]		ENSG00000105583	--	up	down	ENSG00000105583,GI:7706664	TC1901206	1.73	0.0469	C19orf56
ENSG00000176076	down	149.145	-0.786394	0.290894	-2.70337	0.00686393	0.119951	KCNE5	protein_coding			X	q23	109623700	109625172	-1	potassium voltage-gated channel subfamily E regulatory subunit 5 [Source:HGNC Symbol;Acc:HGNC:6241]		ENSG00000176076	--	down	--	--	--	--	--	--
ENSG00000136546	down	461.613	-1.13641	0.420367	-2.70336	0.00686421	0.119951	SCN7A	protein_coding			2	q24.3	166403573	166494247	-1	sodium voltage-gated channel alpha subunit 7 [Source:HGNC Symbol;Acc:HGNC:10594]		ENSG00000136546	--	down	--	--	--	--	--	--
ENSG00000241644	up	91.0583	1.40964	0.521459	2.70326	0.00686624	0.119951	INMT	protein_coding			7	p14.3	30697985	30757602	1	indolethylamine N-methyltransferase [Source:HGNC Symbol;Acc:HGNC:6069]		ENSG00000241644	--	up	--	--	--	--	--	--
ENSG00000235711	down	199.597	-1.17185	0.433512	-2.70315	0.00686851	0.119951	ANKRD34C	protein_coding			15	q25.1	79293285	79298235	1	ankyrin repeat domain 34C [Source:HGNC Symbol;Acc:HGNC:33888]		ENSG00000235711	--	down	--	--	--	--	--	--
ENSG00000256576	down	61.4222	-1.05246	0.389417	-2.70266	0.00687863	0.120039	--	lincRNA			12	q24.33	132186735	132189695	-1	--		ENSG00000256576	--	down	--	--	--	--	--	--
ENSG00000137161	up	1392.64	0.532281	0.196991	2.70206	0.00689103	0.120143	CNPY3	protein_coding			6	p21.1	42929192	42939287	1	canopy FGF signaling regulator 3 [Source:HGNC Symbol;Acc:HGNC:11968]		ENSG00000137161	--	up	down	ENSG00000137161,GI:33942071,GI:41327159	TC0600395	1.84	0.0282	CAG4A,ERDA5,TNRC5
ENSG00000178607	up	330.143	0.6712	0.248437	2.70169	0.00689875	0.120143	ERN1	protein_coding			17	q23.3	64039142	64130819	-1	endoplasmic reticulum to nucleus signaling 1 [Source:HGNC Symbol;Acc:HGNC:3449]		ENSG00000178607	--	up	--	--	--	--	--	--
ENSG00000258586	up	6.6666	1.55272	0.574732	2.70164	0.00689979	0.120143	--	lincRNA			14	q24.3	73822559	73830135	-1	--		ENSG00000258586	--	up	--	--	--	--	--	--
ENSG00000277224	up	5.09319	1.58188	0.585634	2.70114	0.00691022	0.120236	HIST1H2BF	protein_coding			6	p22.2	26199520	26200715	1	histone cluster 1 H2B family member f [Source:HGNC Symbol;Acc:HGNC:4752]		ENSG00000277224	--	up	--	--	--	--	--	--
ENSG00000268189	up	99.1815	0.858515	0.317924	2.70038	0.00692608	0.120423	--	processed_transcript			19	p13.12	15379076	15381194	1	--		ENSG00000268189	--	up	--	--	--	--	--	--
ENSG00000149115	up	1714.6	0.688215	0.254952	2.69939	0.00694664	0.120631	TNKS1BP1	protein_coding			11	q12.1	57299638	57324952	-1	tankyrase 1 binding protein 1 [Source:HGNC Symbol;Acc:HGNC:19081]		ENSG00000149115	--	up	--	--	--	--	--	--
ENSG00000230062	down	50.7551	-1.61844	0.599572	-2.69932	0.00694822	0.120631	ANKRD66	protein_coding			6	p12.3	46746917	46759506	1	ankyrin repeat domain 66 [Source:HGNC Symbol;Acc:HGNC:44669]		ENSG00000230062	--	down	--	--	--	--	--	--
ENSG00000157766	up	240.171	1.30439	0.483285	2.69901	0.00695458	0.120653	ACAN	protein_coding			15	q26.1	88803443	88875354	1	aggrecan [Source:HGNC Symbol;Acc:HGNC:319]		ENSG00000157766	--	up	--	--	--	--	--	--
ENSG00000269091	down	17.2174	-1.57299	0.582926	-2.69844	0.00696661	0.120672	--	antisense			19	q13.33	50043196	50051062	-1	--		ENSG00000269091	--	down	--	--	--	--	--	--
ENSG00000158716	up	386.69	1.14492	0.424324	2.69821	0.00697125	0.120672	DUSP23	protein_coding			1	q23.2	159780932	159782543	1	dual specificity phosphatase 23 [Source:HGNC Symbol;Acc:HGNC:21480]		ENSG00000158716	--	up	--	--	--	--	--	--
ENSG00000204052	down	260.571	-0.797806	0.29569	-2.69811	0.00697338	0.120672	LRRC73	protein_coding			6	p21.1	43506969	43510686	-1	leucine rich repeat containing 73 [Source:HGNC Symbol;Acc:HGNC:21375]		ENSG00000204052	--	down	--	--	--	--	--	--
ENSG00000247081	up	254.75	1.16465	0.431672	2.69799	0.00697605	0.120672	BAALC-AS1	antisense			8	q22.3	103156990	103298772	-1	BAALC antisense RNA 1 [Source:HGNC Symbol;Acc:HGNC:50461]		ENSG00000247081	--	up	--	--	--	--	--	--
ENSG00000025039	up	975.443	0.517056	0.191783	2.69605	0.0070167	0.121286	RRAGD	protein_coding			6	q15	89364636	89412270	-1	Ras related GTP binding D [Source:HGNC Symbol;Acc:HGNC:19903]		ENSG00000025039	--	up	--	--	--	--	--	--
ENSG00000140104	down	564.279	-0.730753	0.271142	-2.6951	0.00703684	0.121546	C14orf79	protein_coding			14	q32.33	104985775	105010482	1	chromosome 14 open reading frame 79 [Source:HGNC Symbol;Acc:HGNC:20126]		ENSG00000140104	--	down	--	--	--	--	--	--
ENSG00000135973	down	20.9628	-1.47238	0.546418	-2.6946	0.00704735	0.121639	GPR45	protein_coding			2	q12.1	105241743	105243049	1	G protein-coupled receptor 45 [Source:HGNC Symbol;Acc:HGNC:4503]		ENSG00000135973	--	down	--	--	--	--	--	--
ENSG00000225465	down	550.598	-0.944578	0.350694	-2.69346	0.00707155	0.121967	RFPL1S	antisense			22	q12.2	29436534	29478175	-1	RFPL1 antisense RNA 1 [Source:HGNC Symbol;Acc:HGNC:9978]		ENSG00000225465	--	down	--	--	--	--	--	--
ENSG00000254122	down	79.2119	-0.934175	0.346958	-2.69248	0.00709236	0.122237	PCDHGB7	protein_coding			5	q31.3	141417645	141512979	1	protocadherin gamma subfamily B, 7 [Source:HGNC Symbol;Acc:HGNC:8714]		ENSG00000254122	--	down	--	--	--	--	--	--
ENSG00000128016	up	3786.07	1.48826	0.55284	2.69202	0.00710211	0.122316	ZFP36	protein_coding			19	q13.2	39406813	39409412	1	ZFP36 ring finger protein [Source:HGNC Symbol;Acc:HGNC:12862]		ENSG00000128016	--	up	--	--	--	--	--	--
ENSG00000196787	up	15.4416	1.20532	0.448022	2.69032	0.00713842	0.122826	HIST1H2AG	protein_coding			6	p22.1	27133042	27135291	1	histone cluster 1 H2A family member g [Source:HGNC Symbol;Acc:HGNC:4737]		ENSG00000196787	--	up	--	--	--	--	--	--
ENSG00000148225	down	171.485	-0.743667	0.276453	-2.69003	0.00714446	0.122826	WDR31	protein_coding			9	q32	113313222	113340298	-1	WD repeat domain 31 [Source:HGNC Symbol;Acc:HGNC:21421]		ENSG00000148225	--	down	--	--	--	--	--	--
ENSG00000104205	up	484.631	0.824019	0.306338	2.6899	0.00714728	0.122826	SGK3	protein_coding			8	q13.1	66712418	66862022	1	serum/glucocorticoid regulated kinase family member 3 [Source:HGNC Symbol;Acc:HGNC:10812]		ENSG00000104205	--	up	--	--	--	--	--	--
ENSG00000186281	up	101.347	1.05683	0.393041	2.68887	0.00716948	0.123118	GPAT2	protein_coding			2	q11.2	96021946	96039451	-1	glycerol-3-phosphate acyltransferase 2, mitochondrial [Source:HGNC Symbol;Acc:HGNC:27168]		ENSG00000186281	--	up	--	--	--	--	--	--
ENSG00000007384	up	681.729	1.07875	0.401298	2.68816	0.00718464	0.123243	RHBDF1	protein_coding			16	p13.3	58059	76355	-1	rhomboid 5 homolog 1 [Source:HGNC Symbol;Acc:HGNC:20561]		ENSG00000007384	--	up	--	--	--	--	--	--
ENSG00000101391	up	749.003	0.526359	0.195815	2.68805	0.00718712	0.123243	CDK5RAP1	protein_coding			20	q11.21	33358839	33401561	-1	CDK5 regulatory subunit associated protein 1 [Source:HGNC Symbol;Acc:HGNC:15880]		ENSG00000101391	--	up	--	--	--	--	--	--
ENSG00000128271	down	10.1175	-1.52243	0.566668	-2.68663	0.00721761	0.123662	ADORA2A	protein_coding			22	q11.23	24417879	24442360	1	adenosine A2a receptor [Source:HGNC Symbol;Acc:HGNC:263]		ENSG00000128271	--	down	--	--	--	--	--	--
ENSG00000117054	down	1276.28	-0.57389	0.213625	-2.68643	0.007222	0.123662	ACADM	protein_coding			1	p31.1	75724347	75787575	1	acyl-CoA dehydrogenase, C-4 to C-12 straight chain [Source:HGNC Symbol;Acc:HGNC:89]		ENSG00000117054	DOWN	down	down	ENSG00000117054,GI:21327681	TC0100659	2.07	0.0202	ACAD1,ACADM,MCAD,MCADH
ENSG00000262488	up	4.15931	1.54259	0.574555	2.68484	0.00725648	0.12411	--	processed_pseudogene			16	p13.13	10840384	10841544	-1	--		ENSG00000262488	--	up	--	--	--	--	--	--
ENSG00000205837	down	16.9994	-1.04392	0.388837	-2.68474	0.00725863	0.12411	LINC00487	lincRNA			2	p25.2	6728177	6770311	-1	long intergenic non-protein coding RNA 487 [Source:HGNC Symbol;Acc:HGNC:42947]		ENSG00000205837	--	down	--	--	--	--	--	--
ENSG00000102678	down	143.744	-1.20039	0.447172	-2.68441	0.00726579	0.124142	FGF9	protein_coding			13	q12.11	21671383	21704498	1	fibroblast growth factor 9 [Source:HGNC Symbol;Acc:HGNC:3687]		ENSG00000102678	--	down	--	--	--	--	--	--
ENSG00000141401	up	112.325	0.766156	0.285452	2.68401	0.00727451	0.124202	IMPA2	protein_coding			18	p11.21	11981025	12030883	1	inositol monophosphatase 2 [Source:HGNC Symbol;Acc:HGNC:6051]		ENSG00000141401	UP	up	up	ENSG00000141401,GI:7657235	TC1800058	2.26	0.0131	IMPA2
ENSG00000196497	up	7.46578	1.38921	0.517732	2.68325	0.00729095	0.124393	IPO4	protein_coding			14	q12	24180219	24188964	-1	importin 4 [Source:HGNC Symbol;Acc:HGNC:19426]		ENSG00000196497	--	up	--	--	--	--	--	--
ENSG00000225828	up	236.879	0.833321	0.310694	2.68213	0.00731546	0.124721	FAM229A	protein_coding			1	p35.1	32361270	32364278	-1	family with sequence similarity 229 member A [Source:HGNC Symbol;Acc:HGNC:44652]		ENSG00000225828	--	up	--	--	--	--	--	--
ENSG00000280135	down	8.1563	-1.51524	0.565025	-2.68173	0.00732428	0.124782	--	TEC			6	q21	107697299	107700218	-1	--		ENSG00000280135	--	down	--	--	--	--	--	--
ENSG00000096092	down	1421.4	-0.887484	0.331096	-2.68044	0.00735256	0.125092	TMEM14A	protein_coding			6	p12.2	52671109	52686588	1	transmembrane protein 14A [Source:HGNC Symbol;Acc:HGNC:21076]		ENSG00000096092	DOWN	down	down	ENSG00000096092,GI:32261328	TC0600460	2.82	0.0221	C6orf73,PTD011,TMEM14A
ENSG00000163285	down	2774.38	-0.772735	0.288317	-2.68016	0.00735878	0.125092	GABRG1	protein_coding			4	p12	46035769	46124081	-1	gamma-aminobutyric acid type A receptor gamma1 subunit [Source:HGNC Symbol;Acc:HGNC:4086]		ENSG00000163285	--	down	--	--	--	--	--	--
ENSG00000223949	up	6.587	1.61599	0.602985	2.67999	0.00736254	0.125092	ROR1-AS1	antisense			1	p31.3	64094442	64171297	-1	ROR1 antisense RNA 1 [Source:HGNC Symbol;Acc:HGNC:40508]		ENSG00000223949	--	up	--	--	--	--	--	--
ENSG00000149187	up	3330.59	0.562147	0.20978	2.6797	0.00736889	0.125092	CELF1	protein_coding			11	p11.2	47465944	47565569	-1	CUGBP, Elav-like family member 1 [Source:HGNC Symbol;Acc:HGNC:2549]		ENSG00000149187	--	up	--	--	--	--	--	--
ENSG00000105427	down	23.4012	-1.10314	0.411665	-2.6797	0.00736891	0.125092	CNFN	protein_coding			19	q13.2	42387019	42390287	-1	cornifelin [Source:HGNC Symbol;Acc:HGNC:30183]		ENSG00000105427	--	down	--	--	--	--	--	--
ENSG00000176788	down	6315.82	-0.976851	0.364625	-2.67906	0.00738289	0.125128	BASP1	protein_coding			5	p15.1	17065598	17276843	1	brain abundant membrane attached signal protein 1 [Source:HGNC Symbol;Acc:HGNC:957]		ENSG00000176788	--	down	--	--	--	--	--	--
ENSG00000279799	up	13.8024	1.34811	0.503213	2.679	0.00738421	0.125128	--	TEC			5	q31.1	134905235	134905691	1	--		ENSG00000279799	--	up	--	--	--	--	--	--
ENSG00000111341	up	1717.34	1.47104	0.549144	2.6788	0.00738874	0.125128	MGP	protein_coding			12	p12.3	14881181	14885926	-1	matrix Gla protein [Source:HGNC Symbol;Acc:HGNC:7060]		ENSG00000111341	--	up	--	--	--	--	--	--
ENSG00000253837	up	13.7701	1.20875	0.451296	2.6784	0.00739739	0.125128	--	processed_transcript			8	p21.3	23336171	23366125	1	--		ENSG00000253837	--	up	--	--	--	--	--	--
ENSG00000163882	up	1001.59	0.646795	0.24149	2.67834	0.00739872	0.125128	POLR2H	protein_coding			3	q27.1	184361718	184368596	1	RNA polymerase II subunit H [Source:HGNC Symbol;Acc:HGNC:9195]		ENSG00000163882	--	up	--	--	--	--	--	--
ENSG00000180767	down	8.415	-1.46175	0.545802	-2.67816	0.00740274	0.125128	CHST13	protein_coding			3	q21.3	126524283	126543291	1	carbohydrate sulfotransferase 13 [Source:HGNC Symbol;Acc:HGNC:21755]		ENSG00000180767	--	down	--	--	--	--	--	--
ENSG00000138080	up	534.688	0.936859	0.349853	2.67786	0.00740939	0.125151	EMILIN1	protein_coding			2	p23.3	27078567	27086408	1	elastin microfibril interfacer 1 [Source:HGNC Symbol;Acc:HGNC:19880]		ENSG00000138080	--	up	--	--	--	--	--	--
ENSG00000208772	up	29.3603	1.20969	0.452164	2.67534	0.00746528	0.125529	SNORD94	snoRNA			2	p11.2	86135870	86136006	1	small nucleolar RNA, C/D box 94 [Source:HGNC Symbol;Acc:HGNC:32756]		ENSG00000208772	--	up	--	--	--	--	--	--
ENSG00000144118	down	1118.36	-0.512774	0.191669	-2.67531	0.00746609	0.125529	RALB	protein_coding			2	q14.2	120240064	120294713	1	RAS like proto-oncogene B [Source:HGNC Symbol;Acc:HGNC:9840]		ENSG00000144118	--	down	--	--	--	--	--	--
ENSG00000072110	up	2729.44	0.816538	0.305261	2.67488	0.00747553	0.125529	ACTN1	protein_coding			14	q24.1	68874143	68979440	-1	actinin alpha 1 [Source:HGNC Symbol;Acc:HGNC:163]		ENSG00000072110	UP	up	up	ENSG00000072110,GI:12025669	TC1400947	1.75	0.018	ACTN1
ENSG00000104044	down	165.934	-1.37493	0.514022	-2.67484	0.00747653	0.125529	OCA2	protein_coding			15	q13.1	27754875	28099358	-1	OCA2 melanosomal transmembrane protein [Source:HGNC Symbol;Acc:HGNC:8101]		ENSG00000104044	--	down	--	--	--	--	--	--
ENSG00000177993	up	4.99021	1.58824	0.593773	2.67484	0.00747659	0.125529	ZNRF3-AS1	antisense			22	q12.1	29024999	29031476	-1	ZNRF3 antisense RNA 1 [Source:HGNC Symbol;Acc:HGNC:41927]		ENSG00000177993	--	up	--	--	--	--	--	--
ENSG00000233384	down	4.07868	-1.60255	0.599141	-2.67474	0.00747866	0.125529	--	bidirectional_promoter_lncRNA			1	q42.12	224611404	224616220	-1	--		ENSG00000233384	--	down	--	--	--	--	--	--
ENSG00000115457	up	566.338	1.07902	0.403464	2.67439	0.0074866	0.125529	IGFBP2	protein_coding			2	q35	216632828	216664436	1	insulin like growth factor binding protein 2 [Source:HGNC Symbol;Acc:HGNC:5471]		ENSG00000115457	--	up	--	--	--	--	--	--
ENSG00000186716	up	3021.62	0.836876	0.31298	2.67389	0.00749762	0.125529	BCR	protein_coding			22	q11.23	23179704	23318037	1	BCR, RhoGEF and GTPase activating protein [Source:HGNC Symbol;Acc:HGNC:1014]		ENSG00000186716	UP	up	up	ENSG00000186716,GI:82546842,GI:82546844	TC2200117	1.52	0.0496	ALL,BCR,BCR1,CML,D22S11,D22S662,PHL
ENSG00000186510	down	32.2969	-1.19634	0.447423	-2.67384	0.00749873	0.125529	CLCNKA	protein_coding			1	p36.13	16018875	16034050	1	chloride voltage-gated channel Ka [Source:HGNC Symbol;Acc:HGNC:2026]		ENSG00000186510	--	down	--	--	--	--	--	--
ENSG00000232505	down	13.0978	-1.59785	0.597599	-2.67379	0.00749994	0.125529	--	lincRNA			6	p22.1	29223973	29290440	1	--		ENSG00000232505	--	down	--	--	--	--	--	--
ENSG00000183837	down	2542.36	-0.985051	0.368435	-2.67361	0.00750393	0.125529	PNMA3	protein_coding			X	q28	153056409	153060467	1	paraneoplastic Ma antigen 3 [Source:HGNC Symbol;Acc:HGNC:18742]		ENSG00000183837	--	down	--	--	--	--	--	--
ENSG00000162639	down	431.848	-0.794957	0.29734	-2.67356	0.00750509	0.125529	HENMT1	protein_coding			1	p13.3	108648290	108661526	-1	HEN1 methyltransferase homolog 1 [Source:HGNC Symbol;Acc:HGNC:26400]		ENSG00000162639	DOWN	down	down	ENSG00000162639,GI:21389358	TC0102506	2.14	0.0284	C1orf59,FLJ30525,MGC111091,RP11-256E16.2
ENSG00000138867	up	1000.23	0.876265	0.327754	2.67355	0.0075054	0.125529	GUCD1	protein_coding			22	q11.23	24540423	24555935	-1	guanylyl cyclase domain containing 1 [Source:HGNC Symbol;Acc:HGNC:14237]		ENSG00000138867	--	up	--	--	--	--	--	--
ENSG00000176842	down	71.3617	-1.33218	0.498285	-2.67352	0.007506	0.125529	IRX5	protein_coding			16	q12.2	54930862	54934485	1	iroquois homeobox 5 [Source:HGNC Symbol;Acc:HGNC:14361]		ENSG00000176842	--	down	--	--	--	--	--	--
ENSG00000131044	down	440.411	-1.30646	0.488723	-2.67321	0.00751293	0.125554	TTLL9	protein_coding			20	q11.21	31870702	31944963	1	tubulin tyrosine ligase like 9 [Source:HGNC Symbol;Acc:HGNC:16118]		ENSG00000131044	--	down	--	--	--	--	--	--
ENSG00000224914	down	109.344	-0.960055	0.35917	-2.67298	0.00751808	0.125554	LINC00863	lincRNA			10	q23.2	87342736	87357882	1	long intergenic non-protein coding RNA 863 [Source:HGNC Symbol;Acc:HGNC:45162]		ENSG00000224914	--	down	--	--	--	--	--	--
ENSG00000146038	down	146.515	-1.33196	0.498349	-2.67274	0.00752351	0.125556	DCDC2	protein_coding			6	p22.3	24171756	24358052	-1	doublecortin domain containing 2 [Source:HGNC Symbol;Acc:HGNC:18141]		ENSG00000146038	--	down	--	--	--	--	--	--
ENSG00000167900	up	45.2187	1.0714	0.401046	2.67152	0.00755086	0.125924	TK1	protein_coding			17	q25.3	78174075	78187233	-1	thymidine kinase 1 [Source:HGNC Symbol;Acc:HGNC:11830]		ENSG00000167900	--	up	--	--	--	--	--	--
ENSG00000230445	down	52.7994	-1.07203	0.401338	-2.67115	0.00755923	0.125975	LRRC37A6P	transcribed_processed_pseudogene			10	p12.1	27246350	27259455	-1	leucine rich repeat containing 37 member A6, pseudogene [Source:HGNC Symbol;Acc:HGNC:33746]		ENSG00000230445	--	down	--	--	--	--	--	--
ENSG00000135898	down	9.67826	-1.30572	0.489012	-2.67013	0.00758228	0.12627	GPR55	protein_coding			2	q37.1	230907318	230961066	-1	G protein-coupled receptor 55 [Source:HGNC Symbol;Acc:HGNC:4511]		ENSG00000135898	--	down	up	ENSG00000135898,GI:33695106	TC0202382	1.91	0.0183	GPR55
ENSG00000213347	up	247.823	0.921407	0.345165	2.66947	0.00759717	0.126337	MXD3	protein_coding			5	q35.3	177301461	177312757	-1	MAX dimerization protein 3 [Source:HGNC Symbol;Acc:HGNC:14008]		ENSG00000213347	--	up	--	--	--	--	--	--
ENSG00000146151	down	451.432	-0.998486	0.374059	-2.66933	0.00760028	0.126337	HMGCLL1	protein_coding			6	p12.1	55434369	55579214	-1	3-hydroxymethyl-3-methylglutaryl-CoA lyase like 1 [Source:HGNC Symbol;Acc:HGNC:21359]		ENSG00000146151	--	down	--	--	--	--	--	--
ENSG00000165030	up	909.89	1.193	0.44697	2.66908	0.00760585	0.126337	NFIL3	protein_coding			9	q22.31	91409045	91423862	-1	nuclear factor, interleukin 3 regulated [Source:HGNC Symbol;Acc:HGNC:7787]		ENSG00000165030	--	up	--	--	--	--	--	--
ENSG00000139292	up	278.683	0.751568	0.281613	2.66879	0.00761241	0.126337	LGR5	protein_coding			12	q21.1	71439770	71586310	1	leucine rich repeat containing G protein-coupled receptor 5 [Source:HGNC Symbol;Acc:HGNC:4504]		ENSG00000139292	--	up	--	--	--	--	--	--
ENSG00000139289	up	1555.75	0.862748	0.323275	2.66877	0.00761298	0.126337	PHLDA1	protein_coding			12	q21.2	76025447	76033932	-1	pleckstrin homology like domain family A member 1 [Source:HGNC Symbol;Acc:HGNC:8933]		ENSG00000139289	--	up	--	--	--	--	--	--
ENSG00000179219	up	5.28093	1.50189	0.5629	2.66812	0.00762767	0.126391	LINC00311	lincRNA			16	q24.1	85282958	85285963	1	long intergenic non-protein coding RNA 311 [Source:HGNC Symbol;Acc:HGNC:28312]		ENSG00000179219	--	up	--	--	--	--	--	--
ENSG00000224383	down	534.35	-1.34497	0.504129	-2.6679	0.00763275	0.126391	PRR29	protein_coding			17	q23.3	63998351	64004304	1	proline rich 29 [Source:HGNC Symbol;Acc:HGNC:25673]		ENSG00000224383	--	down	--	--	--	--	--	--
ENSG00000281183	down	27.0983	-1.39193	0.521757	-2.66777	0.00763556	0.126391	NPTN-IT1	sense_intronic			15	q24.1	73567012	73569294	-1	NPTN intronic transcript 1 [Source:HGNC Symbol;Acc:HGNC:45091]		ENSG00000281183	--	down	--	--	--	--	--	--
ENSG00000147027	down	2781.71	-0.665289	0.249388	-2.66769	0.00763755	0.126391	TMEM47	protein_coding			X	p21.1	34627064	34657288	-1	transmembrane protein 47 [Source:HGNC Symbol;Acc:HGNC:18515]		ENSG00000147027	--	down	--	--	--	--	--	--
ENSG00000279605	up	11.018	1.18939	0.445997	2.66681	0.00765753	0.126585	--	TEC			8	q24.3	143578358	143583304	1	--		ENSG00000279605	--	up	--	--	--	--	--	--
ENSG00000246705	up	340.637	0.908054	0.340516	2.6667	0.00765998	0.126585	H2AFJ	protein_coding			12	p12.3	14774383	14778002	1	H2A histone family member J [Source:HGNC Symbol;Acc:HGNC:14456]		ENSG00000246705	--	up	--	--	--	--	--	--
ENSG00000119950	up	3404.9	0.644112	0.241588	2.66616	0.00767228	0.1267	MXI1	protein_coding			10	q25.2	110207605	110287365	1	MAX interactor 1, dimerization protein [Source:HGNC Symbol;Acc:HGNC:7534]		ENSG00000119950	--	up	--	--	--	--	--	--
ENSG00000143355	down	30.3746	-1.16203	0.435978	-2.66535	0.00769079	0.126917	LHX9	protein_coding			1	q31.3	197911902	197935478	1	LIM homeobox 9 [Source:HGNC Symbol;Acc:HGNC:14222]		ENSG00000143355	--	down	--	--	--	--	--	--
ENSG00000248323	up	4.0004	1.56446	0.587282	2.6639	0.00772402	NA	LUCAT1	lincRNA			5	q14.3	91303029	91314402	-1	lung cancer associated transcript 1 (non-protein coding) [Source:HGNC Symbol;Acc:HGNC:48498]		ENSG00000248323	--	up	--	--	--	--	--	--
ENSG00000140682	up	260.821	1.06767	0.40081	2.66379	0.00772664	0.127008	TGFB1I1	protein_coding			16	p11.2	31471585	31477960	1	transforming growth factor beta 1 induced transcript 1 [Source:HGNC Symbol;Acc:HGNC:11767]		ENSG00000140682	--	up	--	--	--	--	--	--
ENSG00000120833	up	419.127	1.17831	0.442362	2.66367	0.00772933	0.127008	SOCS2	protein_coding			12	q22	93569814	93583487	1	suppressor of cytokine signaling 2 [Source:HGNC Symbol;Acc:HGNC:19382]		ENSG00000120833	--	up	--	--	--	--	--	--
ENSG00000139372	up	350.502	0.604404	0.226923	2.66348	0.00773378	0.127008	TDG	protein_coding			12	q23.3	103965804	103988874	1	thymine DNA glycosylase [Source:HGNC Symbol;Acc:HGNC:11700]		ENSG00000139372	--	up	--	--	--	--	--	--
ENSG00000177663	up	548.025	0.8561	0.3215	2.66283	0.00774861	0.127008	IL17RA	protein_coding			22	q11.1	17084954	17115694	1	interleukin 17 receptor A [Source:HGNC Symbol;Acc:HGNC:5985]		ENSG00000177663	--	up	--	--	--	--	--	--
ENSG00000166689	down	517.667	-0.921064	0.345941	-2.66249	0.0077565	0.127008	PLEKHA7	protein_coding			11	p15.1	16777317	17014443	-1	pleckstrin homology domain containing A7 [Source:HGNC Symbol;Acc:HGNC:27049]		ENSG00000166689	--	down	--	--	--	--	--	--
ENSG00000167526	up	17781.8	0.753798	0.283186	2.66184	0.00777139	0.127008	RPL13	protein_coding			16	q24.3	89560657	89566828	1	ribosomal protein L13 [Source:HGNC Symbol;Acc:HGNC:10303]		ENSG00000167526	UP	up	up	ENSG00000167526,ENSG00000200084,GI:15431294,GI:15431296	TC1600684	2	0.0411	RPL13
ENSG00000173926	up	467.716	0.97702	0.367057	2.66177	0.00777319	0.127008	MARCH3	protein_coding			5	q23.2	126867714	127030808	-1	membrane associated ring-CH-type finger 3 [Source:HGNC Symbol;Acc:HGNC:28728]		ENSG00000173926	--	up	--	--	--	--	--	--
ENSG00000213654	up	236.687	0.866258	0.32546	2.66164	0.00777601	0.127008	GPSM3	protein_coding			6	p21.32	32190766	32195523	-1	G-protein signaling modulator 3 [Source:HGNC Symbol;Acc:HGNC:13945]		ENSG00000213654	--	up	--	--	--	--	--	--
ENSG00000235636	down	4.68538	-1.5556	0.584479	-2.66152	0.00777893	0.127008	NUS1P1	processed_pseudogene			X	p11.3	47512602	47513483	-1	NUS1 dehydrodolichyl diphosphate synthase subunit pseudogene 1 [Source:HGNC Symbol;Acc:HGNC:38472]		ENSG00000235636	--	down	--	--	--	--	--	--
ENSG00000259848	down	14.0231	-1.24355	0.467281	-2.66125	0.00778522	0.127008	--	transcribed_unprocessed_pseudogene			2	q11.1	94867486	94947341	-1	--		ENSG00000259848	--	down	--	--	--	--	--	--
ENSG00000148399	up	1082.86	0.535688	0.201307	2.66105	0.00778962	0.127008	DPH7	protein_coding			9	q34.3	137554904	137578935	-1	diphthamide biosynthesis 7 [Source:HGNC Symbol;Acc:HGNC:25199]		ENSG00000148399	--	up	--	--	--	--	--	--
ENSG00000110675	down	1158.49	-1.08185	0.406567	-2.66095	0.00779208	0.127008	ELMOD1	protein_coding	643923	LOC643923	11	q22.3	107591091	107666779	1	ELMO domain containing 1 [Source:HGNC Symbol;Acc:HGNC:25334]		ENSG00000110675	--	down	--	--	--	--	--	--
ENSG00000106003	up	978.859	0.9255	0.347833	2.66076	0.00779643	0.127008	LFNG	protein_coding			7	p22.3	2512529	2529177	1	LFNG O-fucosylpeptide 3-beta-N-acetylglucosaminyltransferase [Source:HGNC Symbol;Acc:HGNC:6560]		ENSG00000106003	--	up	--	--	--	--	--	--
ENSG00000106789	down	255.918	-0.87618	0.329302	-2.66072	0.00779742	0.127008	CORO2A	protein_coding			9	q22.33	98120975	98192640	-1	coronin 2A [Source:HGNC Symbol;Acc:HGNC:2255]		ENSG00000106789	DOWN	down	down	ENSG00000106789,GI:16554582,GI:34335234	TC0901184	1.85	0.0231	CLIPINB,CORO2A,IR10,WDR2
ENSG00000161544	down	450.25	-1.00159	0.376442	-2.66069	0.00779815	0.127008	CYGB	protein_coding			17	q25.1	76527356	76551175	-1	cytoglobin [Source:HGNC Symbol;Acc:HGNC:16505]		ENSG00000161544	DOWN	down	down	ENSG00000161544,GI:38454323	TC1701716	2.17	0.00236	CYGB,HGB,STAP
ENSG00000164236	up	139.945	1.1578	0.435168	2.66057	0.00780078	0.127008	ANKRD33B	protein_coding			5	p15.2	10564330	10657816	1	ankyrin repeat domain 33B [Source:HGNC Symbol;Acc:HGNC:35240]		ENSG00000164236	--	up	--	--	--	--	--	--
ENSG00000113369	up	1346.3	0.981356	0.368857	2.66053	0.00780176	0.127008	ARRDC3	protein_coding			5	q14.3	91368724	91383359	-1	arrestin domain containing 3 [Source:HGNC Symbol;Acc:HGNC:29263]		ENSG00000113369	--	up	--	--	--	--	--	--
ENSG00000247095	up	145.565	1.35455	0.509135	2.6605	0.00780254	0.127008	MIR210HG	lincRNA			11	p15.5	565660	568457	-1	MIR210 host gene [Source:HGNC Symbol;Acc:HGNC:39524]		ENSG00000247095	--	up	--	--	--	--	--	--
ENSG00000184227	down	152.009	-1.04072	0.391185	-2.66044	0.00780394	0.127008	ACOT1	protein_coding			14	q24.3	73537114	73543794	1	acyl-CoA thioesterase 1 [Source:HGNC Symbol;Acc:HGNC:33128]		ENSG00000184227	DOWN	down	down	ENSG00000184227	TC1400353	1.76	0.0156	---
ENSG00000112624	down	631.289	-0.665565	0.250178	-2.66037	0.00780556	0.127008	GLTSCR1L	protein_coding			6	p21.1	42746958	42868560	1	GLTSCR1 like [Source:HGNC Symbol;Acc:HGNC:21111]		ENSG00000112624	DOWN	down	down	ENSG00000112624	TC0600391	1.52	0.00402	KIAA0240
ENSG00000267002	down	79.8408	-1.00182	0.376593	-2.66022	0.00780897	0.127008	--	lincRNA			17	q21.31	43148368	43171037	-1	--		ENSG00000267002	--	down	--	--	--	--	--	--
ENSG00000214960	down	137.147	-0.630481	0.237049	-2.6597	0.00782093	0.127074	ISPD	protein_coding			7	p21.2	16087527	16421322	-1	isoprenoid synthase domain containing [Source:HGNC Symbol;Acc:HGNC:37276]		ENSG00000214960	--	down	--	--	--	--	--	--
ENSG00000138944	down	1512.38	-1.13229	0.425772	-2.65938	0.0078285	0.127074	KIAA1644	protein_coding			22	q13.31	44243667	44312851	-1	KIAA1644 [Source:HGNC Symbol;Acc:HGNC:29335]		ENSG00000138944	--	down	--	--	--	--	--	--
ENSG00000073670	down	712.82	-0.979833	0.368448	-2.65935	0.00782908	0.127074	ADAM11	protein_coding			17	q21.31	44759031	44781846	1	ADAM metallopeptidase domain 11 [Source:HGNC Symbol;Acc:HGNC:189]		ENSG00000073670	DOWN	down	down	ENSG00000073670	TC1700512	2.43	0.00846	ADAM11
ENSG00000114854	up	22.2736	1.19768	0.450458	2.6588	0.00784205	0.127168	TNNC1	protein_coding			3	p21.1	52451102	52454070	-1	troponin C1, slow skeletal and cardiac type [Source:HGNC Symbol;Acc:HGNC:11943]		ENSG00000114854	--	up	--	--	--	--	--	--
ENSG00000127530	up	6.16635	1.59141	0.598694	2.65813	0.00785751	0.127168	OR7C1	protein_coding			19	p13.12	14799146	14800211	-1	olfactory receptor family 7 subfamily C member 1 [Source:HGNC Symbol;Acc:HGNC:8373]		ENSG00000127530	--	up	--	--	--	--	--	--
ENSG00000114450	up	589.902	0.803962	0.302456	2.65811	0.00785805	0.127168	GNB4	protein_coding			3	q26.33	179396089	179451590	-1	G protein subunit beta 4 [Source:HGNC Symbol;Acc:HGNC:20731]		ENSG00000114450	--	up	--	--	--	--	--	--
ENSG00000166192	down	104.194	-0.656376	0.246945	-2.65799	0.0078609	0.127168	SENP8	protein_coding			15	q23	72114258	72143688	1	SUMO/sentrin peptidase family member, NEDD8 specific [Source:HGNC Symbol;Acc:HGNC:22992]		ENSG00000166192	--	down	--	--	--	--	--	--
ENSG00000162620	down	32.7137	-0.9739	0.36641	-2.65795	0.00786173	0.127168	LRRIQ3	protein_coding			1	p31.1	74026015	74198187	-1	leucine rich repeats and IQ motif containing 3 [Source:HGNC Symbol;Acc:HGNC:28318]		ENSG00000162620	--	down	--	--	--	--	--	--
ENSG00000156860	up	1826.94	0.517273	0.194692	2.65688	0.00788671	0.127476	FBRS	protein_coding			16	p11.2	30658431	30670814	1	fibrosin [Source:HGNC Symbol;Acc:HGNC:20442]		ENSG00000156860	--	up	down	ENSG00000156860,GI:11967986	TC1600343	1.86	0.0206	FBS,FBS1,FLJ11618
ENSG00000145491	down	228.808	-1.54867	0.582944	-2.65664	0.00789232	0.127476	ROPN1L	protein_coding			5	p15.2	10441524	10472029	1	rhophilin associated tail protein 1 like [Source:HGNC Symbol;Acc:HGNC:24060]		ENSG00000145491	--	down	--	--	--	--	--	--
ENSG00000250056	down	94.112	-1.24124	0.467257	-2.65645	0.00789691	0.127476	LINC01018	lincRNA			5	p15.31	6582136	6588499	1	long intergenic non-protein coding RNA 1018 [Source:HGNC Symbol;Acc:HGNC:27394]		ENSG00000250056	--	down	--	--	--	--	--	--
ENSG00000146242	down	350.359	-1.28236	0.482927	-2.65539	0.00792166	0.127788	TPBG	protein_coding			6	q14.1	82363206	82370828	1	trophoblast glycoprotein [Source:HGNC Symbol;Acc:HGNC:12004]		ENSG00000146242	--	down	--	--	--	--	--	--
ENSG00000215475	down	132.033	-0.800568	0.301518	-2.65513	0.00792778	0.1278	SIAH3	protein_coding			13	q14.13	45777243	45851736	-1	siah E3 ubiquitin protein ligase family member 3 [Source:HGNC Symbol;Acc:HGNC:30553]		ENSG00000215475	--	down	--	--	--	--	--	--
ENSG00000198885	up	22.2762	1.15303	0.434323	2.65477	0.00793619	0.127848	ITPRIPL1	protein_coding			2	q11.2	96325331	96330517	1	inositol 1,4,5-trisphosphate receptor interacting protein-like 1 [Source:HGNC Symbol;Acc:HGNC:29371]		ENSG00000198885	--	up	--	--	--	--	--	--
ENSG00000183715	down	1111.59	-1.00763	0.379658	-2.65405	0.0079532	0.128035	OPCML	protein_coding			11	q25	132414977	133532519	-1	opioid binding protein/cell adhesion molecule like [Source:HGNC Symbol;Acc:HGNC:8143]		ENSG00000183715	--	down	--	--	--	--	--	--
ENSG00000167543	up	798.169	0.871456	0.328412	2.65355	0.00796505	0.128091	TP53I13	protein_coding			17	q11.2	29566052	29573157	1	tumor protein p53 inducible protein 13 [Source:HGNC Symbol;Acc:HGNC:25102]		ENSG00000167543	--	up	--	--	--	--	--	--
ENSG00000120053	down	2909.01	-0.959711	0.361742	-2.65303	0.00797739	0.128091	GOT1	protein_coding			10	q24.2	99396870	99430624	-1	glutamic-oxaloacetic transaminase 1 [Source:HGNC Symbol;Acc:HGNC:4432]		ENSG00000120053	--	down	--	--	--	--	--	--
ENSG00000106976	down	6892.7	-0.997441	0.375969	-2.65299	0.00797826	0.128091	DNM1	protein_coding			9	q34.11	128191655	128255248	1	dynamin 1 [Source:HGNC Symbol;Acc:HGNC:2972]		ENSG00000106976	--	down	--	--	--	--	--	--
ENSG00000229458	up	5.87995	1.54774	0.583405	2.65294	0.00797949	0.128091	--	antisense			10	q23.1	82224213	82229179	-1	--		ENSG00000229458	--	up	--	--	--	--	--	--
ENSG00000091542	up	2791.14	0.464878	0.175247	2.65271	0.00798493	0.128091	ALKBH5	protein_coding			17	p11.2	18183078	18209954	1	alkB homolog 5, RNA demethylase [Source:HGNC Symbol;Acc:HGNC:25996]		ENSG00000091542	--	up	--	--	--	--	--	--
ENSG00000126003	up	310.446	0.738904	0.278566	2.65253	0.0079891	0.128091	PLAGL2	protein_coding			20	q11.21	32192503	32207791	-1	PLAG1 like zinc finger 2 [Source:HGNC Symbol;Acc:HGNC:9047]		ENSG00000126003	--	up	--	--	--	--	--	--
ENSG00000153487	up	464.52	0.636329	0.23994	2.65204	0.00800079	0.128117	ING1	protein_coding			13	q34	110712736	110723339	1	inhibitor of growth family member 1 [Source:HGNC Symbol;Acc:HGNC:6062]		ENSG00000153487	--	up	--	--	--	--	--	--
ENSG00000141469	up	1957.21	1.08708	0.40993	2.65186	0.00800497	0.128117	SLC14A1	protein_coding			18	q12.3	45724127	45752520	1	solute carrier family 14 member 1 (Kidd blood group) [Source:HGNC Symbol;Acc:HGNC:10918]		ENSG00000141469	--	up	--	--	--	--	--	--
ENSG00000118777	down	911.534	-1.35266	0.510096	-2.65177	0.00800699	0.128117	ABCG2	protein_coding			4	q22.1	88090264	88231322	-1	ATP binding cassette subfamily G member 2 (Junior blood group) [Source:HGNC Symbol;Acc:HGNC:74]		ENSG00000118777	--	down	--	--	--	--	--	--
ENSG00000133116	down	60.5237	-0.668586	0.25217	-2.65133	0.00801754	0.128152	KL	protein_coding			13	q13.1	33016433	33066145	1	klotho [Source:HGNC Symbol;Acc:HGNC:6344]		ENSG00000133116	--	down	--	--	--	--	--	--
ENSG00000177951	up	917.071	0.626073	0.236164	2.651	0.00802529	0.128152	BET1L	protein_coding			11	p15.5	167784	207428	-1	Bet1 golgi vesicular membrane trafficking protein like [Source:HGNC Symbol;Acc:HGNC:19348]		ENSG00000177951	UP	up	up	ENSG00000177951,GI:34365798	TC1101028	1.68	0.0341	BET1L,BET1L1,GS15,HSPC197
ENSG00000236740	up	4.71765	1.53039	0.577291	2.651	0.0080255	0.128152	--	lincRNA			6	p12.1	53930022	53997667	1	--		ENSG00000236740	--	up	--	--	--	--	--	--
ENSG00000153006	up	930.058	0.699843	0.264017	2.65075	0.00803127	0.128152	SREK1IP1	protein_coding			5	q12.3	64718144	64768685	-1	SREK1 interacting protein 1 [Source:HGNC Symbol;Acc:HGNC:26716]		ENSG00000153006	--	up	down	ENSG00000153006,GI:31341149	TC0501024	2.25	0.0489	FLJ36754,MGC131910,P18SRP
ENSG00000185686	up	11.0993	1.53985	0.581023	2.65024	0.00804334	0.128152	PRAME	protein_coding			22	q11.22	22547701	22559361	-1	preferentially expressed antigen in melanoma [Source:HGNC Symbol;Acc:HGNC:9336]		ENSG00000185686	--	up	--	--	--	--	--	--
ENSG00000267221	down	14.9143	-1.07817	0.406859	-2.64998	0.00804956	0.128152	--	protein_coding			17	q21.2	42038232	42050614	-1	--		ENSG00000267221	--	down	--	--	--	--	--	--
ENSG00000173334	up	475.771	0.9277	0.350086	2.64992	0.00805101	0.128152	TRIB1	protein_coding			8	q24.13	125430321	125438405	1	tribbles pseudokinase 1 [Source:HGNC Symbol;Acc:HGNC:16891]		ENSG00000173334	--	up	--	--	--	--	--	--
ENSG00000121281	down	75.5697	-1.03257	0.389687	-2.64975	0.00805502	0.128152	ADCY7	protein_coding			16	q12.1	50246137	50318135	1	adenylate cyclase 7 [Source:HGNC Symbol;Acc:HGNC:238]		ENSG00000121281	--	down	--	--	--	--	--	--
ENSG00000115368	up	1010.72	0.433314	0.163552	2.6494	0.00806342	0.128152	WDR75	protein_coding			2	q32.2	189441433	189475565	1	WD repeat domain 75 [Source:HGNC Symbol;Acc:HGNC:25725]		ENSG00000115368	--	up	down	ENSG00000115368,GI:29789282	TC0200931	1.98	0.0358	DKFZp781N1244,FLJ12519,WDR75
ENSG00000170417	down	129.677	-0.99059	0.373922	-2.64919	0.00806851	0.128152	TMEM182	protein_coding			2	q12.1	102736908	102843893	1	transmembrane protein 182 [Source:HGNC Symbol;Acc:HGNC:26391]		ENSG00000170417	--	down	--	--	--	--	--	--
ENSG00000115268	up	7474.13	0.84044	0.317245	2.64918	0.00806871	0.128152	RPS15	protein_coding			19	p13.3	1438358	1440494	1	ribosomal protein S15 [Source:HGNC Symbol;Acc:HGNC:10388]		ENSG00000115268	--	up	--	--	--	--	--	--
ENSG00000157077	down	922.005	-0.616062	0.232615	-2.64842	0.00808691	0.128285	ZFYVE9	protein_coding			1	p32.3	52142094	52346686	1	zinc finger FYVE-type containing 9 [Source:HGNC Symbol;Acc:HGNC:6775]		ENSG00000157077	DOWN	down	down	ENSG00000157077,GI:47717105,GI:47717111,GI:6552336	TC0100550	1.87	0.0234	MADHIP,NSP,SARA,SMADIP,ZFYVE9
ENSG00000128309	up	1092.33	1.15579	0.436416	2.64836	0.00808826	0.128285	MPST	protein_coding			22	q12.3	37019635	37029822	1	mercaptopyruvate sulfurtransferase [Source:HGNC Symbol;Acc:HGNC:7223]		ENSG00000128309	--	up	--	--	--	--	--	--
ENSG00000160014	down	11941.2	-0.945512	0.357059	-2.64806	0.00809561	0.128285	CALM3	protein_coding	808	CALM3	19	q13.32	46601074	46610793	1	calmodulin 3 [Source:HGNC Symbol;Acc:HGNC:1449]		ENSG00000160014	DOWN	down	down	ENSG00000160014,GI:58218967	TC1900657	2.05	0.0218	CALM1,CALM2,CALM3,PHKD,PHKD3
ENSG00000280269	up	4.24663	1.4772	0.557941	2.64759	0.00810686	0.128285	--	TEC			11	q13.4	74204869	74205746	1	--		ENSG00000280269	--	up	--	--	--	--	--	--
ENSG00000139865	down	156.767	-1.57904	0.596421	-2.64752	0.00810846	0.128285	TTC6	protein_coding			14	q21.1	37595847	38041442	1	tetratricopeptide repeat domain 6 [Source:HGNC Symbol;Acc:HGNC:19739]		ENSG00000139865	--	down	--	--	--	--	--	--
ENSG00000268743	down	6.3841	-1.50788	0.569641	-2.64707	0.00811927	0.128285	--	sense_intronic			19	p13.11	16844025	16846473	1	--		ENSG00000268743	--	down	--	--	--	--	--	--
ENSG00000249042	down	118.537	-0.690095	0.260742	-2.64666	0.00812914	0.128285	--	antisense			5	q14.1	80482293	80488063	-1	--		ENSG00000249042	--	down	--	--	--	--	--	--
ENSG00000189120	up	13.7057	1.47997	0.55919	2.64663	0.00812994	0.128285	SP6	protein_coding			17	q21.32	47844908	47855874	-1	Sp6 transcription factor [Source:HGNC Symbol;Acc:HGNC:14530]		ENSG00000189120	--	up	--	--	--	--	--	--
ENSG00000119408	up	778.297	0.716431	0.2707	2.64658	0.00813095	0.128285	NEK6	protein_coding			9	q33.3	124257606	124353307	1	NIMA related kinase 6 [Source:HGNC Symbol;Acc:HGNC:7749]		ENSG00000119408	--	up	--	--	--	--	--	--
ENSG00000099840	up	820.501	0.995925	0.376366	2.64616	0.00814112	0.128285	IZUMO4	protein_coding			19	p13.3	2096429	2099593	1	IZUMO family member 4 [Source:HGNC Symbol;Acc:HGNC:26950]		ENSG00000099840	--	up	--	--	--	--	--	--
ENSG00000006831	up	3824.24	0.907199	0.342885	2.64578	0.00815018	0.128285	ADIPOR2	protein_coding			12	p13.33	1688574	1788678	1	adiponectin receptor 2 [Source:HGNC Symbol;Acc:HGNC:24041]		ENSG00000006831	--	up	--	--	--	--	--	--
ENSG00000160908	up	339.786	0.701763	0.265243	2.64574	0.00815121	0.128285	ZNF394	protein_coding			7	q22.1	99486519	99500324	-1	zinc finger protein 394 [Source:HGNC Symbol;Acc:HGNC:18832]		ENSG00000160908	--	up	--	--	--	--	--	--
ENSG00000196678	down	171.404	-0.921958	0.348494	-2.64555	0.00815584	0.128285	ERI2	protein_coding			16	p12.3	20780193	20900349	-1	ERI1 exoribonuclease family member 2 [Source:HGNC Symbol;Acc:HGNC:30541]		ENSG00000196678	DOWN	down	down	ENSG00000196678,GI:18087834	TC1600924	2.12	0.0176	EXOD1,KIAA1504,MGC16943
ENSG00000104332	down	231.57	-0.821479	0.310541	-2.64532	0.00816141	0.128285	SFRP1	protein_coding			8	p11.21	41261958	41309497	-1	secreted frizzled related protein 1 [Source:HGNC Symbol;Acc:HGNC:10776]		ENSG00000104332	--	down	--	--	--	--	--	--
ENSG00000278107	up	68.8215	1.31313	0.496425	2.64517	0.00816509	0.128285	--	lincRNA			18	q23	76805151	76805736	-1	--		ENSG00000278107	--	up	--	--	--	--	--	--
ENSG00000199627	up	10.0291	1.5006	0.567309	2.64511	0.00816645	0.128285	RNU6-1010P	snRNA			7	q32.3	131054886	131054992	-1	RNA, U6 small nuclear 1010, pseudogene [Source:HGNC Symbol;Acc:HGNC:47973]		ENSG00000199627	--	up	--	--	--	--	--	--
ENSG00000047617	up	93.6538	0.96008	0.362979	2.645	0.00816913	0.128285	ANO2	protein_coding			12	p13.31	5531869	5946232	-1	anoctamin 2 [Source:HGNC Symbol;Acc:HGNC:1183]		ENSG00000047617	--	up	--	--	--	--	--	--
ENSG00000273151	down	182.181	-0.958726	0.362515	-2.64465	0.00817751	0.128312	--	antisense			7	p22.3	879790	886547	-1	--		ENSG00000273151	--	down	--	--	--	--	--	--
ENSG00000204856	down	576.795	-0.790341	0.298949	-2.64373	0.00819978	0.128312	FAM216A	protein_coding			12	q24.11	110468364	110490385	1	family with sequence similarity 216 member A [Source:HGNC Symbol;Acc:HGNC:30180]		ENSG00000204856	--	down	--	--	--	--	--	--
ENSG00000274012	up	116.35	1.43762	0.543796	2.64367	0.00820136	0.128312	RN7SL2	misc_RNA			14	q21.3	49862550	49862849	-1	RNA, 7SL, cytoplasmic 2 [Source:HGNC Symbol;Acc:HGNC:23134]		ENSG00000274012	--	up	--	--	--	--	--	--
ENSG00000068796	down	829.359	-0.701793	0.265471	-2.64357	0.00820356	0.128312	KIF2A	protein_coding			5	q12.1	62306162	62537249	1	kinesin family member 2A [Source:HGNC Symbol;Acc:HGNC:6318]		ENSG00000068796	DOWN	down	down	ENSG00000068796,GI:4758643	TC0500205	1.78	0.00108	KIF2
ENSG00000259933	down	26.7928	-0.980337	0.370862	-2.6434	0.00820774	0.128312	--	sense_overlapping			16	p13.3	2091436	2095433	1	--		ENSG00000259933	--	down	--	--	--	--	--	--
ENSG00000227066	up	14.004	1.57623	0.596328	2.64322	0.00821216	0.128312	--	lincRNA			1	p36.12	20154338	20160568	1	--		ENSG00000227066	--	up	--	--	--	--	--	--
ENSG00000257809	up	9.08848	1.55605	0.58872	2.64311	0.00821482	0.128312	--	antisense			12	q13.2	56150796	56158220	-1	--		ENSG00000257809	--	up	--	--	--	--	--	--
ENSG00000197461	up	1439.21	0.766508	0.290012	2.64302	0.00821692	0.128312	PDGFA	protein_coding			7	p22.3	497258	520296	-1	platelet derived growth factor subunit A [Source:HGNC Symbol;Acc:HGNC:8799]		ENSG00000197461	--	up	--	--	--	--	--	--
ENSG00000113389	down	72.7903	-1.15877	0.438443	-2.64291	0.00821964	0.128312	NPR3	protein_coding			5	p13.3	32689070	32791724	1	natriuretic peptide receptor 3 [Source:HGNC Symbol;Acc:HGNC:7945]		ENSG00000113389	--	down	--	--	--	--	--	--
ENSG00000104969	up	3292.18	0.849947	0.321628	2.64264	0.00822618	0.12833	SGTA	protein_coding			19	p13.3	2754714	2783371	-1	small glutamine rich tetratricopeptide repeat containing alpha [Source:HGNC Symbol;Acc:HGNC:10819]		ENSG00000104969	--	up	--	--	--	--	--	--
ENSG00000105649	down	2547.96	-1.14547	0.433495	-2.64241	0.00823189	0.128332	RAB3A	protein_coding			19	p13.11	18196784	18204074	-1	RAB3A, member RAS oncogene family [Source:HGNC Symbol;Acc:HGNC:9777]		ENSG00000105649	--	down	--	--	--	--	--	--
ENSG00000258881	up	11.7998	1.52701	0.577933	2.64219	0.00823717	0.128332	--	protein_coding			2	p13.3	70939318	70995336	-1	--		ENSG00000258881	--	up	--	--	--	--	--	--
ENSG00000177600	up	8343.57	0.964931	0.365331	2.64125	0.00826	0.128526	RPLP2	protein_coding			11	p15.5	809647	812880	1	ribosomal protein lateral stalk subunit P2 [Source:HGNC Symbol;Acc:HGNC:10377]		ENSG00000177600	--	up	--	--	--	--	--	--
ENSG00000145198	down	1101.18	-1.00726	0.381363	-2.64121	0.00826097	0.128526	VWA5B2	protein_coding			3	q27.1	184230429	184242329	1	von Willebrand factor A domain containing 5B2 [Source:HGNC Symbol;Acc:HGNC:25144]		ENSG00000145198	--	down	--	--	--	--	--	--
ENSG00000232903	down	129.703	-1.19576	0.452766	-2.64101	0.00826592	0.128526	LINC01166	lincRNA			10	q26.3	132943967	132965289	-1	long intergenic non-protein coding RNA 1166 [Source:HGNC Symbol;Acc:HGNC:49535]		ENSG00000232903	--	down	--	--	--	--	--	--
ENSG00000238243	down	45.8125	-1.30307	0.49348	-2.64058	0.00827638	0.128604	OR2W3	protein_coding			1	q44	247895587	247896531	1	olfactory receptor family 2 subfamily W member 3 [Source:HGNC Symbol;Acc:HGNC:15021]		ENSG00000238243	--	down	--	--	--	--	--	--
ENSG00000103021	down	599.671	-1.16708	0.442273	-2.63883	0.00831937	0.129108	CCDC113	protein_coding			16	q21	58231157	58283836	1	coiled-coil domain containing 113 [Source:HGNC Symbol;Acc:HGNC:25002]		ENSG00000103021	--	down	--	--	--	--	--	--
ENSG00000227825	down	28.3667	-1.11936	0.424261	-2.63837	0.00833064	0.129108	SLC9A7P1	transcribed_processed_pseudogene			12	q23.1	98453835	98457145	-1	solute carrier family 9 member 7 pseudogene 1 [Source:HGNC Symbol;Acc:HGNC:32679]		ENSG00000227825	--	down	--	--	--	--	--	--
ENSG00000250132	down	135.833	-0.719522	0.272719	-2.63832	0.00833169	0.129108	--	antisense			12	p13.33	974133	991190	-1	--		ENSG00000250132	--	down	--	--	--	--	--	--
ENSG00000232412	up	20.7836	1.31241	0.497479	2.63812	0.00833661	0.129108	--	lincRNA			X	q25	123959233	123961341	-1	--		ENSG00000232412	--	up	--	--	--	--	--	--
ENSG00000051596	down	134.654	-0.899007	0.340797	-2.63795	0.00834084	0.129108	THOC3	protein_coding			5	q35.2	175917873	176034680	-1	THO complex 3 [Source:HGNC Symbol;Acc:HGNC:19072]		ENSG00000051596	--	down	--	--	--	--	--	--
ENSG00000158748	down	10.1091	-1.45826	0.552839	-2.63776	0.00834546	0.129108	HTR6	protein_coding			1	p36.13	19665287	19679562	1	5-hydroxytryptamine receptor 6 [Source:HGNC Symbol;Acc:HGNC:5301]		ENSG00000158748	--	down	--	--	--	--	--	--
ENSG00000234638	up	4.65918	1.58735	0.601792	2.6377	0.00834698	0.129108	--	antisense			2	q35	219425071	219426184	-1	--		ENSG00000234638	--	up	--	--	--	--	--	--
ENSG00000225554	down	82.5788	-0.903972	0.342777	-2.6372	0.0083593	0.129184	--	lincRNA			1	q43	241424292	241433492	1	--		ENSG00000225554	--	down	--	--	--	--	--	--
ENSG00000236114	down	72.0964	-1.32023	0.500644	-2.63706	0.00836281	0.129184	--	unprocessed_pseudogene			10	q11.21	43523256	43525217	1	--		ENSG00000236114	--	down	--	--	--	--	--	--
ENSG00000111331	down	357.874	-0.941444	0.357052	-2.63671	0.00837133	0.129214	OAS3	protein_coding			12	q24.13	112938352	112973249	1	2'-5'-oligoadenylate synthetase 3 [Source:HGNC Symbol;Acc:HGNC:8088]		ENSG00000111331	--	down	--	--	--	--	--	--
ENSG00000140403	down	3790.76	-1.19722	0.454111	-2.6364	0.00837904	0.129214	DNAJA4	protein_coding			15	q25.1	78264086	78282196	1	DnaJ heat shock protein family (Hsp40) member A4 [Source:HGNC Symbol;Acc:HGNC:14885]		ENSG00000140403	--	down	--	--	--	--	--	--
ENSG00000164897	up	987.852	0.913955	0.346723	2.63598	0.00838953	0.129214	TMUB1	protein_coding			7	q36.1	151081080	151083546	-1	transmembrane and ubiquitin like domain containing 1 [Source:HGNC Symbol;Acc:HGNC:21709]		ENSG00000164897	--	up	--	--	--	--	--	--
ENSG00000080189	up	1285.76	0.617265	0.234177	2.63588	0.00839183	0.129214	SLC35C2	protein_coding			20	q13.12	46345980	46364458	-1	solute carrier family 35 member C2 [Source:HGNC Symbol;Acc:HGNC:17117]		ENSG00000080189	--	up	--	--	--	--	--	--
ENSG00000180875	down	267.414	-1.11607	0.423442	-2.63572	0.00839602	0.129214	GREM2	protein_coding			1	q43	240489573	240612149	-1	gremlin 2, DAN family BMP antagonist [Source:HGNC Symbol;Acc:HGNC:17655]		ENSG00000180875	--	down	--	--	--	--	--	--
ENSG00000185008	down	361.863	-0.991179	0.376065	-2.63566	0.0083975	0.129214	ROBO2	protein_coding			3	p12.3	75906695	77649964	1	roundabout guidance receptor 2 [Source:HGNC Symbol;Acc:HGNC:10250]		ENSG00000185008	--	down	--	--	--	--	--	--
ENSG00000279862	up	2.4751	1.58497	0.601521	2.63494	0.00841513	NA	--	TEC			3	q26.31	172301654	172303052	-1	--		ENSG00000279862	--	up	--	--	--	--	--	--
ENSG00000137142	down	17.142	-1.19151	0.452319	-2.63422	0.00843297	0.129639	IGFBPL1	protein_coding			9	p13.1	38408994	38424447	-1	insulin like growth factor binding protein like 1 [Source:HGNC Symbol;Acc:HGNC:20081]		ENSG00000137142	--	down	--	--	--	--	--	--
ENSG00000236977	up	8.34753	1.43544	0.544945	2.6341	0.00843604	0.129639	ANKRD44-IT1	sense_intronic			2	q33.1	197250858	197302519	-1	ANKRD44 intronic transcript 1 [Source:HGNC Symbol;Acc:HGNC:41477]		ENSG00000236977	--	up	--	--	--	--	--	--
ENSG00000067704	down	1147.2	-0.680914	0.258546	-2.63363	0.00844777	0.129735	IARS2	protein_coding			1	q41	220094102	220148041	1	isoleucyl-tRNA synthetase 2, mitochondrial [Source:HGNC Symbol;Acc:HGNC:29685]		ENSG00000067704	DOWN	down	down	ENSG00000067704,GI:46852146	TC0101525	2.02	0.00214	IARS2
ENSG00000184281	up	965.925	0.846814	0.321612	2.63303	0.00846266	0.129876	TSSC4	protein_coding			11	p15.5	2400488	2403878	1	tumor suppressing subtransferable candidate 4 [Source:HGNC Symbol;Acc:HGNC:12386]		ENSG00000184281	--	up	--	--	--	--	--	--
ENSG00000164332	down	813.604	-0.50053	0.190112	-2.63282	0.00846794	0.129876	UBLCP1	protein_coding			5	q33.3	159263081	159286040	1	ubiquitin like domain containing CTD phosphatase 1 [Source:HGNC Symbol;Acc:HGNC:28110]		ENSG00000164332	DOWN	down	down	ENSG00000164332,GI:21450801	TC0500655	3.79	0.0389	CPUB1,FLJ25267,MGC10067,UBLCP1
ENSG00000250284	down	22.9257	-1.10494	0.419761	-2.63231	0.00848073	0.129878	--	lincRNA			5	q31.1	136734927	136754686	1	--		ENSG00000250284	--	down	--	--	--	--	--	--
ENSG00000236040	up	12.2642	1.5625	0.593605	2.63223	0.00848276	0.129878	CHIAP1	unprocessed_pseudogene			1	p13.2	111250254	111256715	1	chitinase, acidic pseudogene 1 [Source:HGNC Symbol;Acc:HGNC:44462]		ENSG00000236040	--	up	--	--	--	--	--	--
ENSG00000122733	down	996.777	-0.988981	0.375755	-2.63198	0.00848877	0.129878	PHF24	protein_coding			9	p13.3	34957608	34982544	1	PHD finger protein 24 [Source:HGNC Symbol;Acc:HGNC:29180]		ENSG00000122733	--	down	--	--	--	--	--	--
ENSG00000258752	down	226.363	-1.56422	0.594324	-2.63194	0.00848996	0.129878	--	antisense			14	q32.11	89350285	89364699	1	--		ENSG00000258752	--	down	--	--	--	--	--	--
ENSG00000149403	down	708.327	-0.452794	0.172062	-2.63158	0.00849894	0.129924	GRIK4	protein_coding			11	q23.3	120511759	120988904	1	glutamate ionotropic receptor kainate type subunit 4 [Source:HGNC Symbol;Acc:HGNC:4582]		ENSG00000149403	--	down	--	--	--	--	--	--
ENSG00000138769	down	183.486	-1.07271	0.407662	-2.63138	0.00850398	0.129924	CDKL2	protein_coding			4	q21.1	75578005	75630716	-1	cyclin dependent kinase like 2 [Source:HGNC Symbol;Acc:HGNC:1782]		ENSG00000138769	DOWN	down	down	ENSG00000138769,GI:10938004	TC0401047	2.16	0.00492	CDKL2,KKIAMRE,P56
ENSG00000125691	up	7247.42	0.616335	0.234393	2.62949	0.00855125	0.130545	RPL23	protein_coding			17	q12	38847865	38853843	-1	ribosomal protein L23 [Source:HGNC Symbol;Acc:HGNC:10316]		ENSG00000125691	--	up	--	--	--	--	--	--
ENSG00000229119	up	49.8513	1.07456	0.408688	2.62929	0.00855646	0.130545	--	processed_pseudogene			5	q34	166382305	166382599	1	--		ENSG00000229119	--	up	--	--	--	--	--	--
ENSG00000158195	up	2227.07	0.848048	0.322562	2.6291	0.00856117	0.130545	WASF2	protein_coding			1	p36.11	27404226	27490158	-1	WAS protein family member 2 [Source:HGNC Symbol;Acc:HGNC:12733]		ENSG00000158195	--	up	--	--	--	--	--	--
ENSG00000257802	up	9.57765	1.472	0.559976	2.62869	0.00857151	0.130619	--	processed_pseudogene			12	q21.1	71849228	71850428	-1	--		ENSG00000257802	--	up	--	--	--	--	--	--
ENSG00000281469	up	5.78104	1.44679	0.550639	2.62747	0.00860231	0.131004	--	TEC			2	q23.1	148044380	148044894	1	--		ENSG00000281469	--	up	--	--	--	--	--	--
ENSG00000178150	up	96.8059	1.08384	0.41266	2.62647	0.00862767	0.131306	ZNF114	protein_coding			19	q13.33	48172318	48287608	1	zinc finger protein 114 [Source:HGNC Symbol;Acc:HGNC:12894]		ENSG00000178150	--	up	--	--	--	--	--	--
ENSG00000261739	down	5.79379	-1.45146	0.552731	-2.62598	0.0086399	0.131343	GOLGA8S	protein_coding			15	q11.2	23354748	23367231	1	golgin A8 family member S [Source:HGNC Symbol;Acc:HGNC:44409]		ENSG00000261739	--	down	--	--	--	--	--	--
ENSG00000271825	up	30.5017	1.35952	0.517817	2.62549	0.00865255	0.131343	--	antisense			2	q31.2	177300600	177302006	1	--		ENSG00000271825	--	up	--	--	--	--	--	--
ENSG00000137767	up	170.07	1.00717	0.383662	2.62516	0.00866094	0.131343	SQRDL	protein_coding			15	q21.1	45631148	45691294	1	sulfide quinone reductase-like (yeast) [Source:HGNC Symbol;Acc:HGNC:20390]		ENSG00000137767	--	up	--	--	--	--	--	--
ENSG00000271959	up	79.6874	1.40004	0.53333	2.62508	0.00866281	0.131343	--	antisense			8	q24.3	141434545	141437954	1	--		ENSG00000271959	--	up	--	--	--	--	--	--
ENSG00000167711	up	72.332	1.1875	0.452367	2.62508	0.00866298	0.131343	SERPINF2	protein_coding			17	p13.3	1742836	1755268	1	serpin family F member 2 [Source:HGNC Symbol;Acc:HGNC:9075]		ENSG00000167711	--	up	--	--	--	--	--	--
ENSG00000166337	up	1648.82	0.730013	0.278094	2.62506	0.00866338	0.131343	TAF10	protein_coding			11	p15.4	6606296	6612667	-1	TATA-box binding protein associated factor 10 [Source:HGNC Symbol;Acc:HGNC:11543]		ENSG00000166337	--	up	--	--	--	--	--	--
ENSG00000215196	down	38.6333	-1.10394	0.420676	-2.6242	0.0086854	0.131556	--	antisense			5	p15.1	17130028	17217047	-1	--		ENSG00000215196	--	down	--	--	--	--	--	--
ENSG00000273017	up	32.3908	1.33409	0.508405	2.62407	0.00868856	0.131556	--	sense_intronic			21	q21.3	29359002	29359453	1	--		ENSG00000273017	--	up	--	--	--	--	--	--
ENSG00000276832	up	9.84605	1.32017	0.503267	2.6232	0.00871072	0.131694	--	unprocessed_pseudogene			9	p11.2	41341000	41342041	-1	--		ENSG00000276832	--	up	--	--	--	--	--	--
ENSG00000070601	down	123.914	-1.10077	0.419649	-2.62306	0.00871428	0.131694	FRMPD1	protein_coding			9	p13.2	37651000	37746904	1	FERM and PDZ domain containing 1 [Source:HGNC Symbol;Acc:HGNC:29159]		ENSG00000070601	--	down	--	--	--	--	--	--
ENSG00000250238	down	5.39509	-1.54978	0.590829	-2.62306	0.00871433	0.131694	--	processed_pseudogene			4	p16.3	105959	107114	-1	--		ENSG00000250238	--	down	--	--	--	--	--	--
ENSG00000126756	up	558.715	0.84893	0.323717	2.62245	0.00873013	0.131771	UXT	protein_coding			X	p11.23	47651798	47659161	-1	ubiquitously expressed prefoldin like chaperone [Source:HGNC Symbol;Acc:HGNC:12641]		ENSG00000126756	--	up	--	--	--	--	--	--
ENSG00000171634	down	1600.17	-0.37823	0.144229	-2.62243	0.00873058	0.131771	BPTF	protein_coding			17	q24.2	67825524	67984378	1	bromodomain PHD finger transcription factor [Source:HGNC Symbol;Acc:HGNC:3581]		ENSG00000171634	DOWN	down	down	ENSG00000171634,GI:38788259,GI:38788273	TC1700708	1.53	0.0138	BPTF,FAC1,FALZ,NURF301
ENSG00000278847	up	29.7793	0.981796	0.374511	2.62154	0.00875328	0.13203	--	lincRNA			Y	p11.2	2934406	2934771	-1	--		ENSG00000278847	--	up	--	--	--	--	--	--
ENSG00000271553	up	54.389	1.20695	0.460448	2.62125	0.00876078	0.132059	--	lincRNA			7	q32.1	128667043	128668156	1	--		ENSG00000271553	--	up	--	--	--	--	--	--
ENSG00000102931	down	14.6122	-1.11763	0.426512	-2.62039	0.00878291	0.132258	ARL2BP	protein_coding			16	q13	57245098	57253635	1	ADP ribosylation factor like GTPase 2 binding protein [Source:HGNC Symbol;Acc:HGNC:17146]		ENSG00000102931	--	down	--	--	--	--	--	--
ENSG00000163394	down	11.456	-1.42611	0.544302	-2.62007	0.00879125	0.132258	CCKAR	protein_coding			4	p15.2	26481400	26490462	-1	cholecystokinin A receptor [Source:HGNC Symbol;Acc:HGNC:1570]		ENSG00000163394	--	down	--	--	--	--	--	--
ENSG00000188636	down	1314.03	-0.541947	0.206863	-2.61983	0.00879729	0.132258	LDOC1L	protein_coding			22	q13.31	44492572	44498298	-1	leucine zipper down-regulated in cancer 1 like [Source:HGNC Symbol;Acc:HGNC:13343]		ENSG00000188636	--	down	--	--	--	--	--	--
ENSG00000185028	down	15.2862	-1.16737	0.445606	-2.61974	0.00879972	0.132258	LRRC14B	protein_coding			5	p15.33	191511	195353	1	leucine rich repeat containing 14B [Source:HGNC Symbol;Acc:HGNC:37268]		ENSG00000185028	--	down	--	--	--	--	--	--
ENSG00000214300	down	132.667	-0.676579	0.258274	-2.61962	0.0088029	0.132258	SPDYE3	protein_coding			7	q22.1	100307702	100322196	1	speedy/RINGO cell cycle regulator family member E3 [Source:HGNC Symbol;Acc:HGNC:35462]		ENSG00000214300	--	down	--	--	--	--	--	--
ENSG00000124491	up	168.055	1.18262	0.451478	2.61944	0.0088075	0.132258	F13A1	protein_coding			6	p25.1	6144085	6321013	-1	coagulation factor XIII A chain [Source:HGNC Symbol;Acc:HGNC:3531]		ENSG00000124491	--	up	--	--	--	--	--	--
ENSG00000010327	up	1182.16	1.05988	0.404688	2.61902	0.00881839	0.132337	STAB1	protein_coding			3	p21.1	52495338	52524495	1	stabilin 1 [Source:HGNC Symbol;Acc:HGNC:18628]		ENSG00000010327	--	up	--	--	--	--	--	--
ENSG00000110697	down	2513.28	-0.906096	0.346057	-2.61835	0.00883573	0.132502	PITPNM1	protein_coding			11	q13.2	67491768	67506263	-1	phosphatidylinositol transfer protein membrane associated 1 [Source:HGNC Symbol;Acc:HGNC:9003]		ENSG00000110697	--	down	--	--	--	--	--	--
ENSG00000184117	down	987.576	-0.861286	0.328973	-2.61811	0.00884191	0.132502	NIPSNAP1	protein_coding			22	q12.2	29554808	29581337	-1	nipsnap homolog 1 (C. elegans) [Source:HGNC Symbol;Acc:HGNC:7827]		ENSG00000184117	DOWN	down	down	ENSG00000184117,GI:4505398	TC2200569	2.26	0.0393	NIPSNAP1
ENSG00000149480	up	1669.39	0.782193	0.298782	2.61794	0.00884614	0.132502	MTA2	protein_coding			11	q12.3	62593214	62601840	-1	metastasis associated 1 family member 2 [Source:HGNC Symbol;Acc:HGNC:7411]		ENSG00000149480	--	up	--	--	--	--	--	--
ENSG00000173372	up	827.23	1.27019	0.485382	2.61689	0.00887357	0.132766	C1QA	protein_coding			1	p36.12	22636506	22639608	1	complement C1q A chain [Source:HGNC Symbol;Acc:HGNC:1241]		ENSG00000173372	--	up	--	--	--	--	--	--
ENSG00000243297	up	4.50668	1.48453	0.5673	2.61683	0.00887496	0.132766	RPL31P61	processed_pseudogene			19	q13.12	36901742	36902117	1	ribosomal protein L31 pseudogene 61 [Source:HGNC Symbol;Acc:HGNC:35635]		ENSG00000243297	--	up	--	--	--	--	--	--
ENSG00000138326	up	11254.5	0.658355	0.25164	2.61625	0.00889007	0.132908	RPS24	protein_coding			10	q22.3	78033760	78056812	1	ribosomal protein S24 [Source:HGNC Symbol;Acc:HGNC:10411]		ENSG00000138326	--	up	--	--	--	--	--	--
ENSG00000196693	down	669.607	-0.810486	0.30989	-2.6154	0.00891224	0.13309	ZNF33B	protein_coding			10	q11.21	42574185	42638568	-1	zinc finger protein 33B [Source:HGNC Symbol;Acc:HGNC:13097]		ENSG00000196693	--	down	--	--	--	--	--	--
ENSG00000198286	down	96.5708	-1.24223	0.474975	-2.61535	0.00891349	0.13309	CARD11	protein_coding			7	p22.2	2906141	3043945	-1	caspase recruitment domain family member 11 [Source:HGNC Symbol;Acc:HGNC:16393]		ENSG00000198286	--	down	--	--	--	--	--	--
ENSG00000101003	down	47.3292	-0.957213	0.366072	-2.61482	0.00892739	0.133135	GINS1	protein_coding			20	p11.21	25407727	25452628	1	GINS complex subunit 1 [Source:HGNC Symbol;Acc:HGNC:28980]		ENSG00000101003	--	down	--	--	--	--	--	--
ENSG00000277268	down	80.1513	-1.35712	0.519015	-2.61481	0.00892779	0.133135	--	antisense			17	q12	36861674	36936661	-1	--		ENSG00000277268	--	down	--	--	--	--	--	--
ENSG00000142583	up	760.321	1.30684	0.499947	2.61395	0.00895016	0.133335	SLC2A5	protein_coding			1	p36.23	9035107	9088478	-1	solute carrier family 2 member 5 [Source:HGNC Symbol;Acc:HGNC:11010]		ENSG00000142583	--	up	--	--	--	--	--	--
ENSG00000187048	down	15.9385	-1.35349	0.517813	-2.61386	0.00895245	0.133335	CYP4A11	protein_coding			1	p33	46929177	46941484	-1	cytochrome P450 family 4 subfamily A member 11 [Source:HGNC Symbol;Acc:HGNC:2642]		ENSG00000187048	--	down	--	--	--	--	--	--
ENSG00000215447	down	131.594	-0.906705	0.346975	-2.61317	0.00897061	0.133522	--	processed_transcript			21	q22.3	45288052	45291738	1	--		ENSG00000215447	--	down	--	--	--	--	--	--
ENSG00000125534	up	4199.66	0.866788	0.3318	2.61238	0.00899141	0.133681	PPDPF	protein_coding			20	q13.33	63520724	63522206	1	pancreatic progenitor cell differentiation and proliferation factor [Source:HGNC Symbol;Acc:HGNC:16142]		ENSG00000125534	--	up	--	--	--	--	--	--
ENSG00000174238	down	2704.18	-0.589783	0.225777	-2.61224	0.00899515	0.133681	PITPNA	protein_coding			17	p13.3	1517718	1562816	-1	phosphatidylinositol transfer protein alpha [Source:HGNC Symbol;Acc:HGNC:9001]		ENSG00000174238	DOWN	down	down	ENSG00000174238,GI:31377785	TC1700888	1.97	0.00752	MGC99649,PITPN,PITPNA,VIB1A
ENSG00000140015	down	197.554	-1.03535	0.396366	-2.61212	0.00899827	0.133681	KCNH5	protein_coding			14	q23.2	62699454	63102037	-1	potassium voltage-gated channel subfamily H member 5 [Source:HGNC Symbol;Acc:HGNC:6254]		ENSG00000140015	--	down	--	--	--	--	--	--
ENSG00000101680	down	344.339	-1.11032	0.425169	-2.61148	0.00901513	0.133837	LAMA1	protein_coding			18	p11.31	6941744	7117814	-1	laminin subunit alpha 1 [Source:HGNC Symbol;Acc:HGNC:6481]		ENSG00000101680	DOWN	down	down	ENSG00000101680	TC1800320	2.22	0.0247	---
ENSG00000179134	up	3015.91	0.765267	0.293061	2.61129	0.00902006	0.133837	SAMD4B	protein_coding			19	q13.2	39342396	39385710	1	sterile alpha motif domain containing 4B [Source:HGNC Symbol;Acc:HGNC:25492]		ENSG00000179134	--	up	--	--	--	--	--	--
ENSG00000171863	up	6166.89	0.595114	0.22794	2.61084	0.00903214	0.133932	RPS7	protein_coding			2	p25.3	3575205	3580919	1	ribosomal protein S7 [Source:HGNC Symbol;Acc:HGNC:10440]		ENSG00000171863	--	up	--	--	--	--	--	--
ENSG00000196611	up	6.77908	1.56909	0.601114	2.61031	0.00904597	0.134043	MMP1	protein_coding			11	q22.2	102789920	102798160	-1	matrix metallopeptidase 1 [Source:HGNC Symbol;Acc:HGNC:7155]		ENSG00000196611	--	up	--	--	--	--	--	--
ENSG00000230992	down	6.03449	-1.36698	0.523721	-2.61013	0.00905091	0.134043	FAM201B	processed_pseudogene			2	q21.2	132352722	132353318	1	family with sequence similarity 201 member B [Source:HGNC Symbol;Acc:HGNC:27933]		ENSG00000230992	--	down	--	--	--	--	--	--
ENSG00000198125	down	30.0494	-1.29346	0.495813	-2.60878	0.00908664	0.134488	MB	protein_coding			22	q12.3	35606764	35637951	-1	myoglobin [Source:HGNC Symbol;Acc:HGNC:6915]		ENSG00000198125	--	down	--	--	--	--	--	--
ENSG00000108518	up	2771.89	0.787266	0.301809	2.60849	0.00909415	0.134515	PFN1	protein_coding			17	p13.2	4945652	4949061	-1	profilin 1 [Source:HGNC Symbol;Acc:HGNC:8881]		ENSG00000108518	--	up	down	ENSG00000108518,GI:16753213	TC1700945	1.71	0.00828	PFN1
ENSG00000257070	up	1.73554	1.53912	0.590333	2.60721	0.00912843	NA	--	processed_pseudogene			11	q23.2	113769660	113769994	1	--		ENSG00000257070	--	up	--	--	--	--	--	--
ENSG00000132405	down	310.788	-0.960153	0.368281	-2.60712	0.00913071	0.13481	TBC1D14	protein_coding			4	p16.1	6909242	7033118	1	TBC1 domain family member 14 [Source:HGNC Symbol;Acc:HGNC:29246]		ENSG00000132405	DOWN	down	down	ENSG00000132405,GI:29789113	TC0400065	1.58	0.0349	TBC1D14
ENSG00000236675	down	53.407	-0.911589	0.349657	-2.60709	0.00913142	0.13481	MTX1P1	unprocessed_pseudogene			1	q22	155230975	155234325	1	metaxin 1 pseudogene 1 [Source:HGNC Symbol;Acc:HGNC:7505]		ENSG00000236675	--	down	--	--	--	--	--	--
ENSG00000160472	down	9.31041	-1.56941	0.602014	-2.60694	0.00913565	0.13481	TMEM190	protein_coding			19	q13.42	55376836	55378244	1	transmembrane protein 190 [Source:HGNC Symbol;Acc:HGNC:29632]		ENSG00000160472	--	down	--	--	--	--	--	--
ENSG00000225792	down	84.0894	-1.19244	0.457419	-2.60689	0.00913685	0.13481	--	antisense			7	p15.2	26372144	26376701	-1	--		ENSG00000225792	--	down	--	--	--	--	--	--
ENSG00000006606	up	6.6808	1.52122	0.583595	2.60664	0.00914347	0.134823	CCL26	protein_coding			7	q11.23	75769533	75789896	-1	C-C motif chemokine ligand 26 [Source:HGNC Symbol;Acc:HGNC:10625]		ENSG00000006606	--	up	--	--	--	--	--	--
ENSG00000144229	down	84.0823	-1.14114	0.437973	-2.60551	0.00917385	0.135103	THSD7B	protein_coding			2	q22.1	136765545	137677717	1	thrombospondin type 1 domain containing 7B [Source:HGNC Symbol;Acc:HGNC:29348]		ENSG00000144229	--	down	--	--	--	--	--	--
ENSG00000153446	up	351.383	0.959248	0.368168	2.60546	0.009175	0.135103	C16orf89	protein_coding			16	p13.3	5044122	5066110	-1	chromosome 16 open reading frame 89 [Source:HGNC Symbol;Acc:HGNC:28687]		ENSG00000153446	--	up	--	--	--	--	--	--
ENSG00000197816	down	276.134	-1.25076	0.480082	-2.60529	0.00917957	0.135103	CCDC180	protein_coding			9	q22.33	97307304	97378524	1	coiled-coil domain containing 180 [Source:HGNC Symbol;Acc:HGNC:29303]		ENSG00000197816	--	down	--	--	--	--	--	--
ENSG00000162981	down	769.084	-0.834215	0.320235	-2.60501	0.00918716	0.135131	FAM84A	protein_coding			2	p24.3	14632686	14650814	1	family with sequence similarity 84 member A [Source:HGNC Symbol;Acc:HGNC:20743]		ENSG00000162981	--	down	--	--	--	--	--	--
ENSG00000243587	down	22.2914	-1.45561	0.558846	-2.60466	0.00919644	0.135184	NA	NA			NA	NA	NA	NA	NA	NA		ENSG00000243587	--	down	--	--	--	--	--	--
ENSG00000232788	up	7.43921	1.34939	0.518147	2.60425	0.00920751	0.135211	--	antisense			2	q31.1	172464262	172466022	-1	--		ENSG00000232788	--	up	--	--	--	--	--	--
ENSG00000259425	down	17.6541	-1.27578	0.4899	-2.60417	0.00920974	0.135211	--	transcribed_unprocessed_pseudogene			15	q11.2	22770523	22776199	-1	--		ENSG00000259425	--	down	--	--	--	--	--	--
ENSG00000232814	up	2.86793	1.55809	0.59858	2.60298	0.00924186	NA	COL4A2-AS1	antisense			13	q34	110502575	110508179	-1	COL4A2 antisense RNA 1 [Source:HGNC Symbol;Acc:HGNC:40156]		ENSG00000232814	--	up	--	--	--	--	--	--
ENSG00000270547	down	48.0792	-1.14243	0.438968	-2.60253	0.00925377	0.135684	LINC01235	lincRNA			9	p23	13406380	13433053	-1	long intergenic non-protein coding RNA 1235 [Source:HGNC Symbol;Acc:HGNC:49769]		ENSG00000270547	--	down	--	--	--	--	--	--
ENSG00000197903	up	57.3346	0.91849	0.352926	2.6025	0.00925463	0.135684	HIST1H2BK	protein_coding			6	p22.1	27146418	27146798	-1	histone cluster 1 H2B family member k [Source:HGNC Symbol;Acc:HGNC:13954]		ENSG00000197903	--	up	--	--	--	--	--	--
ENSG00000251257	up	5.31552	1.53614	0.590295	2.60233	0.00925915	0.135684	--	antisense			5	p13.1	38460925	38468339	-1	--		ENSG00000251257	--	up	--	--	--	--	--	--
ENSG00000224940	down	245.251	-1.00769	0.387287	-2.60193	0.00927009	0.135761	PRRT4	protein_coding			7	q32.1	128350325	128361685	-1	proline rich transmembrane protein 4 [Source:HGNC Symbol;Acc:HGNC:37280]		ENSG00000224940	--	down	--	--	--	--	--	--
ENSG00000274478	up	2.82859	1.54978	0.595652	2.60183	0.00927283	NA	--	lincRNA			16	q24.1	86698118	86698841	1	--		ENSG00000274478	--	up	--	--	--	--	--	--
ENSG00000174705	up	1109.07	0.793256	0.304943	2.60132	0.0092865	0.135917	SH3PXD2B	protein_coding			5	q35.1	172325000	172454523	-1	SH3 and PX domains 2B [Source:HGNC Symbol;Acc:HGNC:29242]		ENSG00000174705	--	up	--	--	--	--	--	--
ENSG00000258698	up	3.45904	1.57107	0.604042	2.60092	0.00929732	NA	--	lincRNA			14	q22.1	52792875	52820034	-1	--		ENSG00000258698	--	up	--	--	--	--	--	--
ENSG00000239467	down	141.352	-0.633826	0.243818	-2.59959	0.00933354	0.136495	--	lincRNA			2	q31.1	170771113	170778148	1	--		ENSG00000239467	--	down	--	--	--	--	--	--
ENSG00000169397	up	4.98067	1.54456	0.594191	2.59944	0.00933755	0.136495	RNASE3	protein_coding			14	q11.2	20891399	20892348	1	ribonuclease A family member 3 [Source:HGNC Symbol;Acc:HGNC:10046]		ENSG00000169397	--	up	--	--	--	--	--	--
ENSG00000134107	up	2753.33	1.21547	0.467678	2.59894	0.00935115	0.136576	BHLHE40	protein_coding			3	p26.1	4979116	4985323	1	basic helix-loop-helix family member e40 [Source:HGNC Symbol;Acc:HGNC:1046]		ENSG00000134107	--	up	--	--	--	--	--	--
ENSG00000105784	down	688.062	-0.826916	0.318212	-2.59864	0.00935947	0.136576	RUNDC3B	protein_coding			7	q21.12	87627548	87832296	1	RUN domain containing 3B [Source:HGNC Symbol;Acc:HGNC:30286]		ENSG00000105784	--	down	--	--	--	--	--	--
ENSG00000259792	up	9.60117	1.20992	0.465604	2.5986	0.00936038	0.136576	--	antisense			15	q24.3	77993405	77995289	1	--		ENSG00000259792	--	up	--	--	--	--	--	--
ENSG00000140406	up	599.523	0.834645	0.32123	2.59828	0.00936928	0.136622	MESDC1	protein_coding			15	q25.1	81000944	81005788	1	mesoderm development candidate 1 [Source:HGNC Symbol;Acc:HGNC:13519]		ENSG00000140406	--	up	--	--	--	--	--	--
ENSG00000111404	down	237.294	-1.27526	0.490881	-2.59791	0.00937925	0.136672	RERGL	protein_coding			12	p12.3	18080869	18320107	-1	RERG like [Source:HGNC Symbol;Acc:HGNC:26213]		ENSG00000111404	--	down	--	--	--	--	--	--
ENSG00000230646	down	7.90933	-1.26804	0.488132	-2.59773	0.00938426	0.136672	KLF2P2	processed_pseudogene			2	q21.1	130427731	130429225	1	Kruppel like factor 2 pseudogene 2 [Source:HGNC Symbol;Acc:HGNC:49281]		ENSG00000230646	--	down	--	--	--	--	--	--
ENSG00000229644	up	20.953	1.35886	0.523169	2.59736	0.00939429	0.136734	NAMPTP1	processed_pseudogene			10	p11.21	36521721	36524234	-1	nicotinamide phosphoribosyltransferase pseudogene 1 [Source:HGNC Symbol;Acc:HGNC:17633]		ENSG00000229644	--	up	--	--	--	--	--	--
ENSG00000259376	up	24.9766	1.01881	0.392334	2.59678	0.00941025	0.136863	--	antisense			15	q26.3	101043716	101049456	-1	--		ENSG00000259376	--	up	--	--	--	--	--	--
ENSG00000177674	up	694.395	1.03341	0.397985	2.59662	0.00941472	0.136863	AGTRAP	protein_coding			1	p36.22	11736084	11754802	1	angiotensin II receptor associated protein [Source:HGNC Symbol;Acc:HGNC:13539]		ENSG00000177674	--	up	--	--	--	--	--	--
ENSG00000136828	down	1204.9	-0.634756	0.244521	-2.59591	0.00943397	0.137041	RALGPS1	protein_coding			9	q33.3	126914774	127223166	1	Ral GEF with PH domain and SH3 binding motif 1 [Source:HGNC Symbol;Acc:HGNC:16851]		ENSG00000136828	--	down	--	--	--	--	--	--
ENSG00000233930	down	35.144	-1.15928	0.446609	-2.59575	0.00943851	0.137041	KRTAP5-AS1	antisense			11	p15.5	1571353	1599184	1	KRTAP5-1/KRTAP5-2 antisense RNA 1 [Source:HGNC Symbol;Acc:HGNC:27877]		ENSG00000233930	--	down	--	--	--	--	--	--
ENSG00000204444	up	75.3627	0.945442	0.364323	2.59506	0.00945738	0.1372	APOM	protein_coding			6	p21.33	31652416	31658210	1	apolipoprotein M [Source:HGNC Symbol;Acc:HGNC:13916]		ENSG00000204444	--	up	--	--	--	--	--	--
ENSG00000138376	up	171.455	0.856514	0.330072	2.59493	0.0094611	0.1372	BARD1	protein_coding			2	q35	214725646	214809711	-1	BRCA1 associated RING domain 1 [Source:HGNC Symbol;Acc:HGNC:952]		ENSG00000138376	--	up	--	--	--	--	--	--
ENSG00000278962	down	17.745	-1.51624	0.584419	-2.59443	0.00947472	0.13724	--	TEC			2	q13	112188364	112190635	1	--		ENSG00000278962	--	down	--	--	--	--	--	--
ENSG00000015479	down	108.958	-0.90928	0.350477	-2.59441	0.0094754	0.13724	MATR3	protein_coding			5	q31.2	139293648	139331359	1	matrin 3 [Source:HGNC Symbol;Acc:HGNC:6912]		ENSG00000015479	DOWN	down	down	ENSG00000015479,GI:62750352,GI:62750353	TC0500515	1.61	0.00632	MATR3
ENSG00000179915	down	2266.05	-1.00276	0.386653	-2.59342	0.00950258	0.137549	NRXN1	protein_coding			2	p16.3	49918505	51225575	-1	neurexin 1 [Source:HGNC Symbol;Acc:HGNC:8008]		ENSG00000179915	--	down	--	--	--	--	--	--
ENSG00000172020	down	7305.94	-1.23617	0.476713	-2.5931	0.00951139	0.13756	GAP43	protein_coding			3	q13.31	115623324	115721490	1	growth associated protein 43 [Source:HGNC Symbol;Acc:HGNC:4140]		ENSG00000172020	--	down	--	--	--	--	--	--
ENSG00000159723	up	1278.27	1.54676	0.59652	2.59298	0.00951494	0.13756	AGRP	protein_coding			16	q22.1	67482571	67483813	-1	agouti related neuropeptide [Source:HGNC Symbol;Acc:HGNC:330]		ENSG00000159723	--	up	--	--	--	--	--	--		AGRP	agouti related protein	most potent known stimulator of food intake; transgenic overexpression causes obesity in mice.
ENSG00000130513	up	53.8139	1.36295	0.525792	2.59219	0.00953673	0.137584	GDF15	protein_coding			19	p13.11	18374731	18389176	1	growth differentiation factor 15 [Source:HGNC Symbol;Acc:HGNC:30142]		ENSG00000130513	--	up	--	--	--	--	--	--
ENSG00000212402	up	8.64333	1.49198	0.575587	2.5921	0.00953924	0.137584	SNORA74B	snoRNA			5	q35.1	173020728	173020928	1	small nucleolar RNA, H/ACA box 74B [Source:HGNC Symbol;Acc:HGNC:32660]		ENSG00000212402	--	up	--	--	--	--	--	--
ENSG00000177181	down	466.432	-0.949853	0.366481	-2.59182	0.00954706	0.137584	RIMKLA	protein_coding			1	p34.2	42380795	42422578	1	ribosomal modification protein rimK like family member A [Source:HGNC Symbol;Acc:HGNC:28725]		ENSG00000177181	--	down	--	--	--	--	--	--
ENSG00000227456	down	23.264	-1.14305	0.441033	-2.59177	0.00954843	0.137584	LINC00310	lincRNA			21	q22.11	34157724	34190244	1	long intergenic non-protein coding RNA 310 [Source:HGNC Symbol;Acc:HGNC:16414]		ENSG00000227456	--	down	--	--	--	--	--	--
ENSG00000228140	down	31.0346	-1.42889	0.55132	-2.59177	0.00954845	0.137584	--	lincRNA			1	p36.21	15402979	15409433	-1	--		ENSG00000228140	--	down	--	--	--	--	--	--
ENSG00000174576	up	302.588	1.45241	0.56042	2.59164	0.00955202	0.137584	NPAS4	protein_coding			11	q13.2	66421004	66426707	1	neuronal PAS domain protein 4 [Source:HGNC Symbol;Acc:HGNC:18983]		ENSG00000174576	--	up	--	--	--	--	--	--
ENSG00000067606	down	1165.95	-0.843592	0.325529	-2.59145	0.00955726	0.137584	PRKCZ	protein_coding			1	p36.33	2050470	2185395	1	protein kinase C zeta [Source:HGNC Symbol;Acc:HGNC:9412]		ENSG00000067606	DOWN	down	down	ENSG00000067606,GI:75709224,GI:75709225,GI:75709227	TC0100049	1.86	0.0326	PRKCZ
ENSG00000202538	up	111.501	1.35921	0.524749	2.5902	0.00959188	0.137991	RNU4-2	snRNA			12	q24.23	120291763	120291903	-1	RNA, U4 small nuclear 2 [Source:HGNC Symbol;Acc:HGNC:10193]		ENSG00000202538	--	up	--	--	--	--	--	--
[truncated: 1,995 more rows]
