# Supplementary material for: A Transcriptomic Signature of the Hypothalamic Response to Fasting and BDNF Deficiency in Prader-Willi Syndrome
Source: Cell Rep. 2018 Mar 5;22(13):3401–8. doi: 10.1016/j.celrep.2018.03.018 (PMC5896230; doi:10.1016/j.celrep.2018.03.018)
Supplement: Table S2. IPA Upstream Regulator Analysis of Down, Up, or All DEGs, Related to Figure 3 — IPA Ingenuity Upstream Regulator Analysis reporting putative upstream regulators top-ranked by “Activation z-score,” and p values (Fisher’s Exact Test) for overlaps with putative target genes (see Supplemental Experimental Procedures). [file mmc3.xlsx]

## Sheet: Table S2
Table S2. IPA Upstream Regulator analysis of down, up, or all DEGs.
DEGs queried	Upstream Regulator	Expr Log Ratio	Molecule Type	Predicted Activation State	Activation z-score	p-value of overlap	Target molecules in dataset
DOWN	BDNF	-1.081	growth factor	Inhibited	-4.251	0.000276	ADCYAP1,ARPP21,ATP1A3,BDNF,CYGB,DCTN1,DRD3,FRMD6,GAP43,LIMK1,MYO5A,NAPB,NCDN,NOS1,NRXN1,OMG,PRKCZ,PRSS12,RAB3A,RYR2,SEMA3E,SFRP1,SLC12A5,SLC17A6,SLC17A8,SNAP25,SOSTDC1,STXBP1,TM9SF2,TP53BP1,TRIM32,TRPC3,VSNL1,YWHAG
DOWN	TLX3		transcription regulator	Inhibited	-2.219	0.000519	GABRA1,GABRB2,GALR1,GRIN3A,RET,SLC17A6
DOWN	EP400		other	Inhibited	-2.219	0.0262	CCNF,CENPF,E2F7,INCENP,MCM4,NEK2
DOWN	MKNK1		kinase	Inhibited	-3.873	0.000675	ATP1A3,DCTN1,GAP43,MYO5A,NCDN,NRXN1,RAB3A,SFRP1,SNAP25,STXBP1,TM9SF2,TP53BP1,TRIM32,VSNL1,YWHAG
DOWN	NEUROG1		transcription regulator	Inhibited	-2.236	0.322	FGF9,GAS2,LRRN3,TACR1,TMEFF2
DOWN	ADCYAP1	-1.492	other	Inhibited	-3.382	0.000523	ADCYAP1,AMACR,ATRN,BDNF,CGA,CHGB,CNTNAP2,DCDC2,DNAH9,FRMPD2,GABRB2,GAP43,GCG,GJD2,GLI1,GREM2,LAMA1,LMO1,MCM3AP,MREG,NOS1,NPR3,PRL,PTPRR,SLC18A2,SNAP25,TENM2
DOWN	HOXB13		transcription regulator	Inhibited	-2.236	0.0238	EPHA5,EPHA7,LRRN1,SEMA3A,SLC30A10
DOWN	FOXM1		transcription regulator	Inhibited	-3.257	0.0472	ACE,CCNB1,CCNE2,CCNF,CENPF,CXCL12,CXCR3,GCG,NEK2,PROM1,PTCH2,SFRP1
DOWN	S100A8		other	Inhibited	-2.538	1	BECN1,CCNE2,CLEC9A,CNTN6,IL33,PCDHGB5,PRSS12,PTGES,RBFOX1,ROBO2
DOWN	NTRK2		kinase	Inhibited	-2.414	0.00574	ABCB1,BDNF,CCNE2,PVALB,RAB3A,SLC12A5,SNAP25,SYT1,TNFSF10
DOWN	ESR1		ligand-dependent nuclear receptor	Inhibited	-4.599	1	ABCB1,ABCG2,ABI2,ACE,ANK3,ATP6V1A,BECN1,CCNB1,CD83,CDC42BPB,CDK5,CENPF,CGA,CHRM2,CXCL12,DCDC2,DIAPH3,EIF5A2,FGF12,GIT2,GUCY1A3,GUCY1B3,GULP1,HSPH1,HTR1A,ICA1,INCENP,IRS1,KL,KLHL13,MAD2L1,MARCKS,MPHOSPH9,NFAT5,NIPSNAP1,NPR3,NR1D2,OTUB2,PCYOX1,PDE4A,PITX2,PRL,PROM1,PTCH2,RCN2,RERG,RET,ROBO2,RSAD2,SGO2,SLC9A2,SLC9A3,SOSTDC1,SPTAN1,SUCLA2,TMEM72,TNFSF10,TP53BP1,UBL3,USP19,VPS35,YPEL1
DOWN	nicotine		chemical drug	Inhibited	-2.927	0.0108	BDNF,CACNA2D1,CHGB,CHRFAM7A,CHRM2,CHRM3,CHRNA7,CHRNB2,CNTN1,DNM1,GRM1,HCRT,HCRTR1,HCRTR2,HSPA8,MATR3,NSF,PRL,RYR2
DOWN	valproic acid		chemical drug	Inhibited	-2.207	0.383	ABCD2,ANK3,BDNF,CD83,CRHR1,CYP39A1,CYP4A11,CYP51A1,DPP10,FABP6,FAM135B,FRMD6,GAP43,GINS3,GRM7,IDS,KIT,LMO1,mir-34,NCR3LG1,NEFM,PDIA6,PPP2R2C,PRKCZ,RERG,TNFSF10,TTC39A,YWHAH
DOWN	L-dopa		chemical - endogenous mammalian	Inhibited	-2.395	0.00382	ABCB8,ABI2,ADORA2A,ARPP21,CCDC190,CHRM2,CNIH3,CSMD3,CSRNP3,CXCL12,DBP,DGAT2,DGKI,DRD3,EPHA5,FAM196B,GABRG2,GUCY1A3,HECW1,INPP5F,IPPK,KCNE5,KCNK4,LPAR4,MFAP3,MYO5B,NOMO1 (includes others),PCDHGB4,PITPNM3,PLPPR5,PPP2R2C,PPP4R4,PRL,PVALB,RAB3D,RAP1GAP,RERG,RILP,RIT2,ROBO2,RUNDC3B,SCN4B,SLC10A4,SLC2A13,SLC6A7,SNCB,STXBP1,TRERF1,TRPC3,UBL3,UNC119B,UNC13C,VAMP1,VSTM2A,WDR17,ZNF385B
DOWN	tetrodotoxin		chemical drug	Activated	2.236	0.0152	BDNF,INA,KCNA1,KCNA2,KCNA4
DOWN	REST		transcription regulator	Activated	3.655	6.28e-10	BDNF,CBLN1,CHGB,CHRNB2,CNTNAP1,CREB3L3,DRD3,FGF12,GAP43,GJD2,GRIK4,GRM1,INA,KCNH6,KIAA1549L,L1CAM,LHX5,LRRTM4,MAD2L1,NCAM2,NEFH,NELL1,PHKB,RAB3A,RGS7,SLC12A5,SNAP25,STMN2,SYT1
DOWN	mir-210		microrna	Activated	3.108	0.0447	ALDH5A1,BDNF,CLASP2,CXCL12,EPB41L1,EPHA3,FKBP9,GIT2,GPD1L,MIB1
DOWN	SNCA	-0.8	enzyme	Activated	3.688	1.49e-08	BDNF,CBLN4,CHGB,CHL1,DCTN1,DNM1,DPP10,FGF13,KCNIP4,KIAA1024,KIF2A,KIF3A,KLHL1,NR4A2,OPN3,PBX1,RAB3A,RET,RIT2,RPH3A,SLC10A4,SLC18A2,SNCA,SPAG8,STX1B,SYN3,TMEFF2,VWA5B1,YWHAG,YWHAH
DOWN	ZNF217		transcription regulator	Activated	3	0.000804	ANK3,ATL1,CCNE2,CXXC4,ITM2A,MYCBP2,NEFL,SEMA3A,SLC6A15,ST3GAL6,TDGF1,VSNL1
DOWN	FOXA1		transcription regulator	Activated	2.186	0.375	EN1,GLS,GRIN3A,HNF1B,HNF4G,MSH2,NR4A2,SLC12A1,SLC6A15,UST
DOWN	ciprofloxacin		chemical drug	Activated	2.449	1	ATP6V1A,GBA,MPEG1,MPP1,RUVBL1,STXBP1
DOWN	4-(2-aminoethyl)benzenesulfonylfluoride		chemical - protease inhibitor	Activated	2.236	0.0273	COL11A1,ENPP3,FBN2,SCN1A,SERPINI1
UP	TNF		cytokine	Activated	8.655	3.17e-56	A4GALT,ABCA1,ABCC3,ACADVL,ACSL1,ACTA1,ACTB,ADAMTS4,ADM,AEBP1,AGER,AIMP1,ALB,ALOX15B,ANGPT2,ANGPTL4,AQP9,ARC,ARID5B,ARRDC3,ATF4,AURKC,AVP,B4GALT1,BCL2A1,BCL2L1,BCL3,BCL6,BDKRB2,BGN,BHLHE40,BIRC7,BTG1,BTG3,C10orf10,C1QTNF1,C1QTNF9,CASP4,CCL2,CCL20,CCL26,CCND2,CCND3,CD14,CD163,CD163L1,CD209,CD44,CDC42EP5,CDH3,CDK2,CDKN1A,CEBPB,CEBPD,CH25H,CHI3L1,CHI3L2,CHRNE,CISH,CLCF1,CLEC4E,CLIC4,CNN1,COL1A1,COL3A…
UP	TGFB1		growth factor	Activated	6.506	6.08e-44	ABCA1,ABCG1,ABL1,ACAN,ACKR1,ACTA1,ACTG2,ACTN1,ADAMTS12,ADAMTS4,ADM,AFP,ALB,ANGPTL4,ANXA2,APLNR,AQP9,AREG,ARHGEF19,ARID5B,ASGR2,ATF4,AVP,AXL,BARD1,BCL2L1,BCL3,BCL6,BDKRB2,BGN,BHLHE40,BMP1,BTG1,C1QA,C1QB,C1QC,C1R,C1S,C2,CALCOCO2,CAMP,CAPN15,CASP4,CBFB,CCL2,CCL20,CCL8,CCND2,CCND3,CD14,CD163,CD44,CDK2,CDKN1A,CEBPB,CEMIP,CHI3L1,CHST3,CLIC4,CNN1,CNN2,CNN3,COL1A1,COL3A1,COL4A1,COL4A2,COL6A3,COMP,CORO1C,…
UP	lipopolysaccharide		chemical drug	Activated	11.282	2.22e-41	ABCA1,ABCC3,ABCG1,ACSL1,ACTA1,ADGRE1,ADM,AGER,ALB,ANGPT2,ANGPTL4,ANKRD22,APLNR,APOL6,ARC,AREG,BATF,BCL2A1,BCL2L1,BCL3,BCL6,BGN,BTG1,CAMP,CASP4,CCL2,CCL20,CCL8,CCND2,CD14,CD163,CD163L1,CD1D,CD209,CD44,CDKN1A,CEBPB,CEBPD,CEMIP,CH25H,CHI3L1,CHST3,CISH,CLEC4E,CLIC4,COL1A1,COL3A1,COL4A1,COL4A2,CREM,CRP,CRYAB,CSF1,CSPG4,CSTB,CTH,CXCL1,CXCL2,CXCL6,CXCL8,DDIT4,DDN,DUSP5,EBI3,EDN1,EGR3,ERN1,ETV5,ETV6,F3,F…
UP	dexamethasone		chemical drug	Activated	5.253	2.64e-41	ABCC3,ACSL1,ACTB,ACTG2,ADAMTS15,ADM,AEBP1,AFP,AGRP,ALB,ALDH1L1,ALOX15B,ANGPTL4,APOD,APOL6,AREG,ARHGAP17,ARHGEF19,ATF4,AUP1,AVP,BAK1,BCAT2,BCL2A1,BCL2L1,BCL6,BDKRB2,BGN,BHLHE40,BLVRB,BMP1,BRCA2,BTG1,C10orf10,C1QB,C8orf4,CAMP,CCL2,CCL20,CCL26,CCND2,CCND3,CD163,CD209,CD44,CDK2,CDKN1A,CEBPB,CEBPD,CHI3L1,CISH,CLIC1,CLIC4,CNN2,CNN3,COL1A1,COL4A1,COL4A2,CRISPLD2,CRP,CRYAB,CSF1,CXCL1,CXCL2,CXCL6,CXCL8,CY…
UP	IL1B	1.806	cytokine	Activated	8.193	1.42e-38	A4GALT,ABCC3,ACAN,ADAMTS4,ADM,AGER,ANGPTL4,APOL6,ARC,ATF4,ATF5,AVP,BCL2A1,BCL2L1,BCL3,BGN,C1R,CASP4,CCL2,CCL20,CD14,CD44,CDKN1A,CEBPB,CEBPD,CHI3L1,CISH,COL1A1,CREM,CRP,CRYAB,CSF1,CSRNP1,CXCL1,CXCL2,CXCL6,CXCL8,DDIT4,DUSP5,EBI3,EDN1,EFNA1,ERRFI1,F13A1,F3,FABP5,FCGR2B,FGF18,FGF2,FKBP5,FOSL1,FPR2,FURIN,GADD45A,GADD45B,GBP2,GDF15,H1FX,HGF,HK2,HMOX1,HP,HSF1,ICAM1,ID3,IFI16,IFNGR1,IFRD1,IGFALS,IGFBP1,I…
UP	IFNG		cytokine	Activated	7.672	1.98e-38	ABCA1,ABCA6,ACTB,ADAMTS9,ADGRG1,ADM,AGER,ALDH1L1,ALKAL2,ANGPTL4,APOL6,AQP9,ARAP2,ARC,AREG,ATF4,ATG13,BACH1,BAK1,BCL2A1,BCL2L1,BCL3,BRCA2,BTG1,C10orf10,C1QA,C1QB,C1QC,C1R,C2,CALCOCO2,CASP4,CCL2,CCL20,CCL26,CCL8,CCND2,CD14,CD163,CD163L1,CD1D,CD209,CD44,CD63,CDK2,CDKN1A,CEBPB,CEBPD,CH25H,CHI3L2,CHRNE,CHST3,CISH,CLEC4E,CLIC4,COL1A1,CREM,CSF1,CXCL1,CXCL2,CXCL6,CXCL8,DDR2,DUSP5,E2F4,EBI3,ECE1,EDN1,EGF,…
UP	PDGF BB		complex	Activated	7.325	2.86e-35	ADM,ARAF,AREG,BCL3,BDKRB2,BHLHE40,CASP4,CCL2,CCL20,CCL8,CCND3,CD44,CDK2,CDKN1A,CEBPB,CEBPD,CNN1,COL3A1,CRYAB,CSF1,CTH,CXCL2,CXCL8,DUSP5,DUSP6,EDN1,EGR3,F3,FHL2,FOSL1,GADD45A,GBP2,GDF15,GFPT2,GJA5,GLUL,HMOX1,HSD3B7,ID3,IGFBP4,IL1B,IL1RL1,IL6,ITGA5,JUNB,KLF6,LGALS3,LIF,LMNA,MGST1,MMP1,NAMPT,NEXN,NFIL3,PCOLCE,PDGFA,PDLIM1,PHLDA1,PIM1,PPARD,RACK1,RHOB,RPL13,RPS14,RPS6,S1PR2,SAT1,SERPINA3,SERPINE1,SGK…
UP	OSM	1.477	cytokine	Activated	5.944	5.52e-31	ABCA1,ABCC3,ABCG1,ACSL5,ADAMTS4,AFP,AHCYL1,ALB,ANGPT2,ANXA2,AQP9,BAK1,BHLHE40,C1R,C1S,CASP4,CCL2,CCL20,CCND2,CDH3,CDKN1A,CEBPD,CH25H,CHD1,CHI3L1,CHI3L2,COL1A1,COL3A1,CPM,CRP,CXCL1,CXCL2,CXCL8,CYP1B1,DHRS3,DSC2,EIF4EBP1,EMP3,F3,FGF2,FMO5,GADD45G,GBP2,GLUL,HAMP,HGF,HK2,HMOX1,HP,HSPB3,ICAM1,IFNGR1,IL15RA,IL1B,IL1R2,IL32,IL4R,IL6,IL6R,IL6ST,IRF1,IRF7,ISG20,ITPKB,JUNB,KRT16,KRT17,LCN2,LIF,LY6G6C,MMP1,…
UP	beta-estradiol		chemical - endogenous mammalian	Activated	4.504	3.5e-28	A4GALT,ABCA1,ACADVL,ACSL1,ACTA1,ACTB,ADAMTS4,ADM,ADM2,AEBP1,AFP,AGER,ALB,ALDH1A2,ANO2,APOD,ARAF,ARC,AREG,ARID5B,ATF5,AVP,BAK1,BATF,BAZ1A,BCL2A1,BCL2L1,BCL6,BHLHE40,BMPR1B,BRCA2,BTG1,C8orf4,C8orf44-SGK3/SGK3,CASP4,CCL2,CCL20,CCND2,CCND3,CD14,CD44,CDK2,CDKN1A,CEBPB,CHI3L1,CNN1,CNN2,COA4,COL1A1,COL3A1,COMP,CPM,CREM,CRP,CSTB,CXCL1,CXCL2,CXCL8,CYP1B1,DDIT4,DHCR7,DNAJC1,DUSP6,EDN1,EFNA1,EGF,EGR3,EMG1,E…
UP	forskolin		chemical toxicant	Activated	6.737	2.23e-27	AANAT,ABCA1,ACTA1,ACTB,ACTG2,ACTN1,ADGRG1,ALKAL2,ARC,AREG,AVP,B4GALT1,BCL3,BHLHE40,CAMP,CASP4,CCL2,CCND2,CCND3,CD14,CD163,CD44,CDKN1A,CEBPB,CEBPD,CITED4,CNN1,COL1A1,CREM,CRISPLD2,CSF1,CXCL1,CXCL2,CYP1B1,DDIT4,DHCR7,DHRS3,DUSP14,DUSP9,EBI3,EDN1,EIF5A,ELL2,EMD,ERFE,FKBP5,FOSL1,FOSL2,GADD45A,GADD45B,GADD45G,GPR3,H3F3A/H3F3B,HK2,HMOX1,HP,ICAM1,ID3,IGFBP1,IGFBP3,IL1B,IL2RA,IL6,ING1,IRS2,JAK3,JUNB,JUND…
UP	fluticasone propionate		chemical drug	Activated	4.078	4.51e-27	ABCG1,ADM,ALOX15B,ANGPTL4,AQP9,BGN,C1QB,C8orf44-SGK3/SGK3,CAMP,CCL2,CCL20,CCL8,CD163,CHI3L1,CHIT1,CRP,CXCL1,CXCL2,CXCL8,DDIT4,EBI3,EMP1,FABP4,FCN1,FKBP5,GADD45B,IL1B,IL1R2,IRS2,KLF9,MT1A,MT1X,MT2A,NAMPT,PDK4,PHLDA1,PLIN2,RCAN1,RNASE2,S100A8,SDC4,SERPINA1,SERPINE1,SESN1,SIGLEC10,SLA,SLC16A6,SLC2A5,SLPI,TFPI,TGM2,TIMP1,TNFSF13B,TPST1,TSC22D1,TSC22D3,VSIG4,WARS
UP	TP53	1.284	transcription regulator	Activated	6.307	1.71e-26	ABHD4,ACADVL,ACTB,ACTN1,AEN,AFP,ALB,ALDH1A2,ANXA2,ARAP2,AREG,ASF1B,ATF4,BAK1,BCL2A1,BCL2L1,BCL3,BDKRB2,BHLHE40,BMP1,BOK,BRCA2,BTG1,C1QC,C2,CASP4,CCL2,CCNB1IP1,CCND2,CCND3,CCS,CD44,CDC16,CDH3,CDK2,CDKN1A,CEBPB,CLIC4,CNN1,CNN2,CNN3,COL1A1,COL3A1,COL4A1,COL4A2,CRYAB,CSF1,CSTB,CTDSP1,CXCL1,CXCL8,DDIT4,DDX39A,DGKA,DHCR7,DUSP5,DUSP6,EDN1,EFNA1,EGF,EGR3,EMILIN1,EPHA2,EPHX1,ERCC5,F3,FABP4,FAM212B,FGF2,FH…
UP	NFkB (complex)		complex	Activated	8.753	2.34e-26	ABCG1,ADAMTS9,ADGRE1,AGER,B4GALT1,BAK1,BATF,BCL2A1,BCL2L1,BCL3,C1R,CAMP,CASP4,CCL2,CCL20,CCL8,CCND2,CD44,CD99,CDKN1A,CEBPB,CEBPD,CITED4,CLCF1,CLEC4E,CREM,CRP,CSF1,CXCL1,CXCL2,CXCL6,CXCL8,DUSP5,EDN1,EFNA1,ELL2,F3,FABP5,FCGR1A,FGF2,FOXF1,FPR2,FTH1,GADD45A,GADD45B,GBP2,GDF15,GFPT2,HAMP,HIF3A,HMOX1,ICAM1,IGFBP2,IL15RA,IL1B,IL24,IL2RA,IL32,IL6,IRF1,IRF7,ITPKB,JUNB,KRT17,LCN2,LIF,MAP3K8,MDM2,MMP1,MSX2,…
UP	NR3C1		ligand-dependent nuclear receptor	Activated	3.055	3.87e-25	ABCA1,ABL1,ACTB,ACTN1,ADM,ANGPTL4,AVP,BARD1,BCL2L1,BCL6,BHLHE40,BOK,BTG1,C1QTNF1,C1R,C8orf4,CASP4,CCAR1,CCL2,CDKN1A,CEBPB,CLCF1,CORO1C,CRYAB,CSRNP1,CXCL2,CXCL8,DDIT4,EDN1,EFNA1,EMP1,ERN1,ERRFI1,F3,FAM89B,FCER1G,FKBP5,FOXO3,GADD45A,GADD45B,GBP2,GLUL,GRIN2C,ICAM1,IGFALS,IGFBP1,IL15RA,IL1B,IL1RAP,IL24,IL6,ING1,INSR,IP6K3,IRF1,JUND,KLF9,KRT17,LGALS12,LIF,LMO4,LRRC8A,MDM2,MEST,MMP1,MMP8,MSRB1,MSX2,MT1…
UP	tretinoin		chemical - endogenous mammalian	Activated	6.661	3.9e-25	ABCA1,ABCG1,ACACB,ACSL1,ADGRE1,ADGRE2,ADM,AFP,AIMP1,ALDH1A2,ANGPTL4,ANXA2,APLNR,APOD,AQP9,AREG,ATF4,ATOH8,BCL2A1,BCL2L1,BCL3,BCL6,BHLHE40,BMPR1B,BTG1,C1QA,CBFB,CCL2,CCL20,CCND2,CCND3,CD14,CD1D,CD44,CD63,CD93,CDK2,CDKN1A,CEBPB,COL1A1,COL3A1,COL4A1,COL4A2,CREM,CSRNP1,CXCL1,CXCL2,CXCL6,CXCL8,DDAH2,DHRS3,DIO3,DUOXA1,E2F4,EBI3,ECE1,EDN1,EIF4EBP1,EIF5B,EMP3,EPHX1,ERRFI1,ETV6,F3,FABP4,FABP5,FCER1G,FGF2,…
UP	phorbol myristate acetate		chemical drug	Activated	9.058	8.4e-25	ABCA1,ACTB,ADAMTS4,ADM,AGER,ALB,ALOX15B,ANGPT2,ANGPTL4,APOM,AREG,AXL,BAK1,BCL2A1,BCL2L1,C3orf52,CCL2,CCL20,CCND2,CCND3,CD14,CD163,CD209,CD44,CDKN1A,CEMIP,CH25H,CLCF1,CREM,CSF1,CXCL2,CXCL8,DDIT4,DENND3,DES,DGKD,DIO3,DUSP5,DUSP6,E2F4,EBI3,ECE1,EDF1,EGF,EGR3,EIF4EBP1,EIF5A,EPHA2,ERRFI1,F3,FAM83G,FCER1G,FCGR1A,FGF2,FKBP5,FOSL1,FOSL2,FSTL3,FTH1,FURIN,GDF15,GPRC5A,H1FX,HGF,HNRNPC,ICAM1,ID3,IFNGR1,IFNGR…
UP	MYCN		transcription regulator	Activated	4.08	5.16e-24	ABCA1,ABCA6,ABCC3,ACTB,BCL2L1,CCND2,CDKN1A,COL1A1,COL4A1,CTDNEP1,EIF5A,FAU,HK2,MDM2,MSX2,MXI1,MYH9,MYL12A,NDRG1,P3H1,RPL10,RPL11,RPL12,RPL13,RPL13A,RPL18,RPL18A,RPL19,RPL23,RPL24,RPL27,RPL27A,RPL28,RPL29,RPL35,RPL38,RPL39,RPL4,RPL5,RPL6,RPL8,RPL9,RPLP0,RPLP1,RPLP2,RPS13,RPS15,RPS16,RPS17,RPS19,RPS2,RPS20,RPS24,RPS25,RPS27,RPS3,RPS4X,RPS6,RPS7,RPS8,RPS9,SERPINE1,TGM2,TH,TNFRSF10B,TNFRSF1A,TP53,VIM…
UP	IL6	1.321	cytokine	Activated	7.59	4.05e-23	ABCA1,ABCC3,ADAMTS4,ADGRE1,AFP,ALB,AREG,AVP,BAK1,BATF,BCL2L1,BCL3,BCL6,BGN,CCL2,CCL20,CD14,CD163,CD163L1,CD209,CD44,CD79A,CDK2,CDKN1A,CEBPB,CEBPD,CISH,CLEC4E,COL1A1,COL3A1,COMP,CRP,CSF1,CXCL1,CXCL2,CXCL6,CXCL8,CYP1B1,DUSP6,E2F4,F3,FCGR1A,FGF2,FPR2,GADD45A,GADD45B,GADD45G,GBP2,GLRX,HAMP,HGF,HMOX1,HP,ICAM1,IFI16,IFITM3,IGFBP1,IGFBP3,IGFBP4,IL1R1,IL1RL1,IL4R,IL6,IL6R,IL6ST,IRF1,JUNB,JUND,LCN2,LIF,MM…
UP	EGF	1.045	growth factor	Activated	6.712	9.4e-23	ACTN1,AFP,ARC,AREG,ARTN,B4GALT1,BAK1,BCL2L1,CCL20,CCND2,CCND3,CD44,CDK2,CDKN1A,CEBPB,CEBPD,CISH,COL1A1,COL3A1,CREM,CXCL2,CXCL6,CXCL8,DGKD,DIO3,DUSP5,DUSP6,EDN1,EGR3,EPHA2,ERRFI1,F3,FAM89B,FGF2,FOSL1,GADD45A,GGT5,HGF,HMOX1,ICAM1,IGFALS,IGFBP1,IGFBP2,IGFBP3,IGFBP4,IL1B,IL1R1,IL1R2,IL6,JUNB,JUND,KRT16,LCN2,MAPK11,MMP1,MT3,NGF,PDK4,PER1,PGF,PLAUR,PLSCR1,PPARD,PTTG1,RHOB,ROM1,RUNX1,S100A11,S100A9,SERP…
UP	HRAS		enzyme	Activated	2.315	1.63e-22	ACTA1,ACTB,ADM,AFP,ANXA2,AREG,BAK1,BCL2L1,BMP1,BOK,C1QC,CCND2,CCND3,CD44,CDH3,CDK2,CDKN1A,CEBPB,CEBPD,CISH,CLCF1,CNN1,CNN2,COL1A1,COL3A1,COL4A1,CRP,CSF1,CXCL1,CXCL8,DUSP6,EIF4EBP1,EPHX1,FGF2,FOSL1,FOSL2,FSTL3,FURIN,GADD45G,HGF,HMOX1,HSF1,ICAM1,IFITM2,IGFBP4,IL1B,IL1RL1,IL24,IL6,ITGA5,ITGB4,JUNB,JUP,KLF6,KRT16,LPP,MAP3K8,MDM2,MMP1,MSRB1,MYL12A,NEXN,NFKBIA,NID1,OSM,PCK1,PDGFA,PDLIM1,PFN1,PGF,PLAUR,…
UP	STAT3	0.737	transcription regulator	Activated	5.937	1.32e-21	ADM,AGRP,AHSP,ALAS2,ANGPT2,ANGPTL4,AREG,BAK1,BATF,BCL2L1,BCL3,BCL6,CCL2,CCL20,CCND2,CD209,CDKN1A,CEBPB,CEBPD,CHI3L1,COL1A1,COL3A1,CRP,CXCL2,CXCL6,CXCL8,EGR3,F3,FCER1G,FCGR1A,FGF2,GADD45A,GADD45G,GBP2,HAMP,HBB,HGF,HK2,HMOX1,HP,ICAM1,IFI16,IFITM2,IFITM3,IGFBP1,IL18R1,IL1B,IL1R1,IL2RA,IL4R,IL6,IL6R,IL6ST,IRF1,IRF7,ISG20,JUNB,KRT17,LIF,LTBR,MAFB,NAMPT,NDRG1,PCK1,PECAM1,PHLDA1,PIM1,PLAUR,PLSCR1,PML,PR…
UP	F2		peptidase	Activated	7.395	2.13e-21	ADAMTS9,ANGPT2,ANGPTL4,B4GALT1,BCL3,CCL2,CCL20,CCL8,CCND2,CD44,CD63,CDKN1A,CITED4,CLIC1,COL1A1,COL4A1,CORO1C,CXCL1,CXCL8,DIO3,ECE1,EDN1,EHD4,ELL2,F2RL3,F3,FGF2,FOSL1,FOSL2,GABRD,HMOX1,ICAM1,IFRD2,IGFBP4,IL15RA,IL1B,IL32,IL6,JUNB,KLF6,LOXL2,MMP1,MYH9,NFKBIA,PDGFA,PLAUR,RCAN1,RELB,RHOB,SAMD4A,SDC4,SERPINE1,SMTN,SOD2,SPOCD1,SRF,SRGN,TAGLN2,TFPI,TGFB3,THBD,TNFAIP3,TNFRSF12A,VASP
UP	IL4		cytokine	Activated	6.046	3.62e-21	ACSL1,ADGRE1,ALDH1A2,ALOX15B,ANXA2,APOLD1,BCAT2,BCL2L1,BCL3,BCL6,BHLHE40,CBFB,CCL2,CCL20,CCL26,CCL8,CCND2,CCND3,CD14,CD163,CD163L1,CD209,CD44,CD79A,CDK2,CDKN1A,CHST3,CISH,COL1A1,COL6A3,CSF1,CXCL1,CXCL2,CXCL6,CXCL8,DGKA,EPHX1,F13A1,F3,FABP4,FBL,FCER1G,FCGR2A,FCGR2B,FKBP5,FPR2,GADD45G,GBP2,GNA15,HCK,HCLS1,HGF,HK2,ICAM1,IFI16,IFNGR2,IGFBP4,IGHG4,IL15RA,IL18R1,IL18RAP,IL1B,IL1R1,IL1R2,IL1RL1,IL24,IL2…
UP	IL2		cytokine	Activated	7.489	1.52e-20	ABCA1,AREG,ATF5,AVP,BCL2A1,BCL2L1,BCL6,BHLHE40,CCL2,CCND2,CCND3,CD44,CDK2,CDKN1A,CISH,CSF1,CSRNP1,CXCL8,DDX21,DENND2D,DUSP5,DUSP6,E2F4,EDN1,ELMO3,EMP1,FCER1G,FGF2,FOXO3,GADD45B,GADD45G,GDF15,HCK,HCST,HIST1H1C,HK2,ICAM1,IFNGR1,IFNGR2,IL18R1,IL18RAP,IL1B,IL1R1,IL1R2,IL1RL1,IL24,IL2RA,IL4R,IL6,IRF1,ISG20,JAK3,JUND,KLF6,LGALS12,LIF,LRRC32,MAPKAPK2,NAB2,NDRG1,NEAT1,NOP2,OSM,PDCD1,PECAM1,PELI1,PHLDA1,P…
UP	MYC		transcription regulator	Activated	3.586	5.57e-20	ABCA1,ABCC3,ACAN,ACTA1,ACTB,ACTN1,ADM,AFP,ALB,ANGPT2,ARAF,ATF4,AXL,BCL2A1,BCL2L1,BCL6,CCND2,CCND3,CD151,CD44,CDK2,CDKN1A,CEBPD,CLIC4,COL1A1,COL3A1,COL4A1,COL4A2,COL6A3,CRYAB,CSPG4,CSTB,CTDSP1,CXCL8,DDIT4,DDX21,DUSP5,DUSP6,EBI3,EDN1,EIF2B4,EIF4EBP1,EMP1,EPHA2,F3,FABP4,FABP5,FBL,FBXO32,FKBP5,FMOD,FOSL1,FOXF1,FTH1,FXYD1,GADD45A,GADD45B,GADD45G,GBP2,GGT1,GLUL,GRHL3,H3F3A/H3F3B,HAMP,HK2,HMOX1,ICAM1,ID…
UP	HGF	0.862	growth factor	Activated	5.559	1.46e-19	ADGRG1,AFP,ANGPT2,ANGPTL4,BCL2A1,BCL2L1,CCL2,CCL26,CD44,CD93,CDK2,CDKN1A,CLCF1,COL1A1,COL3A1,COL4A1,CRYAB,CSF1,CXCL2,CXCL8,DDX21,DES,DUSP6,EDN1,EMP1,ERRFI1,F3,FAM50A,FKBP5,FOSL1,FPR2,GPR4,HGF,HK2,HMOX1,ICAM1,IGFBP3,IGFBP4,IL15RA,IL1B,IL6,IL6ST,ISG20,KRT17,LCN2,LYVE1,MAP2K3,MAP3K8,MAPKAPK2,MDM2,MMP1,MMP8,NAB2,NAMPT,NOP2,OSMR,PDGFA,PGF,PHLDA1,PIM1,PLAUR,PNRC1,PPARD,PTPN2,PTTG1,RGS20,RHOB,RIN1,RNF10…
UP	EGFR		kinase	Activated	4.88	2.31e-19	ACTA1,ACTB,AGO2,AREG,BCL2L1,BCL6,BTG1,CASP4,CCAR1,CCL2,CDCP1,CDK2,CDKN1A,CEBPB,CELF1,CHI3L1,COL1A1,COL3A1,CRYAB,CXCL8,DSC2,EGF,EGR3,EIF5A,EPHA2,ETV4,F3,FOSL1,FOSL2,GADD45A,GAS5,HK2,HP,ICAM1,IGFBP3,IGFBP4,IL1B,IL6,IRF1,JUNB,JUND,KRT16,KRT17,LCN2,MMP1,MT1L,MT1M,MT3,MTA2,MXI1,NFKBIA,NOX1,OSMR,PABPC1,PLAUR,RELA,RHOB,RRAS,RUNX1,S100A2,SDF2L1,SEMA7A,SERPINA3,SERPINE1,SLC4A7,SLPI,SNAI2,SOCS3,SOX9,SPHK1,…
UP	AGT		growth factor	Activated	6.366	4.84e-19	ACTA1,ADGRE1,ADM,AGER,ANGPT2,AVP,BACH1,BDKRB2,BGN,BOK,CCL2,CCL8,CCND2,CCND3,CD44,CDKN1A,COL1A1,COL3A1,COL4A1,CR1,CREM,CRP,CXCL2,CXCL8,DDAH2,EDN1,ERRFI1,F3,FCGR1A,FGF2,FOXO3,HGF,HMGB2,HMOX1,ICAM1,ID3,IGFBP3,IGFBP4,IL18R1,IL1B,IL6,IL6ST,INSR,ITGA5,ITPKB,LAMB1,LATS2,LIF,LPP,MGST1,NAMPT,NDRG1,NFKB2,NGF,NOX1,PALLD,PDGFA,PFN1,PGF,PPP1R3C,RCAN1,RELA,RRAS,SERPINE1,SGK1,SHC1,SOCS1,SOCS3,SOD2,SPTSSA,STC1,T…
UP	JUN		transcription regulator	Activated	4.985	5.58e-19	AFP,ANXA2,APOM,ARTN,AXL,BAK1,BCL2A1,BCL3,BTG1,CAMP,CCL2,CCL8,CCND2,CCND3,CD14,CD44,CDKN1A,COL1A1,CSF1,CXCL1,CXCL8,CYP1B1,DUSP5,DUSP6,EDN1,EHD4,F3,FABP4,FGF2,FOSL1,FOXO3,FTH1,HMOX1,ICAM1,IFI16,IGFBP1,IGFBP2,IGFBP3,IGFBP4,IL1B,IL1RL1,IL24,IL2RA,IL6,IRS2,ITGB4,JUNB,KRT16,LGALS3,LGR5,LIF,LMNA,MDM2,MMP1,MMP8,MT2A,MXI1,NFKBIA,NGF,OSM,PADI4,PLAUR,PTGDS,RARA,RELB,RHOB,SAA1,SERP1,SERPINE1,SGK1,SNAI2,SOCS3…
UP	IKBKB		kinase	Activated	5.016	6.76e-19	ABCA1,AEBP1,AFP,AGER,BCL2L1,BRCA2,CCL2,CCL20,CD44,CDKN1A,CEBPB,CEBPD,CH25H,CSF1,CXCL1,CXCL2,CXCL6,CXCL8,CYP1B1,DGKA,DUSP6,EDN1,F3,FOXO3,GADD45A,GBP2,HGF,HK2,HMOX1,ICAM1,IFI16,IGFBP2,IL1B,IL6,IRF1,JUNB,LCN2,LMNB1,MGP,MMP1,NFKB2,NFKBIA,NFKBIB,NGF,NID1,RCAN1,RELA,RELB,RGS16,SGK1,SNAI1,SOCS1,SOCS2,SOCS3,SOD2,STAT3,TNC,TNFRSF1B,TNFRSF4,TNFRSF9,TP53
UP	IL17A		cytokine	Activated	6.733	8.63e-19	ACTB,AREG,BCL2A1,BCL2L1,CAMP,CCL2,CCL20,CCL26,CD14,CD163,CEBPB,CEBPD,COL1A1,CRP,CXCL1,CXCL2,CXCL6,CXCL8,FGF2,FOSL1,GADD45A,GBP2,HSPB8,ICAM1,IL17RA,IL1B,IL6,KRT17,LCN2,LIF,MAP2K3,MMP1,MMP8,MRC1,MSX2,NME3,OSMR,PECAM1,PGF,RGS16,S100A8,S100A9,SOCS3,SPSB1,STAT3,STEAP4,THBD,TIMP1,TIMP4,TLR2,TNC,TNFAIP3,TNNC1,TRAF4,ZC3H12A
UP	IL13		cytokine	Activated	2.5	9.57e-19	ABCA1,ACADVL,ACSL1,ALDH1A2,BATF,BCL2A1,BCL2L1,BCL3,CCL2,CCL20,CCL26,CD14,CD163,CD163L1,CD209,CD44,CEBPB,CHI3L1,CISH,CLEC4E,COL1A1,COL3A1,CXCL1,CXCL2,CXCL6,CXCL8,F13A1,F3,FABP4,FADS1,FCGR1A,FCGR2A,FCGR2B,FPR2,HMOX1,ICAM1,IFNGR1,IFNGR2,IL1B,IL1R1,IL1R2,IL1RL1,IL6,IRAK3,KLF6,KRT16,LILRB3,MMP1,MRC1,MS4A4A,MT1X,NID1,PDGFA,PHLDA1,PIEZO1,RFTN1,RIPK2,S100A8,SERPINA1,SERPINE1,SLA,SLC16A6,SLC43A3,SLC7A2,SL…
UP	SMARCA4		transcription regulator	Activated	6.5	2.34e-18	ABCA1,ACSL5,ACTA1,ADGRG1,AFP,ALB,AREG,ARRDC4,ATP6V1B1,BAK1,BATF,BCL2A1,BIRC7,C8orf4,CCL2,CD163L1,CD44,CD63,CDK2,CDKN1A,CEBPB,CLCF1,COL1A1,CPM,CSF1,CSNK1G2,DES,DUSP6,EMP3,F3,FABP4,FADS3,FBLIM1,FCGR2A,FHL2,FKBP5,FOSL2,GADD45A,GADD45B,GADD45G,GSTO1,H1FX,HAPLN3,HBB,HCLS1,HCST,ICAM1,ID3,IFI16,IFITM2,IFITM3,IGFBP4,IL15RA,IL1B,IL6,IRF1,ITGA5,LGALS3,LMNA,LOXL2,MAFF,MGP,MMP1,MT1L,MYBPH,NADSYN1,NFKB2,PLAUR…
UP	ERK		group	Activated	6.208	3.54e-18	ABCA1,ACSL5,ACTN1,AGER,AREG,BCL2L1,BGN,BTG3,CCL2,CCND3,CD1D,CDKN1A,CEBPD,COL1A1,COL3A1,CXCL2,CXCL6,CXCL8,DIO3,E2F4,EDN1,EPHA2,FABP4,FGF2,FOSL1,FOSL2,FOXO3,GDF15,HMOX1,ICAM1,IGFBP1,IL1B,IL6,JUNB,LAMB1,LCN2,LIF,MAFB,MAFF,MMP1,NDRG1,PDK4,PECAM1,PIWIL1,PPARD,PRDM1,S100A12,SERPINE1,SLC4A7,SNAI2,TGM2,TIMP1,TNFRSF10B,TP53,VASP,ZFP36
UP	FGF2	0.72	growth factor	Activated	6.432	7.47e-18	ACAN,AFP,ALB,ANGPT2,ANGPTL4,ARC,AREG,ATF4,BCL2L1,BCL6,BGN,CBFB,CCL2,CCL20,CCND2,CCND3,CDKN1A,COL1A1,COL3A1,CRYAB,CSF1,CXCL2,CXCL6,DIO3,ERRFI1,ETV5,F3,FABP4,FGF2,FOSL1,FOXO3,FTH1,GADD45A,GRIN2C,HGF,ICAM1,ID3,IGFBP2,IGFBP3,IGFBP4,IL1B,IL6,ITGA5,JUNB,LMNA,LYVE1,MDM2,MGP,MMP1,PDGFA,PGF,PLAUR,PTTG1,RUNX1,S100A8,SERPINE1,SHBG,SNAI1,SNAI2,SOCS3,SOX9,SPHK1,ST3GAL1,TEAD4,TFPI,TGFBR3,THPO,TIMP1,TNFRSF12A,T…
UP	prostaglandin E2		chemical - endogenous mammalian	Activated	3.986	7.89e-18	ABCG1,ANGPT2,ANGPTL4,ANXA2,ARC,AREG,BAK1,BCL2L1,BTG1,CAMP,CCL2,CCL20,CCL8,CD14,CD300E,CD44,CDKN1A,CEBPB,CEBPD,COL1A1,CREM,CSF1,CXCL1,CXCL8,FGF2,FMOD,FOSL1,FOSL2,FSTL3,HMOX1,ICAM1,IGFBP1,IGFBP4,IL15RA,IL1B,IL1R1,IL1R2,IL2RA,IL6,ITGA5,JAK3,LMNA,MAFB,MMP1,MRC1,MXI1,NFIL3,NFKBIA,OSM,PGF,PPBP,PRDM1,RIN1,S100A8,SOCS2,SOCS3,SPHK1,SRF,ST3GAL1,TGFBR3,THBD,TNFSF14,TP53,TSC22D3
UP	E. coli B4 lipopolysaccharide		chemical toxicant	Activated	5.255	8.1e-18	BAK1,BAZ1A,BCL2L1,C1QB,CCL2,CCL20,CXCL2,CXCL6,CXCL8,F13A1,F3,FBLIM1,FCER1G,FCGR1A,FPR1,FPR2,GADD45G,GBP2,HGF,HK2,HMOX1,HSPB8,ICAM1,IFI16,IFITM3,IL1B,IL1R1,IL6,IRAK3,LCN2,LILRB3,LUC7L,METTL1,MRC1,NFKBIA,NOX1,PDCD1,PIM1,PLAUR,PLEKHG2,PPP1R1B,RAB20,RELB,RHBDF2,RHOC,RPS25,SLC14A1,SOCS1,SOCS3,SOD2,ST3GAL1,STAB1,STC2,TH,TLR2,TNFAIP3,TNFRSF1A,TNFRSF1B,TNFRSF4,TP53,TXNIP
UP	deferoxamine		chemical drug	Activated	4.682	1.41e-17	ADGRG1,ADM,ANGPT2,ANGPTL4,ANKRD22,ANXA2,BACH1,BHLHE40,CAMP,CCL20,CCND2,CCND3,CD14,CDK2,CDKN1A,CXCL8,DUSP5,F13A1,F3,FAM20C,FGF18,GADD45A,GADD45B,GDF15,GTPBP1,HK2,HMOX1,ICAM1,IFI16,IGFBP2,IGFBP3,IGFBP4,IL32,IL6,ISG20,LCN2,LRRC25,MDM2,MMP1,NDRG1,NFATC4,NFIL3,NFKB2,PLAGL2,PLAUR,SERPINB8,SERPINE1,TNFRSF10B,TP53,TSC22D1
UP	camptothecin		chemical drug	Activated	4.129	1.52e-17	AEN,AGER,ANXA2,ARAP2,BAK1,BCL2A1,BCL2L1,BRCA2,BTG3,CASP4,CCL2,CCL20,CD1D,CD93,CDK2,CDKN1A,CSF1,CSNK1G2,CXCL1,CXCL2,CXCL6,CXCL8,DUSP6,EDN1,F3,FCGR2B,FES,FPR1,GADD45A,GADD45B,GADD45G,GBP2,H2AFJ,H3F3A/H3F3B,HPS5,ICAM1,ID3,IFI16,IGFBP3,IL15RA,IL17RA,IL18R1,IL1B,IL1RAP,IL2RA,IL6,IMPA2,IRF1,LGALS3,MAFF,MDM2,MIR22HG,MMP1,NFKB2,NFKBIA,OSM,P2RX1,PAK2,PECAM1,PHF21A,PLIN2,PPFIA1,PRKAB1,PTP4A1,PTPN1,RARA,RBM…
UP	poly rI:rC-RNA		biologic drug	Activated	7.255	1.55e-17	ABCA1,ARID5A,ATF4,AXL,BAK1,C2,CCL2,CCL20,CCL26,CCL8,CCND3,CD14,CD209,CD44,CEBPB,CEBPD,CRP,CXCL1,CXCL2,CXCL6,CXCL8,DUSP5,EBI3,EDN1,FCGR1A,FCGR2B,FGF2,FPR1,GADD45B,GBP2,GDF15,ICAM1,IFI16,IFITM3,IFNGR1,IL15RA,IL1B,IL2RA,IL32,IL4R,IL6,IRF1,IRF7,ISG20,ITGA5,JUNB,KLF6,LIF,MEIS1,MMP1,MVP,NAMPT,NFIL3,NFKBIA,PHLDA1,PIM1,PIM3,PLAUR,PTPN2,RELA,RELB,RNF114,SAT1,SDC4,SLPI,SNAI2,SOCS1,SOD2,SRGN,STAB1,TIPARP,TL…
UP	PGR		ligand-dependent nuclear receptor	Activated	5.471	2.02e-17	ACSL1,AHCYL1,AREG,BCL2L1,BCL6,BTG1,CCL8,CCND3,CD44,CDKN1A,CEBPB,CEBPD,DDX21,EDN1,EIF5B,ELL2,F3,FAM89B,FKBP5,GLUL,GPRC5A,HBA1/HBA2,ICAM1,IGFBP1,IL1R1,IRS2,ITGB4,KLF9,MAP2K3,MSX2,MVP,NDRG1,NFKBIA,PDGFA,PDLIM1,PHF21A,PNMT,PRAME,PRRX1,PTP4A1,RHOC,RUNX1,S100A6,S100A8,S100P,SERPINA1,SERPINB8,SGK1,SNTB2,ST3GAL1,STAT3,STC1,TGFB3,TIPARP,TK1,TM4SF1,TNC,TSC22D3,VASP,WISP2
UP	IGF1		growth factor	Activated	4.684	2.98e-17	ACTA1,ADM,ANGPT2,ASGR2,BAK1,BCL2A1,BCL2L1,BGN,BHLHE40,C1QA,CAMP,CCND2,CCND3,CD44,CDK2,CDKN1A,CEBPB,CEBPD,CISH,COL1A1,COL3A1,CSF1,CXCL6,CXCL8,DDIT4,EDN1,EGF,ETV6,F3,FABP4,FBXO32,FOXG1,HBB,HGF,HMOX1,ICAM1,IFITM3,IFNGR2,IGFBP1,IGFBP2,IGFBP3,IGFBP4,IL1B,IL1R1,IL4R,IL6,INSR,IRS2,ITGA5,JUNB,LCN2,MDM2,MMP1,NFKBIA,NOX1,NUPR1,OSMR,PCOLCE,PHLDA1,PIM1,PLAUR,PPP1R1B,RELA,SERPINE1,SHBG,SLC2A4,SLPI,SNAI2,SOCS3…
UP	IL3		cytokine	Activated	4.704	3.07e-17	ADGRE1,AREG,ATF5,BCL2L1,C1QA,CBFB,CCL2,CCND2,CCND3,CD14,CD63,CDKN1A,CISH,CREM,CSF1,CXCL8,EGR3,EMP3,FCGR2A,FCGR2B,FOSL2,GADD45A,GADD45B,GADD45G,HBA1/HBA2,HGF,HK2,ICAM1,IL1B,IL1RL1,IL2RA,IL6,JUNB,KLF9,LATS2,LCN2,LIF,MDM2,MMP1,OSM,PIM1,PIWIL1,RIDA,RPL10,RPL11,RPL13,RPL4,RPL5,RPL6,RPS14,RPS16,RPS17,RPS19,RPS20,RPS3,RPS6,RPS7,SEMA7A,SERPINA3,SOCS1,SOCS3,TK1,TLR2,TNFRSF4,TNFRSF9,VASP,ZFAND5
UP	Interferon alpha		group	Activated	4.789	4.05e-17	A4GALT,AFP,APOL2,ASCC2,AXL,BAK1,BCL2A1,BCL2L1,BCL3,BCL6,BCR,C19orf66,CCL2,CCND2,CCND3,CD1D,CD209,CDKN1A,CH25H,CISH,CTH,CXCL1,CXCL2,CXCL8,DDIT4,DUSP6,E2F4,EIF1,F3,FCGR1A,FCGR2B,FOSL2,GBP2,GNA15,ICAM1,IFI16,IFITM2,IFITM3,IGFBP4,IL15RA,IL17RA,IL18R1,IL18RAP,IL1B,IL1R1,IL2RA,IL32,IL4R,IL6,IL6R,IL6ST,INSR,IRF1,IRF7,ISG20,LIF,MDM2,NFIL3,NFKBIA,PIM1,PLSCR1,PML,PRAME,PTBP1,RELA,RNF103,S100A9,SAT1,SERPINB…
UP	ERBB2		kinase	Activated	4.684	6.37e-17	ABL1,ACTA1,ACTB,ADIPOR2,ANGPTL4,ANXA2,AREG,ATF4,BARD1,BCAT2,BCL2L1,BCL3,BHLHE40,BMP1,CAPN15,CCL2,CCL20,CCND2,CCND3,CDC16,CDCP1,CDH3,CDKN1A,CEBPB,CHRNE,COL1A1,COL3A1,COL4A1,COL6A3,CXCL8,DUSP6,EDN1,EIF4EBP1,ELL2,EMP1,EMP3,ETV4,ETV5,ETV6,FSTL3,FXYD3,HES7,HMGB2,HP,HSPB8,IGFBP3,IGFBP4,IL1B,IL6,IL6R,IL6ST,ITGA5,JUNB,JUP,KRT7,LAMB1,LCN2,LGALS3,LTBP2,MAP2K3,MAPK4,MDM2,MLXIP,MMP1,MRC1,MXD3,MXI1,NDRG1,NFKB…
UP	P38 MAPK		group	Activated	6.48	8.98e-17	ABCA1,AGER,BCL2A1,BCL2L1,BGN,CCL2,CCL26,CCL8,CCND2,CD1D,CD44,CDKN1A,CEBPB,CEBPD,COL3A1,CXCL1,CXCL2,CXCL6,CXCL8,DES,DGKA,DIO3,EDN1,F3,FABP4,FBXO32,FGF2,HMOX1,HP,ICAM1,ID3,IL1B,IL1RL1,IL2RA,IL32,IL6,IRF7,ITGB4,JUNB,KLF15,MMP1,MYBPH,NGF,NOX1,PCK1,PLAUR,PML,RARA,RCAN1,RHOB,RUNX1,S100A12,SERPINE1,SGK1,SMAD3,SNAI1,SOCS3,SRF,TH,TIMP1,TLR2,TNFRSF10B,TNFRSF1A,TNIP1,TNNC1,TP53,TRIB1,TYR,ZFP36
UP	doxorubicin		chemical drug	Activated	5.046	1.03e-16	ABCC3,ADM,AFP,ALB,ANXA2,AREG,BAK1,BARD1,BCL2A1,BCL2L1,BHLHE40,BRCA2,BTG1,CCAR1,CD14,CD44,CDCP1,CDKN1A,COL3A1,CREM,CXCL8,DES,DUSP5,EDN1,EIF5A,EMP3,F3,FBLN1,FOXO3,FTH1,GADD45A,GAS5,GDF15,HMOX1,IGFBP1,IL1B,IRF1,IRF7,ITGB4,LCN2,LGALS3,MDM2,MRC1,MVP,NDRG1,NFKBIA,OSGIN1,PLA1A,PSRC1,PTGDS,PTTG1,RELA,RGS16,RRP1B,RUNX1,S100A11,SESN1,SLC19A2,SMAD3,SNAI1,SOD2,SOX9,SPHK1,STAT3,TES,TGFB3,TIMP1,TK1,TNFRSF10B,T…
UP	IL1		group	Activated	6.634	1.18e-16	ABL1,ACAN,ADAMTS4,ALB,AREG,AVP,BHLHE40,C2,CCL2,CCL20,CDKN1A,CEBPD,CHI3L1,COL1A1,CRP,CSF1,CXCL1,CXCL8,EDN1,F2RL3,F3,FPR1,FTH1,GGT1,HGF,HMOX1,HP,ICAM1,IGFBP1,IL1B,IL1R1,IL1R2,IL1RL1,IL2RA,IL4R,IL6,IRF1,LAMB1,LIF,MAP2K3,MMP1,NGF,NOX1,PDGFA,RELA,RELB,S100A3,S100A9,SAA1,SDC4,SERPINE1,SHBG,SOCS3,SOD2,SOX9,TGFB3,TGM2,THBD,TIMP1,TLR2,TNC,TNFAIP3,TNFRSF1B,TNFRSF4,TP53,TRAF3IP2
UP	TNFSF11		cytokine	Activated	5.721	1.78e-16	ADGRE1,AQP9,BCL2A1,BCL2L1,CCL2,CCND3,CD14,CD44,CDKN1A,CLEC4E,CXCL8,F3,FGR,FHL2,FOSL1,FPR1,GADD45B,GLRX,HCK,HCLS1,HMOX1,ICAM1,IFRD1,IL15RA,IL1B,IL6,ITGA5,ITPKB,JUNB,MAFB,MMP1,NAB2,NFIL3,NFKB2,NFKBIA,NFKBIB,OCSTAMP,PDGFA,PHLDA3,PIM1,PLAUR,PRDM1,RALGDS,RCAN1,RELB,RGS16,RHOB,RRAS,SDC4,SERPINE1,SOCS1,SOCS3,SOD2,TLR2,TNFRSF1B,TNIP1
UP	IL10		cytokine	Activated	2.741	2.1e-16	ABCA6,ADM,AGER,ARAP2,BCL2A1,BCL2L1,BCL3,C10orf10,CAMP,CCL2,CCL20,CCND2,CCND3,CD14,CD163,CD163L1,CD209,CD44,CDKN1A,CHI3L2,COL1A1,CR1,CSF1,CXCL2,CXCL6,CXCL8,F3,FCER1G,FCGR1A,FCGR2A,FCGR2B,FKBP5,FPR1,HMOX1,ICAM1,IGFBP4,IL17RA,IL1B,IL1R1,IL1R2,IL24,IL4R,IL6,IL6ST,IRF1,LIF,MAP3K8,MMP1,MMP8,MRC1,OSM,PDCD1,PRDM1,PTPN1,PTPN2,RGS16,S100A8,SHB,SOCS1,SOCS3,STAT3,TIMP1,TLR2,TNFRSF1A,TNFRSF1B,TNFSF13B,TSC22D3…
UP	salmonella minnesota R595 lipopolysaccharides		chemical - endogenous non-mammalian	Activated	5.937	2.86e-16	ACSL1,AXL,BCL3,C8orf44-SGK3/SGK3,CASP4,CCL2,CCL20,CCL8,CCNL2,CEBPD,CH25H,CXCL1,CXCL2,CXCL6,CXCL8,FOSL1,FPR1,FPR2,GDF15,ICAM1,IL1B,IL6,IRF1,JUNB,MAFF,MT1A,MT1X,NFKB2,NFKBIA,RELB,SAMHD1,SERPINE1,SLC7A2,SOCS3,TLR2,TNFAIP3,TSC22D1
UP	CD40LG		cytokine	Activated	3.867	4.08e-16	A4GALT,ATF5,BATF,BATF3,BCAT2,BCL2A1,BCL2L1,BCL6,BTG1,BTG3,CCL2,CCL20,CCND3,CD1D,CD44,CD63,CDKN1A,CSF1,CXCL1,CXCL2,CXCL8,CYP1B1,DUSP5,EBI3,F3,FBL,FCGR2B,FOSL2,FURIN,GADD45A,HK2,ICAM1,ID3,IL1B,IL1RAP,IL24,IL2RA,IL6,IRF1,JUNB,JUND,MAP2K3,MAPK4,MT1E,MT1L,MT2A,NAMPT,NFKB2,NFKBIA,NFKBIB,NINJ1,PIM1,PLAUR,PML,PRDM1,PTPN1,RELA,RELB,RIDA,RNASE3,RUNX3,SERPINE1,SOCS1,SOD2,STAT3,TGM2,TNFAIP3,TNIP1,TP53,TRAF4,…
UP	cisplatin		chemical drug	Activated	5.247	5.94e-16	ABCC3,ABL1,ACADVL,ACTB,ADGRE1,ALB,ANXA2,ATF4,BAK1,BCL2A1,BCL2L1,BIRC7,C8orf4,CCL2,CD14,CD44,CDCP1,CDKN1A,COL1A1,CORO7/CORO7-PAM16,CSF1,CXCL8,DDIT4,DEPDC1B,DGKA,DHRS3,DUSP6,ECE1,EDN1,EGF,EMP3,F3,FABP4,FADS3,FBLIM1,FCGR2A,FOSL1,GADD45A,GAS5,GDF15,GGT1,HBA1/HBA2,HIC1,HK2,HMOX1,ICAM1,IGFBP1,IGFBP3,IL1B,IL4R,IL6,IL6ST,ISY1,ITGB4,JUND,LAMB1,LATS2,LCN2,LGALS3,LMNA,LMO4,MDM2,MGP,MRC1,NOX1,PDK4,PHLDA3,PLA…
UP	TLR4		transmembrane receptor	Activated	5.942	1.8e-15	ACTA1,ADM,AREG,ARID5A,BATF,BCL2L1,CCL2,CCL20,CCL8,CCND2,CD14,CD163,CD44,CEBPD,CISH,CXCL2,CXCL6,CXCL8,EBI3,EDN1,EFNA1,EGF,F3,FBXO32,FCGR2B,GADD45G,GBP2,HMOX1,ICAM1,IFI16,IFITM3,IL15RA,IL1B,IL2RA,IL6,IRAK3,IRF1,IRF7,ISG20,LCN2,LHX2,LMO4,MARCH3,METTL1,MMP1,NFKB2,NFKBIA,PELI1,PLA1A,PML,PRDM1,RELA,RELB,RGCC,RGS16,RIPK2,SLA,SOCS1,SOCS3,SOD2,SPHK1,ST3GAL1,STAT3,TLR2,TNFAIP3,TSC22D1,ZC3H12A
UP	methylprednisolone		chemical drug	Activated	3.957	3.11e-15	ACSL1,ANXA2,BTG1,C1QB,CD44,CDH3,CDKN1A,CNN3,CREM,CSNK2B,CYB5B,DDIT4,DSC2,DUSP6,ECE1,EFNA1,EMP1,EPHX1,F3,FABP5,FBXO32,FCGR2A,FGR,GADD45A,GBP2,HAL,HMOX1,HSD3B7,HYAL2,ID3,IFNGR1,IGFALS,IGFBP1,IL1B,IL1R1,IL6,IL6R,IL6ST,IRF1,IRF7,JUP,KLF15,KLF9,LYVE1,MAFB,MGAT1,MGP,MMP1,MVK,MYO1G,NUDT4,PIM3,PLA1A,PLAUR,PLIN2,PNRC1,PTPN1,RAB13,RGCC,SDC4,SDS,SERPINA1,SERPINA3,SERPINB1,SERPINE1,SGK1,SLC16A6,SLC39A1,SLC4A…
UP	paclitaxel		chemical drug	Activated	2.086	6.99e-15	ADGRE1,ALDH1L1,APLNR,APOM,AREG,ATF4,BCL2L1,BHLHE40,CCL2,CD44,CDK2,CDKN1A,CRP,CTDP1,CXCL1,CXCL2,CXCL8,CYP1B1,DUSP5,DUSP6,ELL,EMP1,EPHA2,ETV5,FOSL1,FOXO3,GADD45B,GDF15,GFPT2,ICAM1,IGFBP3,IL1B,IL1RAP,IL6,ITGA5,ITPKC,JUND,MDM2,NFKBIA,OSMR,PHC2,PHLDA1,PLAUR,RFTN1,S100A9,SAT1,SHB,SNAI2,SOD2,SRF,STAT3,STC1,TFPI,THBD,TNFRSF10B,TP53,TSC22D1,TSC22D4
UP	PLAU		peptidase	Activated	2.048	7.9e-15	ABCG1,BCL2L1,CCL2,F3,FCGR1A,GDF15,HGF,ICAM1,IGFBP2,IL1B,IL6,MDM2,MMP1,PHLDA1,PIM3,PLAUR,PLK3,RELB,S100A8,S100A9,SERPINB1,SERPINE1,SLPI,SNAI1,TP53,VIM
UP	TREM1		transmembrane receptor	Activated	4.748	8.33e-15	AREG,ARRDC4,CCL20,CD14,CEBPB,CSF1,CXCL1,CXCL2,CXCL8,DUSP14,EBI3,EDN1,EGR3,F3,FOSL1,GADD45B,GPRC5A,HES4,HSD3B7,IL15RA,IL1B,IL1R1,IL1RL1,IL6,IL6R,IRF1,LIF,MAFF,MAP3K8,MMP1,MT1E,MT1M,NFKB2,NFKBIA,NFKBIB,OSGIN1,PHLDA1,PTTG1IP,RCAN1,RGS16,RHOBTB3,S1PR3,SLCO4A1,THBD,TLR2,TNFSF14
UP	RELA	0.962	transcription regulator	Activated	5.812	9.05e-15	AFP,BCL2A1,BCL2L1,BCL3,BRCA2,CAMP,CCL2,CCL20,CD14,CD44,CDKN1A,CEBPB,CHI3L1,COL1A1,CRP,CXCL1,CXCL2,CXCL6,CXCL8,EDN1,F3,FGF2,GDF15,HMOX1,ICAM1,IFNGR2,IGFBP2,IL15RA,IL1B,IL2RA,IL32,IL6,IRF1,IRF7,JUNB,LGR5,MDM2,MMP1,NAMPT,NFKB2,NFKBIA,NFKBIB,NOX1,PCK1,PECAM1,PLK3,PRDM1,PTGDS,PXN,RELA,RELB,SAA1,SDC4,SHBG,SLC2A4,SLC2A5,SNAI1,SOD2,SOX9,SRF,TAPBP,TGM2,TLR2,TNFAIP3,TNFRSF10B,TNFRSF4,TNIP1,TP53,VASP,VIM
UP	IL1A		cytokine	Activated	5.977	1.15e-14	ADAMTS4,APOD,BCL2L1,BCL3,CCL2,CCL20,CCL8,CD44,CDKN1A,CSF1,CXCL1,CXCL2,CXCL6,CXCL8,F2RL3,FAM89B,FGF2,FTH1,GNB4,HMOX1,ICAM1,IFNGR1,IFNGR2,IL1B,IL1R2,IL2RA,IL32,IL6,ITGA5,LCN2,LIF,MMP1,MT2A,NFKBIA,NGF,PDGFA,RELA,S100A12,S100A8,S100A9,SAA1,SERPINA1,SERPINA3,SERPINE1,SOD2,TK1,TLR2,TNFAIP3,ZC3H12A
UP	dihydrotestosterone		chemical - endogenous mammalian	Activated	3.702	1.26e-14	ABCA1,ABCG1,ACADVL,ACTA1,ACTB,ADM,APOD,APOM,AREG,AVP,BCL2L1,CCND2,CCND3,CD63,CDK2,CDKN1A,CHI3L1,COL3A1,COL4A1,EFNA1,EGF,EIF4EBP1,FABP4,FAM89B,FBXO32,FGF2,FKBP5,FTH1,FTL,GLUL,HK2,IGFBP2,IGFBP3,IGFBP4,IL6,IL6ST,INSR,IRS2,KALRN,MAFF,MDM2,MMP1,NDRG1,NFKBIA,NKX3-1,PCK1,PER1,PFN1,PHF21A,PHLDA1,RELA,RHOB,ROM1,RPL12,RPL19,RPL27,RPL28,RPL5,RPL8,RPL9,RPLP2,RPS17,RPS20,RPS24,S100A3,SGK1,SHC1,SLC16A6,SLC19A2…
UP	CSF3		cytokine	Activated	3.372	1.57e-14	ADGRE1,BATF,BCL2L1,CCND2,CCND3,CD14,CD44,CDK2,CEBPB,CISH,CXCL8,DES,DUSP6,EDN1,EGR3,FCGR1A,FPR1,GADD45A,GADD45B,GADD45G,HGF,HMOX1,ICAM1,IL6,JAK3,LCN2,LY96,MMP8,NFIL3,PIM1,PIWIL1,PLSCR1,RARA,S100P,SOCS1,SOCS3,STAT3,TLR2,TNFAIP3,TNFRSF1A,TNFRSF1B,TP53
UP	CEBPA		transcription regulator	Activated	4.182	1.59e-14	ACSL1,ADH1B,AGPAT2,ALB,APLNR,ATF4,BCL2A1,BTG1,CAMP,CCL20,CCND2,CD14,CDKN1A,CEBPB,CEBPD,CHI3L1,COL1A1,CSF1,CXCL8,DDX21,DHCR7,EDF1,EPHX1,FABP4,FCGR1A,FOXO3,GADD45A,GLRX,GRHL3,H1FX,HAMP,HGF,HMOX1,HP,ICAM1,IGFBP3,IGFBP4,IL6,IL6R,INSR,IRS2,JUNB,KRT17,KRT7,LCN2,MAPKAPK2,MMP8,MSX2,MT2A,NFIL3,PCK1,PLIN2,PPARD,PPP1R3C,PRDM1,RIN1,RUNX3,S100A8,S100A9,SAA1,SECTM1,SERPINB1,SERPINE1,SLC2A4,SOCS3,SOD2,STEAP4,TH…
UP	Vegf		group	Activated	6.427	1.76e-14	ACAN,ADGRG1,ANGPT2,ANGPTL4,APLNR,APOM,BCL2A1,BIRC7,C1QTNF1,CD44,CD93,CDK2,CHI3L1,CLCF1,CNN1,CRYAB,CXCL1,CXCL8,DENND2D,DUSP5,DUSP6,EDN1,EFNA1,EGR3,EMP1,ETV5,F3,FABP4,FGF2,FKBP5,FOSL1,GPR4,HK2,HMOX1,HOPX,ICAM1,IGFBP3,IGFBP4,IL15RA,IL1R1,IL6,IL6ST,IRF1,ISG20,ITGA10,LCN2,LYVE1,MAP2K3,MAP3K8,MAPKAPK2,MGP,NAB2,NAMPT,NOP2,OSMR,PDGFA,PGF,PHLDA1,PLAUR,PPARD,PPP1R1B,RCAN1,RGCC,RGS20,SGK1,SLC19A2,SLC7A2,SOC…
UP	STAT6		transcription regulator	Activated	2.207	1.93e-14	ACSL1,APOLD1,AREG,BCL2L1,BCL3,BCL6,CCL2,CCL20,CCL26,CCL8,CCND2,CDK2,CDKN1A,CISH,COL1A1,CXCL2,DGKA,EPHX1,FABP4,FCER1G,FCGR1A,FCGR2A,FKBP5,GADD45B,GADD45G,GBP2,GNA15,HAMP,HCK,IFI16,IL18R1,IL24,IL2RA,IL4R,IL6,IL6ST,IRF1,IRF7,IRS2,ISG20,LIF,MVK,NFIL3,NFKBIA,OCSTAMP,PDGFA,PDK4,PLSCR1,PNPLA2,SAMD4A,SERPINA1,SERPINE1,SOCS1,SOCS2,SPHK1,TIMP1,ZFP36
UP	SP1		transcription regulator	Activated	5.279	2.18e-14	ABCA1,ACSL1,AEBP1,AGER,ALAS2,ALOX15B,CAMP,CCL2,CCL20,CCND2,CCND3,CD99,CDK2,CDKN1A,CEBPB,CEBPD,CHI3L1,COL1A1,CREM,CRYAB,CTH,CXCL8,CYP1B1,F3,FES,FGF2,FOSL1,FPR2,GDF15,HBB,HGF,HK2,HMOX1,ICAM1,IFITM3,IFNGR1,IGFBP1,IGFBP3,IGFBP4,IL1B,IL4R,INSR,IRF1,KLF6,KRT16,MMP1,MRC1,NAB2,NDRG1,NFKBIA,PADI4,PCK1,PDGFA,PIM1,PLAUR,PNMT,PPARD,PTPN1,PTTG1,RARA,RELA,RRAS,SERPINE1,SGK1,SH3GL1,SLC11A1,SLC4A7,SMAD3,SOCS1,SO…
UP	IL5		cytokine	Activated	6.965	4.23e-14	ANXA2,AREG,ATF4,BCL2L1,BCL3,BCL6,CASP4,CCL2,CCND2,CCND3,CD63,CD79A,CDKN1A,CISH,CXCL8,DDX21,DUSP5,DUSP6,EGR3,EIF4EBP1,ELL2,FCGR2B,FOSL2,GADD45A,GADD45G,GALK1,GBP2,ICAM1,IL1R2,IL1RL1,IL2RA,IL4R,IL6R,IRF7,LFNG,LMNB1,NDRG1,NFIL3,PDLIM1,PIM1,PRDM1,RAB21,RBPMS,S100A6,SDF2L1,SGK1,SLC16A3,SLC1A5,SOCS1,SOCS2,TNFRSF4,TNFRSF9,TPM4,VIM,ZYX
UP	HIF1A		transcription regulator	Activated	6.315	4.43e-14	ACAN,ADM,AFP,ANGPTL4,AQP9,AXL,BCL2L1,BGN,BHLHE40,CD44,CDCP1,CDKN1A,CEMIP,CXCL2,CXCL8,DDIT4,EDN1,EIF5A,FHL2,FHL3,FURIN,GADD45B,HAMP,HIF3A,HILPDA,HIST1H1C,HIST1H2AC,HIST1H2BK,HK2,HMOX1,HP,IGFBP2,IGFBP3,IL17RA,IL1B,IL6,IRS2,ITGA5,JUP,KDM4B,LOXL2,MAFF,METTL23,MMP1,NDRG1,PDGFA,PELP1,PGF,PLAUR,RAB20,RELA,SDC4,SERPINE1,SLC25A37,SLC2A4,SNAI1,SOCS3,SOD2,SOX9,SPHK1,ST3GAL1,STAT3,STC2,TGFB3,TLR2,TP53,VASP,V…
UP	CSF2		cytokine	Activated	6.124	4.75e-14	ABCA1,ABCG1,BCL2A1,BCL2L1,BCL3,CCL2,CCND3,CD14,CD180,CD209,CD63,CDKN1A,CISH,CLCF1,CSF1,CXCL1,CXCL2,CXCL8,DUSP6,EDN1,EGR3,F3,FCGR1A,FCGR2B,FOSL1,FPR2,GDF15,HGF,ICAM1,ID3,IFITM3,IL1B,IL1R1,IL1RL1,IL24,IL2RA,IL32,IL6,IRAK3,LY96,MDM2,MMP1,MRC1,NFKB2,NFKBIA,NOX1,OSM,OSMR,PIM1,PIM3,PLAGL2,RARA,RELA,RELB,RIPK2,SGK1,SLC1A5,SOCS1,SOCS2,SOCS3,SOD2,STEAP3,TGM2,TLR2,TNFAIP3,TNFRSF1A,TNFRSF1B,TNFRSF4,TNFRSF9,…
UP	CEBPB	1.918	transcription regulator	Activated	5.129	4.84e-14	ALB,ALDH1A2,APLNR,BCL2A1,BCL2L1,CCL2,CCND2,CD14,CDH3,CDKN1A,CEBPB,CEBPD,CHIT1,CLEC4E,COL1A1,CRP,CXCL2,CXCL8,DHCR7,FABP4,FBLN1,FBXO32,FHL2,FOXO3,FTL,GADD45A,HAMP,HBB,HGF,HIST1H4B,HIST1H4J,HP,HSF1,ICAM1,IFITM3,IGFBP1,IGFBP3,IGFBP4,IL1B,IL24,IL6,INMT,INSR,IRS2,LCN2,MGP,MMP1,NUPR1,PCK1,PDK4,PLAUR,PPARD,RCAN1,SAT1,SERP1,SERPINA1,SERPINE1,SGK1,SOCS3,SQOR,STAT3,TIMP4,TM4SF1,TMEM176A,TNFRSF1A,TP53,TRIB3,…
UP	STAT4		transcription regulator	Activated	6.689	5.89e-14	ATF4,BCL2L1,BCL3,CCL2,CCNL2,CDK2,CXCL2,DDAH2,ERRFI1,ETV5,FCER1G,FURIN,GADD45G,GAS5,H3F3A/H3F3B,HILPDA,IL18R1,IL18RAP,IL2RA,IL6,IRF1,ISG20,KCNK7,KLF9,LUC7L,MAP3K8,NDRG1,PER1,PPP1R13L,PRDM1,PYGL,RAMP1,RASL12,RGCC,RGS16,RRAGD,SAT1,SERPINB1,SERPINE1,SERTAD1,SH3GLB1,SOCS3,STC2,TGFB3,TIMP1,UNC13D,VSIR,ZNF394
UP	E. coli B5 lipopolysaccharide		chemical - endogenous non-mammalian	Activated	6.965	9.92e-14	ACKR1,BCL3,BCL6,BHLHE40,CCL2,CCL20,CD44,CDKN1A,CXCL2,CXCL6,CXCL8,ERRFI1,F3,GBP2,HMOX1,ICAM1,IGFBP1,IL15RA,IL17RA,IL18RAP,IL1B,IL1R1,IL1R2,IL1RAP,IL2RA,IL32,IL6,IL6R,IL6ST,IRAK3,IRF1,ISG20,JUNB,LIF,MAP3K8,MDM2,NFKBIA,PHLDA1,PRDM1,PTPN2,RELA,RHOB,SERPINE1,SOCS2,SOCS3,SOD2,STAT3,TGFB3,TGFBR3,TGM2,TLR2,TNFAIP3
UP	LDL		complex	Activated	5.106	1.11e-13	ABCA1,ABCG1,AXL,BCL2A1,BCL2L1,CCL2,CCL20,CCL8,CDKN1A,CREM,CXCL2,CXCL6,CXCL8,ECE1,EGR3,F3,FABP4,FCGR1A,FCGR2B,GJA5,HMOX1,HSF1,ICAM1,IGFBP2,IGFBP3,IGFBP4,IL17RA,IL1B,IL6,IRAK3,IRF7,MMP1,MMP8,NAMPT,NOX1,PECAM1,PLIN2,RARA,RCAN1,S100A8,SERPINE1,SHC1,SMAD3,SOCS1,SOCS3,SOD2,SPHK1,TGFBR3,TNFAIP3,TP53
UP	MYD88		other	Activated	6.24	1.16e-13	ACSL1,ALDH1A2,BATF,BCL3,CASP4,CCL2,CCNL2,CD14,CD44,CEBPD,CH25H,CISH,CLIC4,CXCL1,CXCL2,CXCL6,CXCL8,EBI3,FBXO32,FCER1G,FPR1,FPR2,GDF15,HMOX1,HP,ICAM1,IL1B,IL32,IL6,IRF1,IRF7,MAFF,MMP8,MRC1,NFKB2,NFKBIA,RELA,RELB,S100A8,SAA1,SAMHD1,SERPINE1,SLC16A3,SLC7A2,SOCS1,SOCS3,TIMP1,TLR2,TNFAIP3,TNFSF13B,TSC22D1,ZC3H12A
UP	TCR		complex	Activated	3.946	1.74e-13	ADM,APOD,BATF,BCL2A1,BCL2L1,BCL3,CCND3,CD44,CDK2,CISH,CXCL8,ELL2,ETV5,GADD45B,GADD45G,ID3,IFNGR1,IL18R1,IL24,IL2RA,IL4R,IL6,IRF1,IRF7,ISG20,JUNB,LBR,LMNB1,MAP3K8,NFKB2,NFKBIA,PDCD1,PFDN6,PIM1,PRDM1,PXN,RELA,RELB,RPL13A,RUNX1,SLC1A5,SOCS1,SOCS2,SOCS3,SPHK1,SRF,STAT3,TNFAIP3,TNFRSF12A,TNFRSF1A,TNFRSF1B,TNFRSF4,TNFSF13B,TSC22D1,TSC22D3,UNC13D
UP	TICAM1		other	Activated	5.782	2.66e-13	ACSL1,BCL3,CASP4,CCL2,CCNL2,CEBPD,CH25H,CXCL2,CXCL6,CXCL8,FPR1,FPR2,GDF15,ICAM1,IFI16,IL15RA,IL1B,IL6,IRF1,IRF7,ISG20,MAFF,NFKB2,NFKBIA,PELI1,RELB,RHOB,RIPK2,SAMHD1,SERPINE1,SLC7A2,SOCS1,SOCS3,TLR2,TNFAIP3,TSC22D1
UP	triamcinolone acetonide		chemical drug	Activated	2.385	3.6e-13	ACAN,ACSL1,ANGPTL4,BCL2A1,BHLHE40,CASP4,CD44,CSNK1G2,CTH,FKBP5,FOXO3,GABRB1,HCK,IGFBP3,IGFBP4,IL6ST,IRF7,ITGA10,JUNB,KLF15,KLF9,MT1E,MT1L,MT1M,MT1X,MT2A,NFKBIA,PALLD,PER1,RGCC,RGS16,RHOBTB3,RUNX1,SAA1,SERPINA3,SLC4A7,SOCS2,SOD2,SRGN,STC2,TRIB1,TSC22D3,TXNIP,ZBTB16,ZFAND5
UP	EPAS1		transcription regulator	Activated	4.986	3.6e-13	ADM,ANGPT2,ANGPTL4,AREG,AXL,BHLHE40,C1QA,CDC42EP5,CDCP1,CEBPB,CEMIP,CXCL2,EDN1,EIF5A,FMO5,GADD45B,HAMP,HILPDA,HIST1H1C,HIST1H2AC,IGFBP3,IL6,IRS2,KDM4B,LOXL2,MAFF,NAMPT,NDRG1,NEAT1,NFIL3,PELP1,PGF,PLIN2,SERPINE1,SLC2A4,SLC6A8,SOD2,SOX9,SPHK1,STC2,TGFB3,TNFAIP3,UNG,WISP2
UP	progesterone		chemical - endogenous mammalian	Activated	3.185	5.19e-13	ACSL1,ACTA1,ACTB,ADM,AEBP1,ALDH1A2,APOD,AREG,ASGR2,BCL2L1,BCL6,BHLHE40,CCL2,CCND3,CD1D,CDK2,CDKN1A,CEBPB,CEBPD,CRYAB,CSF1,CXCL8,CYP1B1,EFNA1,EGF,EIF5B,ELL2,ERRFI1,F3,FKBP5,FMO5,FTH1,GABRD,HGF,HOPX,ICAM1,ID3,IGFBP1,IGFBP2,IGFBP3,IL6,IL6R,INMT,INSR,IRS2,ISG20,ITGA5,KLF9,KRT7,LCN2,LGALS3,LGR5,LIF,MAP2K3,MDM2,MMP1,MRC1,MT2A,NDRG1,NFIL3,NFKBIA,PCK1,PDGFA,PDLIM1,PHF21A,PTGDS,S100A6,S100P,SGK1,SLC1A5,SO…
UP	MAP2K1		kinase	Activated	4.903	6.74e-13	ADGRG1,ALDH1L1,AREG,ASGR2,BCL2A1,BCL2L1,CCL2,CD44,CDK2,CDKN1A,COL1A1,COL3A1,CRP,CXCL8,DUSP5,DUSP6,ETV5,F3,FGF2,FOSL1,FURIN,IL6,ITGA5,ITGB4,JUND,JUP,LGALS3,MMP1,NFKBIA,OSM,PECAM1,PIM1,PLAUR,RRAGD,SERPINA1,SMAD3,SNAI2,SULT1E1,TGM2,TNC
UP	STAT1		transcription regulator	Activated	5.315	7.04e-13	ABCA1,ALAS2,ANGPT2,APOL4,APOL6,AXL,BCL2L1,BCL6,BTG1,C1R,C1S,CASP4,CCL2,CCL20,CCND2,CCND3,CD14,CDK2,CDKN1A,CEBPD,CH25H,CREM,CXCL2,CXCL8,EDN1,FCER1G,FCGR1A,FCGR2B,FGF2,FURIN,GBP2,HAPLN3,ICAM1,IFI16,IFITM2,IFITM3,IL15RA,IL1B,IL1R1,IL6,IRF1,IRF7,LCN2,LY96,MDM2,PDGFA,PECAM1,PIM1,RUNX1,SAMHD1,SERPINA3,SMAD3,SOCS1,SOCS3,STAT3,TNFRSF10B,TNFSF13B,TP53,WARS,ZNF652
UP	hydrogen peroxide		chemical - endogenous mammalian	Activated	6.685	7.74e-13	AEBP1,AEN,ANXA2,BAK1,BCL2A1,BCL2L1,CCL2,CCND3,CD63,CDK2,CDKN1A,COL1A1,CRYAB,CSF1,CXCL6,CXCL8,DDAH2,DDIT4,DHCR7,E2F4,EDN1,EPHA2,FBXO32,FGF2,FOSL1,FOXO3,FTH1,GADD45A,GADD45B,GDF15,GLRX,HAMP,HMOX1,ICAM1,ID3,IL1B,IL2RA,IL32,IL6,LCN2,MDM2,MMP1,MMP8,NFIL3,NGF,NOX1,OSGIN1,PCBP2,PGF,PIM1,PLAUR,PRKAB1,RPL5,RPL7A,RUNX3,SERPINE1,SESN1,SGK1,SHC1,SNAI1,SNAI2,SOD2,SRGN,STAT3,TGFBR3,TGM2,TNFAIP3,TNFRSF10B,TP53,…
UP	D-glucose		chemical - endogenous mammalian	Activated	3.345	9.3e-13	ABCA1,ABCG1,ACSL1,ACTB,AGER,AGRP,ANGPT2,ATF4,ATF5,ATP5G2,BCL2L1,C8orf44-SGK3/SGK3,CCL2,CCL20,CCND2,CCND3,CDKN1A,CEBPB,COL1A1,COL3A1,COL4A1,CREM,CXCL2,CXCL8,DDIT4,EDN1,EIF2B4,ERFE,FABP5,FBXO32,FGF2,GDF15,GLUL,HGF,HIST1H4J,HK2,HMOX1,HP,ICAM1,IL1B,IL6,IL6ST,INSR,IRS2,ITGA5,JUNB,LAMB1,LY96,MAFB,MIDN,MMP1,NAMPT,NPAS4,NUP98,PCK1,PIGA,PLAUR,PLK3,PPARD,PRAME,PTGDS,RELB,RPS14,SEC61A1,SERPINE1,SGK1,SHC1,SI…
UP	lysophosphatidic acid		chemical - other	Activated	3.372	9.96e-13	BCL6,CCL2,CCL26,CSF1,CXCL1,CXCL2,CXCL8,EDN1,F3,FABP4,FKBP5,ICAM1,IL1B,IL6,JUNB,LIF,MDM2,PCK1,PLAUR,PPP1R3B,S1PR3,SERPINE1,SNAI1,SOCS1,SPHK1,SRF,TP53,VIM
UP	5-O-mycolyl-beta-araf-(1->2)-5-O-mycolyl-alpha-araf-(1->1')-glycerol		chemical - endogenous non-mammalian	Activated	4.79	1.08e-12	ACSL1,AQP9,BCL2A1,BCL3,CCL2,CCL20,CCL8,CD1D,CD44,CXCL1,CXCL2,CXCL8,EBI3,FABP4,ICAM1,IL18RAP,IL1B,MMP1,NAMPT,NFKB2,RCAN1,RGS16,SDC4,SOCS3,SOD2,SPHK1,TNFAIP3
UP	CHUK		kinase	Activated	5.164	1.25e-12	AEBP1,BCL2L1,CASP4,CCL2,CDKN1A,CEBPB,CEBPD,CH25H,CSF1,CXCL2,CXCL6,CXCL8,DUSP6,EGF,EN2,F3,GADD45B,GBP2,HAMP,HK2,HMOX1,ICAM1,IFI16,IL6,JUNB,LCN2,MGP,NFKB2,NFKBIA,NGF,NID1,PLSCR1,RCAN1,RELA,RELB,RGS16,SGK1,SOCS3,TK1,TNFAIP3,TNFRSF1B,TNFSF13B,TNIP1,TP53
UP	FOS		transcription regulator	Activated	3.106	1.26e-12	ARID3A,B4GALT1,CAMP,CCL2,CD14,CD44,CHI3L1,COL1A1,CTH,CXCL8,EDN1,ERCC5,F3,FABP4,FBLIM1,FGF2,FOSL1,FOXO3,FTH1,GAS5,HAMP,HBA1/HBA2,HMOX1,HSPB8,ICAM1,IGFBP1,IL1RL1,IL6,IRS2,ITGB4,JUNB,KLF6,LGALS3,LTBP2,MALAT1,MDM2,MGST1,MMP1,MMP8,MPZL2,MT1A,MT2A,MYH9,NFIL3,NGF,NPTX2,PFN1,PHLDA1,PLAUR,PRDM1,PTGDS,PTP4A1,PTTG1,RARA,RPL39,RPL9,RPLP0,RPS18,RPS24,RPS6,RPS7,RPS9,RUNX1,S100A3,S100A8,S100A9,SERPINE1,SLPI,SMA…
UP	trovafloxacin		chemical drug	Activated	4.899	1.45e-12	BHLHE40,CDKN1A,CXCL2,ERRFI1,HMOX1,ICAM1,IGFBP1,IL17RA,IL6,IRF1,ISG20,JUNB,MAP3K8,MDM2,NFKBIA,PHLDA1,PTPN2,SERPINE1,SOCS2,SOCS3,SOD2,STAT3,TGM2,TNFAIP3
UP	EGR1		transcription regulator	Activated	4.403	1.47e-12	ARC,AREG,CCL2,CCND2,CD44,CDKN1A,COL1A1,CREM,CSF1,CXCL2,CXCL6,CXCL8,EIF4EBP1,F3,FGF2,FOSL1,FTL,GADD45A,GADD45B,GDF15,HMOX1,ICAM1,IL1B,JUNB,JUND,NAB2,NDRG1,PDGFA,PNMT,PNPLA2,PTPN1,SERPINE1,SGK1,SNAI1,SNAI2,SOCS1,SOD2,TH,TIMP1,TP53
UP	CXCL12		cytokine	Activated	2.413	1.53e-12	AFP,ANKRD12,ARAF,ARPC4,AVP,AXL,BCL2L1,BCL3,BMP1,CCL2,CD14,CD44,CDK2,CELF1,COL1A1,CXCL8,HCLS1,ICAM1,IFNGR2,IL1B,IL24,IL2RA,IL6,ITGB4,JUNB,LOXL2,MSX2,RHOC,RRAS,RUNX3,SOCS1,SOCS2,SOCS3,SORBS3,TDG,TIMP1,TNFRSF10B,TNFRSF1B,TNNC1,TP53,VIM,ZBTB16
UP	ERK1/2		group	Activated	4.642	1.62e-12	ABCA1,ANGPT2,AREG,AVP,BCL2A1,BCL2L1,CCL2,CCL20,CCL26,CCL8,CCND2,CD44,CDC42EP5,CDKN1A,CEBPB,COL1A1,COL3A1,CXCL1,CXCL6,CXCL8,ECE1,EDN1,F3,FABP4,FGF2,FKBP5,FOSL1,HK2,ICAM1,ID3,IGFBP3,IL1B,IL2RA,IL6,IRS2,JUNB,JUND,KRT17,MMP1,NAMPT,NOX1,PLAUR,RHOC,S100A6,SERPINE1,SGK1,SNAI1,SNAI2,SOCS3,SOX9,TAPBP,TH,TIMP1,TNFRSF10B
UP	palmitic acid		chemical - endogenous mammalian	Activated	3.064	1.78e-12	ACSL1,ADIPOR2,APOM,ATF4,BCL2L1,CCL2,CDKN1A,CXCL2,CXCL8,ERN1,FBXO32,GDF15,HK2,HMOX1,ICAM1,IGFBP1,IL1B,IL6,IL6R,INSR,IRS2,NFKBIA,NPAS4,PCK1,PDK4,PLIN2,PNPLA2,PPARD,PTPN1,PTPN2,SERPINE1,SLC2A4,SOCS3,SPHK1,THBD,TLR2,TNFRSF10B,TRIB3,TXNIP,TYR
UP	Jnk		group	Activated	4.059	5.07e-12	ABCA1,AGER,AGRP,ALDH1A2,BCL2L1,BTG1,CCL2,CD209,CD44,COL1A1,COL3A1,CXCL6,CXCL8,E2F4,EDN1,F3,FABP4,FBXO32,GADD45A,GDF15,HMOX1,ICAM1,IL1B,IL2RA,IL6,JUND,KLF6,MMP1,MRC1,PLAUR,PLSCR1,RARA,S100A12,SERPINE1,SNAI2,SOCS3,SOD2,TGM2,TIMP1,TNFRSF10B,TNFRSF12A,TP53,ZFP36
UP	CD40		transmembrane receptor	Activated	2.963	7.08e-12	A4GALT,BCL2A1,BCL2L1,BCL6,CCL2,CCND2,CCND3,CD44,CDKN1A,CSF1,CXCL8,DUSP6,F3,FCGR2B,ICAM1,IGHG4,IL15RA,IL1B,IL24,IL2RA,IL4R,IL6,IL6R,IRF1,KLF9,LGALS3,LTBR,NFKB2,NFKBIA,PDCD1,PIM1,PRDM1,RELA,SERPINE1,TAPBP,THBD,TLR2,TNFAIP3,TNFRSF9,TNFSF13B,TP53,TRAF4,ZBTB16
UP	rosiglitazone		chemical drug	Activated	2.115	7.65e-12	ABCG1,ACADVL,ACSL1,ACSL5,ACTA1,ADGRE1,ADIPOR2,ANGPTL4,APOL6,BIRC7,C1QA,C1QB,C1QC,CCL2,CD1D,CDKN1A,COL1A1,CRP,CSF1,CXCL8,DHRS3,EBI3,F3,FABP4,FABP5,FOSL1,GBP2,HGF,HMOX1,HP,ICAM1,IGFBP1,IGFBP2,IL1B,IL6,INSR,IRF1,IRS2,LCN2,LFNG,MAN1C1,NGF,NOX1,PCK1,PDK4,PECAM1,PLIN2,PLIN5,PTPN1,S100A8,S100A9,SAMHD1,SERPINE1,SGK1,SHBG,SLC2A4,SNAI1,SOCS1,SOCS3,SOD2,SORBS1,TGFB3,TIMP1,TNC,TSC22D1,WISP2
UP	ECSIT		transcription regulator	Activated	3.763	8.35e-12	BCL3,CD44,CXCL8,HMOX1,IL1B,IL6,IRF7,JUNB,NFKB2,NFKBIA,PIM1,PLAUR,RELB,SOD2,TNFAIP3
UP	SMAD4		transcription regulator	Activated	3.299	8.59e-12	ACKR1,AFP,ANGPT2,ANGPTL4,AREG,BGN,CBFB,CCL2,CCL20,CCND2,CD79A,CDH3,CDKN1A,CSF1,EDN1,ERCC5,FSTL3,GADD45A,GADD45B,HMOX1,HP,ICAM1,IL1B,IRAK3,MDM2,MMP1,MSX2,NAMPT,NFKBIA,RGCC,RUNX1,RUNX3,SERPINE1,SERTAD1,SGK1,SHISA5,SMAD3,SNAI1,SNAI2,SPHK1,TIMP1,TNC,TPM2,VIM,ZFP36
UP	bleomycin		chemical drug	Activated	5.254	8.91e-12	ANGPT2,BCL2L1,BMP1,CCL2,CDKN1A,COL1A1,COL3A1,CXCL1,CXCL2,FABP4,FOSL1,ICAM1,IL1B,IL4R,IL6,KLF15,LMNB1,MAP3K6,MMP8,MRC1,MSN,PLA1A,PTTG1,RELA,SDC4,SERPINE1,SOCS2,SPHK1,STAT3,STOM,TIMP1,TIMP4,TLR2,TNFRSF10B,TNFRSF1A,TNNC1,TP53
UP	bucladesine		chemical toxicant	Activated	3.721	1.36e-11	AANAT,ABCA1,BDKRB2,CAMP,CD14,CD44,CDKN1A,CEBPB,CITED4,CLCF1,CREM,CXCL8,ERRFI1,F3,FCGR2A,FOSL2,FSTL3,GADD45B,GDF15,GLUL,HMOX1,ICAM1,IGFALS,IGFBP1,IGFBP3,IL1B,IL6,IRS2,JAK3,JUNB,KCTD3,LGALS12,LIF,MMP1,NGF,NOX1,OSM,PADI4,PCK1,RELA,RGS16,SERPINE1,SLC2A4,SMAD3,SOCS3,SRGN,STC1,SULT1E1,TGFB3,TGFBR3,TH,THBD,TIMP1,TYRO3
UP	homocysteine		chemical - endogenous mammalian	Activated	2.669	1.51e-11	ANXA2,ATF4,BCL2L1,CCL2,CDKN1A,CXCL8,DDAH2,DES,F3,FGF2,FOSL2,GADD45A,HAMP,HMOX1,IL1B,IL6,NDRG1,PGF,PHLDA1,SAA1,SNAI2,SOCS3,TIMP1,TP53,TRIB3
UP	PRKCD		kinase	Activated	5.341	1.92e-11	ABCA1,BCL2A1,BCL2L1,C3orf52,CCL2,CCL20,CDKN1A,CEBPB,CEMIP,COL1A1,CXCL8,DENND3,FOSL1,FOSL2,GDF15,GPRC5A,ICAM1,IL1B,IL32,IL6,JUNB,KLF6,LIF,NFKB2,NFKBIA,NOX1,PLAGL2,PLSCR1,RCAN1,RELB,SERPINE1,SOCS1,SPHK1,STAT3,TLR2,TP53,USP36,ZFP36
UP	IL6R	1.183	transmembrane receptor	Activated	3.865	2.23e-11	ABCC3,BCL2L1,CCL2,CDK2,CDKN1A,COL1A1,CXCL2,CXCL6,CXCL8,HP,ICAM1,IGFBP1,IL1B,IL6,IL6R,IL6ST,IRF1,NAMPT,SAA1,SERPINA3,SOCS3,STAT3,TH,TIMP1
UP	cholesterol		chemical - endogenous mammalian	Activated	2.299	2.75e-11	ABCA1,ABCA6,ABCG1,ACSL1,ADGRE1,AQP9,ATF4,C1QC,CCL2,CD14,CNN1,COL1A1,COL3A1,CXCL2,CXCL8,CYB5B,DES,DHCR7,EPHX1,F3,FABP5,FADS1,FCGR2B,FGF2,HSPB3,ICAM1,IL1B,IL6,LGALS3,MMP1,MMP8,OCSTAMP,PTGIR,RGCC,RGS16,RPL36AL,S100A8,SAA1,SLC2A4,SOCS3,TIMP1,UXT
UP	CSF1	0.704	cytokine	Activated	4.37	3.29e-11	BCL2L1,CCL2,CCND2,CD163,CD163L1,CD209,CDK2,CDKN1A,CPM,CSF1,CXCL2,CXCL6,DUSP5,EGR3,FCER1G,FCGR2A,FHL2,GDF15,IFNGR1,IL1B,IL1RL1,IL6,IL6ST,IRF7,ITGA5,JUNB,MAFB,MRC1,NFKB2,RUNX1,STAB1,TLR2,TNFAIP3,TNFRSF1A,TNFRSF1B,TP53,TPT1
UP	bee venom		chemical - endogenous non-mammalian	Activated	2.622	3.44e-11	ARC,AREG,CREM,CXCL8,GADD45A,GRASP,ICAM1,IFRD1,IL1B,IRF1,ITGA5,ITPKC,JUNB,MAP3K8,MSN,MYH9,NFIL3,NFKBIA,NUPR1,OSM,RCAN1,SNTB2,SOCS3,THBD,TNFAIP3,TSC22D1,YBX3
UP	RAF1		kinase	Activated	5.653	3.77e-11	AREG,ATP6V1B1,BCL6,BTG1,CD44,CDKN1A,CRP,CRYAB,DHRS3,DUSP5,DUSP6,EGR3,EMP1,EMP3,ID3,IGFBP3,IL1B,IL1R1,IL6,ITGB4,LIF,MMP1,MT1L,MT1M,MT3,NGF,NINJ1,OSMR,PCK1,PHLDA1,PLAUR,PNP,PRDM1,RPS2,SEC14L2,SLC26A2,TGM2,TIMP1,TSC22D1,TXNIP,WISP2,ZFP36L2
UP	indomethacin		chemical drug	Activated	3.005	3.89e-11	ACSL1,ANGPT2,ANXA2,BCL2L1,CCL2,CD14,CD44,CDKN1A,CEBPB,EMP3,FABP4,FBLIM1,FCGR2A,FGF18,FGF2,GAS5,GDF15,HGF,HMOX1,IFITM3,IGFBP1,IL1B,IL1R1,IL1RL1,IL6,INSR,ITGB4,LCN2,LGALS3,LOXL2,MMP1,MRC1,PIM1,PLA1A,PLAUR,PLIN2,PPARD,RFTN1,S100A11,S100A8,TES,TIMP1,TNFRSF10B,TNFRSF12A,VIM
UP	IL12 (complex)		complex	Activated	4.703	4.05e-11	ADGRE1,BCL2L1,BCL3,CCL2,CCL20,CD44,CD63,CISH,CSF1,CXCL6,CXCL8,EBI3,ERCC5,FGF2,FURIN,GADD45B,GADD45G,GAS5,ICAM1,IFNGR1,IFNGR2,IL18R1,IL18RAP,IL1B,IL2RA,IL32,IL6,IRF1,ISG20,MAP3K8,PDCD1,PIM1,PRDM1,SMAD3,SOCS1,SOCS2,SOCS3,TIMP1,TLR2,TNFRSF1A,TNFRSF9
UP	Cg		complex	Activated	5.089	4.24e-11	ACSL1,ACTB,ADM,APLNR,AREG,BARD1,BCL2L1,BHLHE40,BTG1,BTG3,CCL2,CCND2,CCND3,CD93,CDKN1A,CEBPB,CEBPD,CREM,CXCL8,DHCR7,DUSP6,EMP1,FABP4,FABP5,FAM110C,HK2,ICAM1,IGFBP2,IGFBP3,IGFBP4,IL1B,IL1R2,IL4R,IL6,IRS2,LIF,MAPKAPK2,MARCH3,MMP1,MVK,NFKBIB,NR1H2,PCED1A,PECAM1,PHLDA1,PLAUR,RGS20,RUNX1,S100A6,SDC4,STC1,TGFBR3,TIMP1,TIMP4,TM4SF1,TNFRSF12A,TP53,UNG
UP	LIF	2.86	cytokine	Activated	3.37	4.29e-11	AFP,AREG,BATF,BCL2L1,C16orf89,CDKN1A,CEBPB,CEBPD,CISH,CRP,CXCL2,CXCL8,HGF,HK2,IFI16,IL1B,IL2RA,IL6,IL6ST,IRF1,JUNB,MMP1,PECAM1,PELI1,PIM1,PIM3,PRPH,PTPN1,SERPINA3,SOCS1,SOCS2,SOCS3,SOD2,STAT3,TFCP2L1,TH,TIMP1,TMEM176A,TNC,TP53
UP	IL15		cytokine	Activated	5.151	4.96e-11	ACTG2,ATF4,BCL2L1,BTG1,CCL2,CCND2,CCND3,CD44,CDKN1A,CISH,CSF1,CXCL2,CXCL8,DUSP14,DUSP5,EDN1,GGT5,GNL2,GPRC5A,HCST,IL15RA,IL18R1,IL18RAP,IL1R1,IL1RAP,IL24,IL2RA,IL32,IL6,IRF1,JUNB,LIF,MTA2,NFKBIA,NME4,P2RX1,PCBP2,PDCD1,PFN1,PIM1,PNP,PPARD,PRDM1,PTP4A1,PYGL,RGS16,S100A11,SMAD3,SOCS1,SOCS2,SRGN,SYNPO,THPO,TIMP1,TLR2,TNFRSF10B,TNFRSF1A,TNFRSF9,ZFP36
UP	MAPK8		kinase	Activated	2.536	5.58e-11	ABCA1,AGRP,APOD,B4GALT1,BCL2L1,CDK2,CDKN1A,CEBPB,COL1A1,CRP,CXCL8,DUSP6,EGF,FOSL1,FOSL2,FTH1,HMOX1,IL1B,IL2RA,IL6,JUND,KLF6,LIF,MMP1,MVP,PLAUR,PPARD,RARA,RELA,RN7SL1,SH2D2A,TLR2,TNFAIP3,TP53,ZFP36
UP	R5020		chemical reagent	Activated	4.26	5.59e-11	AREG,BCL2L1,BCL6,CDKN1A,CEBPB,DUSP5,F3,FAM89B,FKBP5,IL1R1,IRS2,MT1X,MT2A,NFKBIA,PDK4,PPP1R1B,RASD1,SAA1,SGK1,STAT3,TIPARP,TK1,TXNIP,ZBTB16
UP	thapsigargin		chemical toxicant	Activated	3.649	5.66e-11	ADIPOR2,ARC,ATF4,AVP,BCL2L1,BCL6,CAMP,CDKN1A,CEBPB,COL1A1,CREM,CXCL2,CXCL8,DDIT4,EDN1,EIF1,ERRFI1,GADD45A,GADD45B,HAMP,HMOX1,ICAM1,IL1B,IL1R1,IL6,NFIL3,NFKBIA,NGF,NPAS4,PDCD1,RCAN1,SGK1,TGM2,TLR2,TNFRSF10B,TP53
UP	TP63		transcription regulator	Activated	4.053	5.72e-11	ADM,AEN,ARAF,AREG,BCL2L1,BCL3,BHLHE40,CCND2,CCND3,CDKN1A,COL4A1,CXCL8,DDIT4,DUSP6,EFNA4,EMP1,EPHA2,ERCC5,F3,FOSL1,FOXO3,GADD45A,HK2,ID3,IGFBP3,IL1B,IL1RAP,IL6,ING1,INSR,ITGB4,JUNB,KLF6,KRT7,MAFF,MAP2K3,MDM2,MPZL2,PELP1,PHC2,PPBP,PPP1R13L,RELA,RELB,RIN1,RUNX1,S100A2,S100A8,SERPINE1,SMAD3,SNAI1,SNAI2,TGFB3,TNC,TNFRSF10B,TNFRSF1A,TP53,TRAF4,VIM,VMP1
UP	SMAD3	0.535	transcription regulator	Activated	4.376	5.79e-11	ALB,AREG,ARID3A,BGN,CCL2,CCND2,CD79A,CDKN1A,COL1A1,COL3A1,COL6A3,CRP,DES,EDN1,FOXO3,FPR2,FSTL3,GADD45B,HMOX1,HP,ID3,IL1B,IL2RA,IL6,JUNB,JUND,MMP1,PNMT,PPARD,PTP4A3,RHOB,SERPINE1,SMAD3,SNAI1,SNAI2,SPHK1,STAT3,TGFB3,TIMP1,TNC,TPM2,VIM,ZFP36,ZYX
UP	PI3K (complex)		complex	Activated	4.544	7.89e-11	ABCA1,ATF4,BAK1,BCL2L1,CCL2,CCND2,CCND3,CD44,CDKN1A,CEBPB,COL1A1,CXCL8,DDIT4,E2F4,FABP5,FBXO32,FOSL1,HK2,HMOX1,ICAM1,IGFBP1,IGFBP2,IL1B,IL6,LCN2,LTBP2,MMP1,MRC1,MT2A,MTHFD2,NFKB2,NFKBIA,PIM1,PMEL,PPP1R1B,PRDM1,RELA,RFX4,RHOB,RPL23,SAMHD1,SERPINE1,SGK1,SNAI1,SOCS3,SOX9,TGM2,TNFAIP3,TP53,TXNIP
UP	KITLG		growth factor	Activated	3.927	8.61e-11	ACTB,AXL,BCL2L1,BLVRB,BMP1,BTG1,CCL2,CCND3,CD14,CDKN1A,CISH,CLIC1,CSF1,CXCL8,FABP5,FTH1,HCK,HMOX1,IGFBP3,IL1B,IL1RL1,IL6,MAPK11,NFKBIA,OSM,PIM1,PIWIL1,PLSCR1,RPLP0,RPS6,RPS7,SHC1,SLC44A2,SLC4A1,SMARCD2,SNAI2,SOCS1,STAT3,TNFRSF1A,TPT1,TSC22D3,TXNIP,TYR
UP	trichostatin A		chemical drug	Activated	3.83	9.06e-11	AANAT,ABCA1,ACAN,ACTB,ADGRE1,AFP,ARC,BAK1,BCL2A1,BCL2L1,BRCA2,BRMS1,BTG1,C8orf44-SGK3/SGK3,CAMP,CCL2,CCND2,CD14,CD1D,CD44,CDKN1A,CISH,COL6A3,CREM,CXCL8,CYP1B1,F3,FABP4,FBLN1,FOSL2,GADD45A,GADD45G,HBA1/HBA2,HBB,ICAM1,ID3,IGFBP1,IGFBP3,IL1B,IL24,IL2RA,IL6,ING1,IRF1,JUP,LMNA,MMP1,MRC1,MT1L,MVK,NDRG1,NFKB2,NFKBIA,OSM,PIM1,PMEL,PPRC1,PRDM1,RARA,RELA,RELB,RPL13,RPS27,RUNX3,SAT1,SGK1,SHC1,SLC26A2,SOCS1,…
UP	ATF4	0.856	transcription regulator	Activated	4.873	9.56e-11	ABCA1,AREG,ATF4,ATF5,CCL2,CDKN1A,CEBPB,CTH,DDIT4,DDR2,EDN1,EIF4EBP1,GADD45A,GDF15,IGFBP2,IL6,KLF9,LGALS3,MGST1,MT2A,MTHFD2,NDRG1,NUPR1,OSMR,PCK1,SLC1A5,SNAI2,SOD2,STAT3,STC2,TNFRSF10B,TNFRSF12A,TRIB3,WARS
UP	TGFA		growth factor	Activated	3.034	1e-10	ALB,AREG,BCL2L1,CCL2,CCL20,CDKN1A,CEBPB,CXCL2,CXCL8,ERRFI1,FOSL2,HGF,ICAM1,IGFBP4,IL6,JUNB,LCN2,PECAM1,PTTG1,SERPINA1,SERPINE1,SLPI,TP53,VIM
UP	PRL		cytokine	Activated	2.989	1.06e-10	ACTB,ANXA2,BCL2L1,BCL6,BOK,C19orf66,CCL2,CCND3,CDKN1A,CEBPD,CISH,CNN3,COL1A1,COL3A1,DES,EGF,ID3,IGFALS,IGFBP3,IL2RA,IL6,IRF1,IRF7,LYVE1,MGP,MGST1,MLKL,MSN,NUPR1,PCOLCE,PDK4,PDLIM4,PIM1,PIM3,PLCD1,PLSCR1,RASD1,RPSA,SAMHD1,SERPINA3,SHISA5,SOCS1,SOCS2,SOCS3,TIMP1,TNFSF13B,TP53,VIM
UP	STAT		group	Activated	3.784	1.35e-10	BCL2L1,CDKN1A,CEBPD,CISH,CRP,HAMP,IL2RA,IL6ST,IRF1,JUNB,MMP1,SERPINA3,SOCS1,SOCS2,SOCS3,TIMP1
UP	AKT1		kinase	Activated	3.398	1.59e-10	BCL2A1,BCL2L1,C1QC,CCL2,CCND2,CCND3,CDK2,CDKN1A,CEBPD,CISH,COL4A1,CXCL8,DHCR7,FABP5,FBXO32,FGF2,GDF15,HMGB2,HMOX1,IGFBP1,IL6,IRS2,JUND,KLF15,LAMB1,LCN2,MDM2,MT2A,NEXN,NFKB2,PCK1,PCOLCE,PHLDA1,PPP1R1B,RAMP1,RHOB,SERPINE1,SIVA1,SLC4A7,SNAI1,SNAI2,SRF,TGFBR3,TIMP1,TK1,TP53,VIM
UP	IKBKG		kinase	Activated	4.229	2.01e-10	ACTA1,AEBP1,CEBPB,CEBPD,CH25H,CSF1,CXCL2,CXCL6,CXCL8,DUSP6,GBP2,HK2,ICAM1,IFI16,IL1B,IL6,IRF7,JUNB,LCN2,MGP,NFKB2,NGF,NID1,RCAN1,RELB,RGS16,SGK1,SOCS3,TNFAIP3,TNFRSF1B
UP	9,10-dimethyl-1,2-benzanthracene		chemical toxicant	Activated	2.915	2.87e-10	AREG,BCL2L1,CDKN1A,CXCL2,CYP1B1,EGF,EPHA2,EPHX1,GADD45A,HGF,IL1B,IL6,RUNX1,S100A8,S100A9,SERPINE1,SNAI2,TP53
UP	INSR	0.926	kinase	Activated	2.049	3.07e-10	ACADVL,ACSL1,ACSL5,ACTA1,AREG,BCL2A1,C1QA,C2,CCL2,CCND2,CDKN1A,COL6A3,CSTB,CYP1B1,DDR2,DES,DHCR7,DIO3,EDN1,FABP4,FBLN1,FURIN,GADD45A,IFITM2,IGFBP1,IL6,INSR,ITGA5,JUNB,KLF9,LRP10,MDM2,MVK,MXI1,NAMPT,NDRG1,NFKB2,NGF,PDK4,PFDN6,PHLDA1,PIM1,RGS16,RHOB,RNF103,RPL5,RPL7A,RPS16,RWDD4,SAT1,SERPINE1,SLC2A4,SOCS2,SOCS3,TGFB3,TNFRSF1A,TSC22D1,ZFAND5,ZNRD1
UP	IL27		cytokine	Activated	3.184	3.72e-10	ADGRE1,C10orf10,CCL2,CCL20,CCND2,CCND3,CD14,CD163,CD63,CEBPD,CR1,CXCL8,GADD45G,GBP2,HLA-DOB,ICAM1,IL15RA,IL1B,IL2RA,IL6,IRF1,MRC1,PIM1,PRDM1,SOCS1,SOCS3,TNFRSF4,TNFSF13B,TNFSF14,VIM
UP	vancomycin		biologic drug	Activated	3.504	3.97e-10	ANXA2,CCS,CD14,CD44,CDCP1,CXCL2,EMP3,FBLIM1,FCGR2A,GAS5,HMOX1,IGFBP1,ITGB4,LCN2,LGALS3,MRC1,PLA1A,RFTN1,S100A11,SOD2,TES,TIMP1,TNFRSF12A,VIM
UP	L-triiodothyronine		chemical - endogenous mammalian	Activated	2.522	4.02e-10	ABCA1,ACSL1,ACTA1,ACTB,ACTG2,ADM,AFP,AGRP,AGTRAP,ALAS2,ALB,APOM,BCL3,C1S,CD44,CDK2,CDKN1A,CHD1,COL4A1,CTH,DIO3,DUSP5,ECE1,EDN1,EFNA1,EGF,FABP4,FKBP10,HBA1/HBA2,HP,ID3,IGFBP1,IGFBP3,IGFBP4,IL6,KRT16,KRT17,LMNA,MYBPH,NID1,PCK1,PDK4,PER1,PLEKHG2,PTGDS,PYGL,RAB34,RARA,RPS14,SEMA7A,SERPINE1,SHBG,SLC2A4,SORBS1,TK1,TP53
UP	SELP		transmembrane receptor	Activated	3.424	5.84e-10	BCL2A1,CCL2,CDKN1A,CXCL2,CXCL8,CYP1B1,F3,HCK,IL1B,IL1R2,IL4R,IL6,PLAUR,RELA,THBD
UP	EPO		cytokine	Activated	3.62	7.84e-10	ACTB,ALAS2,ANGPT2,BCL2L1,BCL3,BCL6,BLVRB,BTG1,CCND2,CCND3,CDKN1A,CHIT1,CISH,CLIC1,DES,EDN1,ERFE,FABP5,FGF2,FPR1,GDF15,GLUL,HBA1/HBA2,HBB,IL1RL1,IL6,JUNB,NAB2,NFKBIA,NUPR1,OSM,PBXIP1,PIM1,RELA,RPLP0,RPS6,RPS7,SLC44A2,SLC4A1,SMARCD2,SOCS1,SOCS2,SOCS3,STAT3,TP53,TPT1,TSC22D3,TXNIP
UP	C5		cytokine	Activated	4.7	8.71e-10	BCL6,CCL2,CD63,CRP,CSF1,CXCL1,CXCL2,CXCL8,ERN1,F3,FCGR1A,FCGR2A,FCGR2B,GDF15,HGF,ICAM1,IFNGR2,IL18R1,IL1B,IL6,MMP1,NFKBIA,NGF,PLK3,RNASE3,SERPINE1,TNFAIP3,ZFP36
UP	allopurinol		chemical drug	Activated	3.555	1.39e-09	ANXA2,CD14,CD44,CDCP1,EMP3,FBLIM1,FCGR2A,GAS5,HMOX1,IGFBP1,IL1B,ITGB4,LCN2,LGALS3,MRC1,PLA1A,RFTN1,S100A11,TES,TIMP1,TNFRSF12A,TXNIP,VIM
UP	Ins1		other	Activated	2.042	1.55e-09	ACTB,ADIPOR2,ALB,ANGPTL4,ASGR2,CCND3,CDK2,CDKN1A,CEBPB,CEBPD,CNN1,COL1A1,CRYAB,E2F4,EDN1,EIF4EBP1,ERRFI1,FABP4,FADS1,FGF2,HK2,HP,IGFBP1,IGFBP2,IGFBP3,IGFBP4,IL1B,IL6,IL6ST,INSR,IRS2,JUNB,LGALS12,MMP1,NGF,PCK1,PER1,PLIN2,PPARD,RPS14,SERPINE1,SLC2A4,SOCS2,SOCS3,SOD2,STAT3,TIMP1,TK1,VAMP5,VIM
UP	VEGFA		growth factor	Activated	5.204	1.57e-09	ACSL1,ANGPT2,ATP5G2,BATF,BCAT2,BCL2A1,CBFB,CCL2,CDKN1A,CLIC4,COL1A1,CSTB,CXCL8,CYB5B,DUSP5,EDN1,ETV4,ETV5,F3,FABP4,FGF2,HMOX1,ICAM1,ID3,IGFBP4,IL1B,IL6,JUNB,LMNA,MMP1,MVP,PDCD1,PECAM1,PIM1,RCAN1,RUNX1,SERPINE1,SMTN,SNAI2,SOD2,STC1,THBD,TIMP1,TNC,TNFRSF9,TP53
UP	tributyrin		chemical drug	Activated	4.022	1.73e-09	ADM,BCL2A1,CCL2,CCL20,CDKN1A,CXCL6,CXCL8,DUSP14,EDN1,ID3,IL1B,IL24,IL6,KRT17,MYL12A,NDRG1,NFKB2,SAMD4A,SOD2,TNFAIP3
UP	NRG1		growth factor	Activated	3.898	1.81e-09	ABCA1,ACTN1,ARPC4,ARTN,ATF4,BAK1,CCND2,CCND3,CDKN1A,CHRNE,COL1A1,COL6A3,CXCL6,CXCL8,DUSP6,EDN1,EGR3,EPHA2,ERRFI1,FABP5,GRIN2C,HK2,HMOX1,JUNB,JUND,LMO4,PDGFA,PLAUR,PXN,ROM1,RUNX1,SHBG,SLC2A4,SLC4A7,SNAI1,TNFAIP1,UCN,VIM,ZFP36,ZFP36L2
UP	resiquimod		chemical drug	Activated	4.484	1.84e-09	BATF,BCL2A1,CASP4,CCL2,CCL20,CD44,CLEC4E,CXCL1,CXCL2,CXCL8,EBI3,FCER1G,FCGR1A,FCGR2A,FCGR2B,FGF2,GDF15,ICAM1,IL1B,IL2RA,IL6,IRAK3,IRF7,LIF,LMNA,MSN,NAMPT,NFKBIA,SOD2,TLR2,TMEM154,TNFSF13B,WARS,ZC3H12A
UP	TLR3		transmembrane receptor	Activated	5.749	1.99e-09	ABCA1,ADAMTS4,ARRDC4,BAK1,CCL2,CCL20,CD300E,CPM,CTH,CXCL2,CXCL8,EDN1,FURIN,GADD45B,GBP2,HAMP,HMOX1,ICAM1,IFI16,IL1B,IL1R2,IL6,IRF1,IRF7,ISG20,JUNB,LCN2,LMNB1,MAP3K8,MMP1,PECAM1,PFDN6,PHLDA1,RHOB,S100A8,SERPINE1,SLPI,SOCS3,TIMP1,TNC,TNFRSF1A,TNFRSF1B,TNFSF13B
UP	FN1		enzyme	Activated	4.122	2.01e-09	CACTIN,CCL2,CD79A,CDKN1A,CEBPB,CLIC4,COL1A1,CRP,CXCL1,CXCL2,CXCL8,EIF5A,F3,FGF2,IL1B,IL1R1,IL6,ITGA5,JUND,KRT7,MGP,MMP1,NFKBIA,ODAM,PLAUR,PTBP1,PXN,RRAGD,SDC4,SERPINE1,SNAI2,SOCS3,SOX9,TGM2,TLR2,TNFRSF10B,TNIP1,ZYX
UP	NOD2		other	Activated	3.828	2.03e-09	ACSL1,ALDH1A2,AREG,BCL2A1,CAMP,CCL2,CLEC4E,CXCL2,CXCL8,ICAM1,IL1B,IL6,LMO4,MAP3K8,NFKB2,NFKBIA,RALGDS,SOCS3,SOD2,TNFAIP3,TNFRSF9
UP	Il3		cytokine	Activated	2.144	2.03e-09	ADGRE1,ATF5,BCL2L1,BHLHE40,CCND2,CCND3,CD14,CDKN1A,CISH,CSF1,IL6,LCN2,MDM2,NFIL3,OSM,PIM1,SOCS1,SOX9,TNFRSF1A,TNFRSF1B,TP53
UP	EDN1	1.946	cytokine	Activated	4.913	2.25e-09	ACTA1,ACTB,AREG,AVP,BCL2A1,CCL2,COL4A1,COMP,CXCL8,EDN1,ERRFI1,FGF2,FOSL1,ICAM1,IL6,INSR,ITGA5,ITGB1BP2,JUNB,MMP1,MSN,PDGFA,PLAUR,PXN,RPSA,SERPINE1,SOCS1,SOCS3,TGM2,TIMP1,TNC,TP53,TPM2,TPM4,TPT1,TYR,VIM
UP	PADI2		enzyme	Activated	3.132	2.27e-09	ADAMTS9,CXCL2,CXCL6,CXCL8,IL6,RELA,SNAI1,SNAI2,TNFRSF1B,VIM
UP	triamterene		chemical drug	Activated	4.438	2.33e-09	ANXA2,CD14,CD44,CDCP1,EMP3,FBLIM1,FCGR2A,GAS5,IGFBP1,ITGB4,LCN2,LGALS3,MRC1,PLA1A,RFTN1,S100A11,TES,TIMP1,TNFRSF12A,VIM
UP	IFNA2		cytokine	Activated	4.826	2.68e-09	ADGRE1,APOL6,ATF5,C19orf66,C1R,C1S,CBFB,CCL2,CCL8,CDKN1A,CISH,FGF2,GBP2,IFI16,IFITM2,IFITM3,IL1B,IL2RA,IL6,IRF1,IRF7,ISG20,MDM2,MT1JP,MT1L,MT1M,MT1X,MT2A,NPTX2,PLSCR1,PML,PTTG1,SAMHD1,SOCS1,SOCS2,SOCS3,TGM2,THEMIS2,TNFRSF10B,TNFRSF1A,TP53
UP	EIF2AK2		kinase	Activated	3.701	2.93e-09	ATF4,BHLHE40,CDKN1A,CEBPB,CEBPD,CXCL8,HIST1H2BD,IFITM2,IL1B,IL6,IRF1,IRS2,ISG20,MT1M,NFKB2,NFKBIA,NNMT,PLSCR1,SAMHD1,SOCS3,SOD2,TNFAIP3,TP53
UP	REL		transcription regulator	Activated	4.444	3.48e-09	BARD1,BCL2A1,BCL2L1,BCL3,CCL2,CCND2,CDKN1A,CREM,CXCL8,ETV5,F3,FOSL1,FOXO3,GADD45B,GPT2,H2AFJ,ICAM1,IGFLR1,IL2RA,IL6,JUP,KCNK6,MAP3K8,NAB2,NFKB2,NFKBIA,PDCD1,PHIP,PTGDS,RELA,RELB,SNAI1,SNAI2,SOD2,SORBS1,STAT3,TNFAIP3,TNFRSF10B,TNFRSF4,TNFSF13B,VIM
UP	Mek		group	Activated	3.123	3.53e-09	AXL,BCL2L1,CCND2,CCND3,CDCP1,CDKN1A,CXCL8,DDR2,DDX21,DUSP5,DUSP6,EGR3,EPHA2,ETV4,ETV5,FOSL1,GDF15,IL1B,IL6,JUNB,MAFF,MDM2,NGF,NOX1,OSM,PHLDA1,PIWIL1,PLCD1,PMEL,RPL23,RUNX1,SERPINE1,SLC16A6,SLC43A3,TNFAIP3,TP53,UNG,VIM
UP	TGFB2		growth factor	Activated	2.788	4.19e-09	ABCA1,ANGPTL4,BHLHE40,CD248,CNN1,COL1A1,COL3A1,DES,EDN1,FGF2,FMOD,HMOX1,NGF,OSR1,PDK4,PECAM1,RUNX1,S100A8,SERPINE1,SESN1,SMAD3,SNAI2,SPHK1,TGFBR3,TIMP1
UP	decitabine		chemical drug	Activated	6.235	4.69e-09	ABCC3,ALDH1A2,ANGPTL4,ANXA2,BRCA2,BTG1,BTG3,CCND2,CCND3,CD44,CDH3,CDKN1A,CHI3L1,COL1A1,COL3A1,COL6A3,CYP1B1,EGR3,GADD45B,GADD45G,GDF15,GLRX,GPAT2,HIC1,HK2,HSPB8,IFI16,IGFBP2,IGFBP3,IL1B,IL6,ING1,IRF7,JUNB,JUP,KLF6,KRT16,KRT7,LGALS3,LY96,MAFB,MMP1,NDRG1,NFKBIA,NPTX2,PABPC1,PDLIM4,PRAME,RPL11,RPL4,RPL9,RPS13,RPS25,RPS27,RPS6,RUNX3,S100A2,S100P,SAT1,SGK1,SHC1,SNAI1,SOCS1,SOCS3,THBD,TNFRSF9,TP53,VIM
UP	NFKB1		transcription regulator	Activated	3.565	4.73e-09	AGO2,BCL2A1,BCL2L1,BCL3,BRCA2,CCL2,CCL20,CCND2,CDKN1A,CHI3L1,COL1A1,CRP,CSF1,CXCL2,CXCL8,EBI3,HMOX1,ICAM1,IFNGR2,IGFBP3,IL1B,IL2RA,IL6,IRF1,MAP3K8,MDM2,NFKB2,NFKBIA,NFKBIB,PDGFA,PLK3,PXN,RACK1,RELA,RELB,SDC4,SOD2,SOX9,TK1,TLR2,TNFAIP3,TNFRSF4,TP53
UP	5-azacytidine		chemical drug	Activated	4.767	4.91e-09	ANXA2,BCL2L1,CCL26,CD44,CLCF1,COL1A1,EPHA2,ETV5,F3,FOSL1,GADD45A,GDF15,HK2,IRF7,IRS2,KLF6,KRT17,MAFF,PNRC1,PRAME,RUNX3,SERPINB8,SHC1,SOCS3,SOX9,SPHK1,TACSTD2,TGM2,TNFRSF10B,TNNC1,ZYX
UP	Tgf beta		group	Activated	3.852	5.09e-09	ABCA1,ANGPTL4,ASGR2,BACH1,BCL2L1,BGN,BHLHE40,CCL2,CCND2,CD209,CD79A,CDK2,CDKN1A,COL1A1,CSF1,CXCL2,CXCL8,EDN1,FGF2,FURIN,GADD45B,HMOX1,IGFBP3,IL1B,IL6,ITGA5,JUNB,KRT16,LIF,MMP1,PDCD1,PDGFA,RUNX1,RUNX3,SERPINE1,SNAI1,SNAI2,SOCS3,TIMP1,TLR2,VIM
UP	CREB1		transcription regulator	Activated	6.719	5.4e-09	AANAT,ABCA1,ADM,ALKAL2,APOLD1,ARC,ATF5,AVP,BCL2L1,BHLHE40,CCND3,CD79A,CDKN1A,CEBPB,CEBPD,CH25H,CNN1,CREM,CSRNP1,CXCL2,CXCL8,DGKA,DUSP14,EBI3,EDN1,EHD4,ERRFI1,ETV6,FOXO3,GADD45A,GADD45B,GADD45G,GPR3,HMOX1,IL1B,IL2RA,IL6,IRF7,IRS2,JUNB,LCN2,MEST,MIDN,MMP1,MRC1,MVK,NAB2,NFIL3,NPAS4,NPTX2,PCK1,PER1,PIM3,PNMT,RFX4,S1PR3,SAT1,SEMA7A,SERTAD1,SGK1,SLC2A4,SOCS2,SOD2,STAT3,STC1,TAGLN2,TH,TIPARP,TMBIM1,TPT1…
UP	fenamic acid		chemical reagent	Activated	4.427	5.52e-09	ANXA2,CD14,CD44,CDCP1,EMP3,FBLIM1,FCGR2A,GAS5,IGFBP1,ITGB4,LCN2,LGALS3,MRC1,PLA1A,RFTN1,S100A11,TES,TIMP1,TNFRSF12A,VIM
UP	E. coli serotype 0127B8 lipopolysaccharide		chemical - endogenous non-mammalian	Activated	3.647	5.75e-09	ALDH1L1,AQP9,CCL2,CD14,CXCL2,DERL2,FAM107A,FGF2,FPR2,GJA5,GLUL,GNB4,HMOX1,IL1B,IL24,IL6,IRF1,LCN2,LGALS3,LIF,MAP3K8,NFKBIA,NGF,PCK1,PPP1R1B,RACK1,S1PR3,SEMA7A,SMAD3,SOCS3,SOD2,STAT3,TGFBR3,TLR2,TNFSF13B
UP	TGFBR2		kinase	Activated	2.291	5.75e-09	ANGPTL4,ATF4,BGN,BHLHE40,CCND3,CD14,CD44,CDKN1A,CLIC4,COL1A1,CRYAB,CXCL2,CXCL6,FAM50A,FMOD,GADD45B,HGF,ICAM1,IL1B,IL1R2,IL1RAP,IL6,ING1,JUP,LBR,SERPINE1,SMAD3,SNAI1,SOCS3,STAT3,TGFB3,THBD,TIMP1,TNFRSF12A,TXNIP
UP	lactacystin		chemical - protease inhibitor	Activated	3.234	5.95e-09	ACTB,BAK1,CCL2,CCND2,CCND3,CDKN1A,CLIC1,CRYAB,CXCL8,EIF5A,FOSL1,FTL,HBB,HMGB2,HMOX1,HSPB8,IFRD1,IL6,IRS2,ITGB4,MDM2,MMP1,NFKBIA,NFKBIB,PAK2,PFN1,PXN,RPLP0,RPLP2,SAT1,SIAH1,SNTB2,TACSTD2,TLR2,TP53,ZFP36L2
UP	SYVN1		transporter	Activated	5.014	6.17e-09	ABCC3,ASF1B,AXL,BHLHE40,CD151,CD44,CSPG4,CYP1B1,EPHA2,ERN1,F3,GPRC5A,IFITM2,ITGB4,NFKB2,PFN1,PNPLA2,PTBP1,RAB34,RPL10,RPL18,SLC1A5,SLC35C2,SLC43A3,SLC4A7,SLC7A2,SLCO4A1,STOM,UNC13D
UP	EP300		transcription regulator	Activated	4.58	7e-09	ACACB,ACTA1,ARID5A,BCL2L1,BCL6,BDKRB2,CCL2,CCND3,CDK2,CDKN1A,CNN3,CRISPLD2,CXCL8,DHRS3,EDN1,FABP4,FOSL2,FTH1,HBB,HMOX1,HVCN1,ID3,IL15RA,IL17RA,IL18R1,IL18RAP,IL1R1,IL2RA,IL6,JUP,KRT16,LMNA,MAP3K8,MDM2,MMP1,NDRG1,NKX3-1,NPAS2,PCK1,PDGFA,PDK4,PDLIM4,PHIP,PLEKHF1,SDC4,SOCS3,SOD2,SPHK1,SPSB1,STOM,TIPARP,TK1,TLR2,TNC,TNFAIP1,TNFAIP3,TNFRSF10B,TP53,TXNIP,ZFP36L2
UP	Pdgf (complex)		complex	Activated	3.952	7.04e-09	CCL2,CCND2,CD44,CDKN1A,COL4A1,DIO3,EDN1,ERRFI1,F3,FGF2,FOXO3,HMOX1,ICAM1,IRS2,ITGA5,JUNB,MMP1,NOX1,PLAUR,SERPINE1,TGFB3,THBD,TIMP1,TP53
UP	hexachlorobenzene		chemical toxicant	Activated	4.231	7.05e-09	ANXA2,CD14,CD44,EMP3,FBLIM1,FCGR2A,GAS5,IGFBP1,ITGB4,LCN2,LGALS3,MRC1,RFTN1,S100A11,TES,TIMP1,TNFRSF12A,VIM
UP	lomustine		chemical drug	Activated	4.347	8.55e-09	ANXA2,CD14,CD44,CDCP1,EMP3,FBLIM1,FCGR2A,IGFBP1,ITGB4,LCN2,LGALS3,PLA1A,RFTN1,S100A11,TES,TIMP1,TNFRSF10B,TNFRSF12A,VIM
UP	ethanol		chemical - endogenous mammalian	Activated	2.424	1.01e-08	ABCA1,ABCG1,ACTA1,ADH4,ADM,ALOX15B,AVP,BCL2L1,CCL2,CD14,CDKN1A,CEBPB,CEBPD,CLIC4,COL3A1,CRP,CXCL8,DDR2,DUSP6,EDN1,EPHX1,FOSL2,GABRD,GADD45A,HAMP,HMOX1,ICAM1,IL1B,IL1R1,IL1R2,IL6,IRF7,KLF6,MSX2,PCK1,PDCD1,PLK3,PNPLA2,PPP1R1B,PPP1R3C,RELA,RGCC,RHOB,SERPINA1,SERPINE1,SGK1,SNAI1,SOD2,STAT3,TGFB3,TIMP1,TLR2,TP53,TSC22D3
UP	IL18		cytokine	Activated	4.754	1.03e-08	ACTA1,BCL2L1,BCL6,CAMP,CCL2,CCL20,CD44,CSF1,CTH,CXCL8,DDIT4,FOSL2,GADD45B,GADD45G,GNA15,ICAM1,IL18R1,IL18RAP,IL1B,IL2RA,IL32,IL6,IRF1,LIF,MMP1,NFIL3,PDCD1,SAMHD1,SERPINB1,SMAD3,SOCS2,TIMP1
UP	JAK2		kinase	Activated	3.386	1.06e-08	ACTB,ACTN1,BCL2L1,CCL2,CCND2,CDKN1A,CXCL8,DCXR,FCGR2B,FGF2,GBP2,ICAM1,IL1B,IL6,IRF1,LCN2,MYL12A,OSM,OSMR,PECAM1,PFN1,PHLDA3,RARA,SLC11A1,SOCS3,STAT3,TP53
UP	CCL5		cytokine	Activated	3.97	1.24e-08	ATF4,CCL2,CD163,CD44,CXCL2,CXCL8,CYP1B1,DUSP6,EGF,EMP1,IL1B,IL6,NAMPT,PLAUR,PNP,PTGDS,SGK1,STAT3,VASP,ZFP36
UP	GLI1		transcription regulator	Activated	3.593	1.78e-08	ACADVL,ARC,BCL2A1,BCL2L1,C11orf96,CCL26,CCND2,CDK2,CDKN1A,COL1A1,CSF1,EGR3,IL1R2,IL2RA,IL6,IMPA2,JUP,LMNA,MAN1C1,MAPK11,MEST,PDGFA,PIM1,RAB34,RHOB,S100A9,SH3GLB1,SNAI1,SOX9,TNC,TNFRSF10B,TNFRSF9,TNFSF13B,TP53,TSC22D1,VIM
UP	cyclic AMP		chemical - endogenous mammalian	Activated	4.019	1.82e-08	ABCA1,ARC,CCL2,CCND2,CDKN1A,CEBPB,CEBPD,CREM,CRYAB,F3,FCGR1A,FGF2,FOSL2,IGFBP1,IGFBP3,IGFBP4,IL1B,IL2RA,IL6,INSR,JUNB,MEST,MMP1,NGF,PCK1,PER1,PNMT,PPP1R1B,RARA,SERPINE1,SOCS3,SOD2,SOX9,STAT3,TH,THBD,TIMP1,TK1,TNFRSF10B,TP53,TYR,UCN
UP	CTNNB1		transcription regulator	Activated	5.395	1.9e-08	ACTB,AFP,ALDH1A2,APOD,BCL2L1,BGN,BHLHE40,BMP1,CCND2,CD44,CD99,CDKN1A,CNN2,COL1A1,COL4A1,COL4A2,CXCL2,CXCL6,CXCL8,CYP1B1,DES,EDN1,EIF5A,ETV4,F13A1,FABP4,FBRS,FCER1G,FGF18,FOSL1,FSTL3,GADD45B,GADD45G,GLUL,HES7,HILPDA,ID3,IGFBP2,IL1B,IL1R1,IL2RA,KRT7,LAMB1,LFNG,LGALS3,LGR5,LHX2,LMNA,MMP1,MPZL2,MSX2,MT1L,NME3,NOX1,PFN1,PLAUR,PML,PRDM1,RASSF4,S100A8,SAA1,SEC61A1,SERPINA1,SERPINA3,SERPINE1,SESN1,SGK1,S…
UP	phenacetin		chemical drug	Activated	3.843	1.92e-08	ANXA2,CD44,FBLIM1,GAS5,IGFBP1,LCN2,LGALS3,MRC1,PLA1A,RFTN1,S100A11,TES,TIMP1,TNFRSF12A,VIM
UP	leukotriene D4		chemical - endogenous mammalian	Activated	4.045	2.65e-08	APOLD1,ARID5B,CCL2,CREM,CXCL2,CXCL8,EGR3,F3,FOSL2,IL6,MAP3K8,MMP1,NDRG1,PDK4,RCAN1,RELA,ZFP36
UP	isotretinoin		biologic drug	Activated	3.189	2.66e-08	ABCA1,ABCG1,BCL2L1,CCL2,CDKN1A,CXCL8,CYP1B1,IGFBP3,IL6,IRF1,LCN2,MMP1,NFKB2,RARA,RUNX3,S100A2,S100A9,S100P,SERPINA3,TLR2
UP	Mapk		group	Activated	3.547	3e-08	ARC,BCL2L1,CCL2,CDKN1A,CEBPB,COL1A1,CXCL1,CXCL8,F3,FURIN,HGF,HMOX1,IL1B,IL6,IRAK3,JUNB,NOX1,PER1,PPARD,RELA,S100A8,SNAI1,SNAI2,TH
UP	tunicamycin		chemical - endogenous non-mammalian	Activated	3.583	3.05e-08	ADIPOR2,ATF4,AXL,CASP4,CCND3,CDKN1A,CEBPB,CEBPD,CXCL2,DDIT4,ERN1,GADD45B,GPT2,HAMP,HMOX1,ICAM1,IL1B,IL6,NDRG1,NFKBIA,P3H1,PADI4,PHLDA1,PIGA,PLIN2,SDF2L1,SEC61A1,SLC25A28,STX5,TLR2,TNFRSF10B,TP53,TXNIP,WARS
UP	PTH		other	Activated	2.328	3.06e-08	AREG,BHLHE40,CCL2,CDKN1A,CEBPB,COL1A1,CREM,CSF1,CXCL2,FOSL2,IGFBP3,IL6,IL6R,LMNA,MGP,MMP1,MSX2,NFIL3,PALM,PDGFA,PPP1R1B,PXN,RUNX1,SDC4,SEC61B,SLC2A4,SMAD3,SOCS3,STC1,WISP2
UP	LEP		growth factor	Activated	3.347	3.13e-08	ABCC3,ACADVL,ACSL5,ADGRE1,AGRP,ANGPT2,ANGPTL4,APOM,AQP9,BAK1,BCL2A1,BCL2L1,BOK,CCL2,CD14,CD63,CDKN1A,CEBPB,COL1A1,COL3A1,COL4A1,CRP,DUSP6,EDN1,F3,FABP4,FMO5,FOXO3,GADD45A,ICAM1,IGFBP2,IGFBP3,IL1B,IL1R1,IL1R2,IL6,IRS2,JUNB,JUND,LIF,MDM2,MMP1,NAMPT,PCK1,PECAM1,PLIN2,PNPLA2,SERPINE1,SLC2A4,SOCS3,SOD2,STAT3,STEAP4,TH,TIMP1,TNFRSF1A,TP53,VIM,ZFP36
UP	TCF		group	Activated	2.449	3.81e-08	APOD,BCL2L1,CD44,CNN2,F13A1,FGF18,ID3,IL1R1,JUNB,LGALS3,LGR5,MSX2,MT1L,SAA1,SERPINA1,SERPINA3,SERPINE1,SLC1A5,SLC26A2,SOX9,TK1,TSC22D1
UP	gentamicin C		chemical drug	Activated	4.243	4.08e-08	ANXA2,CD14,CD44,EMP3,FBLIM1,FCGR2A,GAS5,IGFBP1,LCN2,LGALS3,MRC1,PLA1A,RFTN1,S100A11,TES,TIMP1,TNFRSF12A,VIM
UP	CD38		enzyme	Activated	4.917	4.16e-08	ANXA2,BCL6,CCND2,CD44,CISH,EIF4EBP1,ELL2,GADD45G,GALK1,GBP2,ICAM1,IL1R2,IL2RA,IL6,IL6R,LFNG,LGALS3,NDRG1,NFIL3,PDLIM1,PIM1,PRDM1,RBPMS,S100A6,SDF2L1,SLC16A3,SOCS1,SOCS2,SOCS3,VIM
UP	SELPLG		other	Activated	3.606	4.36e-08	BCL2A1,CCL2,CDKN1A,CXCL2,CXCL8,CYP1B1,HCK,IL1B,IL1R2,IL4R,PLAUR,RELA,THBD
UP	TRADD		other	Activated	3.434	4.7e-08	BCL2A1,CCL2,CXCL1,CXCL2,CXCL8,ICAM1,IL18R1,IL6,IRF1,NFKBIA,RIPK2,TNFAIP3
UP	AR		ligand-dependent nuclear receptor	Activated	3.391	5.12e-08	ABCA1,ABCG1,ACTA1,ADM,ALOX15B,ARMC12,BCL2L1,CDKN1A,COL3A1,DES,DHCR7,EDN1,EPHX1,ERN1,FABP5,FAM89B,FKBP5,FXYD3,GDF15,HGF,HSPB7,IGFBP3,IL1R1,IL6,ITGB4,KDM4B,LMOD1,MAD2L2,MT1X,MTA2,MTHFD2,NDRG1,NKX3-1,NUPR1,P2RX1,PDGFA,PER1,PIGA,PNMT,PTGDS,RHOB,S1PR3,SEC61B,SERP1,SERPINE1,SGK1,SHBG,SMAD3,SMTN,SNAI1,SNAI2,SOX9,SULT1E1,TACSTD2,TEAD3,TNFRSF12A,VIM,ZBTB16,ZYX
UP	CD44	1.883	other	Activated	3.385	5.13e-08	ACTB,ADGRE1,BCL2L1,BGN,CCND2,CD44,CD63,CDKN1A,COL1A1,COL3A1,CTDSP1,CXCL6,EMILIN1,FKBP5,GADD45A,IFITM2,IL1B,IL1R2,IL2RA,IL6,IRAK3,ITGA5,KREMEN1,LAMB1,LGALS3,LTBP2,MMP8,NFKB2,PECAM1,PTP4A3,SDC4,SERPINA1,VAX2,VIM,ZYX
UP	mycophenolic acid		chemical drug	Activated	2.387	5.16e-08	ADM,CCL2,CCL20,CCND2,CCND3,CD63,CDKN1A,CXCL6,CXCL8,DUSP14,EDN1,ID3,IL1B,IL6,KRT17,MYL12A,NFKB2,SAMD4A,SERPINE1,SOD2,TNFAIP3
UP	inosine		chemical - endogenous mammalian	Activated	3.973	5.36e-08	ANXA2,C1QA,C1QB,C1QC,C1S,C2,CD63,EIF4EBP1,EMP3,FTL,IFITM3,IRF1,RHOC,SERPINB1,TIMP1,VIM
UP	CXCR4		g-protein coupled receptor	Activated	3.207	6.39e-08	AXL,CCL2,CD44,CDKN1A,CXCL1,CXCL8,F3,IL24,IL2RA,IL6,JUNB,MSX2,RRAS,TNFRSF10B,TNNC1,TP53,ZBTB16
UP	JAK1		kinase	Activated	2.553	6.39e-08	BCL3,CCL2,CD14,CDKN1A,CHI3L1,HAMP,ICAM1,IL1B,IL4R,IL6ST,IRF1,IRF7,MAP3K8,OSMR,RUNX1,SAA1,SOCS3
UP	FOXO3	0.591	transcription regulator	Activated	2.479	6.67e-08	ANGPT2,BCL6,BTG1,C8orf4,CASP4,CCND2,CCND3,CDKN1A,CXCL8,DDIT4,EIF4EBP1,FBXO32,FOXO3,GADD45A,GADD45B,GLUL,IGFBP1,IL6,IRS2,JUNB,LCN2,MTHFD2,MXD3,MXI1,NAMPT,NFKBIA,NUPR1,OSGIN2,PPRC1,PRDM1,PTTG1,RELA,SESN1,SGK1,SH3GLB1,SNAI1,SOD2,TNFRSF1A,TNFRSF1B,TXNIP,VIM
UP	Gm-csf		group	Activated	2.938	7.29e-08	BCL2L1,BCL3,CCND2,CD14,CD163,CD209,CXCL8,ICAM1,IL1B,IL6,JUNB,MMP1,MRC1,PIM1,SOCS2,SOCS3
UP	Ni2+		chemical reagent	Activated	3.295	7.37e-08	ANGPTL4,CCL2,CCL20,CSF1,CXCL1,CXCL2,CXCL6,CXCL8,ICAM1,IL6,NDRG1
UP	HNF4A		transcription regulator	Activated	2.494	7.39e-08	ABCA6,ABCC3,ABCG1,ABT1,ACSL1,ACTN1,ADH1B,AFP,AIMP1,ALB,ALDH1L1,APOM,AQP9,ARHGEF19,ASB3/GPR75-ASB3,ASGR2,ATF4,BARD1,BAZ1A,BCL2L1,BCL6,BLOC1S1,BLVRB,BRD4,BTG1,C10orf10,C19orf66,C1S,C2,C8G,C8orf4,CCDC94,CD1D,CDK2,CDK2AP2,CDKN1A,CEBPB,CEBPD,CHI3L1,CNOT9,COA4,CTDNEP1,CXCL8,CYP1B1,DGKD,DSC2,DUSP6,E2F4,EFNA1,ELL,EMG1,EPHA2,EPHX1,ERCC5,FKBP10,FOSL2,FTH1,FURIN,FUT11,GADD45G,GCKR,GDF15,GNG5,GRHL3,GSTO1,HAL…
UP	Ca2+		chemical - endogenous mammalian	Activated	4.35	7.44e-08	AGER,ARC,BCL2L1,CCND2,CCND3,CDK2,CDKN1A,CEBPB,CEBPD,COL1A1,CREM,CXCL8,CYP1B1,DES,EDN1,FABP4,FABP5,FGF2,FOSL1,FOSL2,ICAM1,ID3,IL1B,IL6,IL6R,IRF1,IRS2,JUNB,JUND,MGP,NDRG1,NFKBIA,PER1,PTTG1,S100A8,S100A9,SERPINE1,SGK1,SNAI2,STC1,TNFRSF10B
UP	MTOR		kinase	Activated	2.776	7.71e-08	ADM,BCL2L1,CACTIN,CCND3,CDKN1A,CEBPB,CEBPD,DDAH2,DDIT4,EFNA1,FABP4,FABP5,HAMP,HBA1/HBA2,IFI16,IL1B,IL1R1,IL4R,IL6,IRF1,IRS2,MDM2,NAB2,PDK4,PECAM1,PFN1,PPARD,PTBP1,RPL12,RPL23,RPL32,RPS11,RPS18,SERPINA1,SERPINB1,SLC16A3,SLC2A4,SNAI2,SOCS3,STAT3,TK1,TNFRSF1A,TP53
UP	Tnf (family)		group	Activated	3.744	7.81e-08	ABCC3,BCL2L1,CCL2,CCL8,CD163,CSF1,CXCL1,CXCL8,F3,FBXO32,GJA5,ICAM1,IL1B,IL1R1,IL6,LCN2,MSX2,NFKBIA,SAA1,SERPINE1,SHBG,SOCS3,TLR2,TNFAIP3,TNFRSF1B,TNFRSF4,TNFRSF9,TNFSF13B
UP	benzyloxycarbonyl-Leu-Leu-Leu aldehyde		chemical - protease inhibitor	Activated	2.675	8.56e-08	ABL1,ACTB,ATF4,BCL2L1,CCL2,CCND2,CCND3,CDKN1A,CEBPB,CISH,CLIC1,CRP,CRYAB,CXCL2,CXCL8,DDR2,EIF4EBP1,EIF5A,FGF2,HBB,HMGB2,HMOX1,ICAM1,IL1B,IL6,IRF7,IRS2,MMP1,NCOR1,NFKB2,NFKBIA,PAK2,PFN1,PRDM1,PXN,RPLP0,RPLP2,SIAH1,SOD2,TIMP1,TNFRSF10B,TP53,TYR,WAS,YBX3
UP	MYOD1		transcription regulator	Activated	2.873	8.91e-08	ACACB,ACSL5,ACTA1,ARID3A,BCL2L1,BCL6,CCND3,CDK2,CDKN1A,COL4A1,CRYAB,DES,ETV4,FOSL1,GADD45A,GADD45G,HSPB8,IFI16,JUNB,KLF6,MAFB,MYBPH,PDGFA,PLEKHO1,PNMT,PNP,RPL7A,RRAS,RUNX1,SH3GLB1,SLC2A4,TGFBR3,TNNC1
UP	Ifn		group	Activated	4.227	9.19e-08	BCL6,CD44,CH25H,EDN1,HGF,ICAM1,IFI16,IFITM3,IL15RA,IL1R1,IL32,IRF1,IRF7,ISG20,LCN2,PECAM1,PML,S100A8,SECTM1,SERPINE1,SOCS1,THPO,TLR2,TNFSF13B,TP53
UP	TWIST1		transcription regulator	Activated	2.454	9.67e-08	ACAN,APOD,C1QTNF1,CCL2,CD44,CDKN1A,CHI3L1,COL1A1,CXCL8,EMILIN1,EMP3,FCGBP,FMOD,FOSL1,IGFBP1,IGFBP4,IL1B,IL6,LMNA,MMP1,PCOLCE,RHOC,RUNX3,SNAI1,SNAI2,SPHK1,TP53,VIM,ZYX
UP	Pam3-Cys-Ser-Lys4		chemical reagent	Activated	4.006	1.09e-07	ALDH1A2,ANGPT2,BCL2A1,BDKRB2,CASP4,CCL2,CCL8,CD180,CXCL2,CXCL6,CXCL8,F3,FCGR2A,FCGR2B,ICAM1,IL1B,IL2RA,IL32,IL6,IRF1,MMP1,NAMPT,SLC16A3,TGFB3,TLR2
UP	PF4		cytokine	Activated	2.151	1.24e-07	CCL2,CDKN1A,CNN1,CPM,CXCL8,F3,ICAM1,IL1B,IL6,SPHK1,THPO
UP	FOXO1		transcription regulator	Activated	3.793	1.26e-07	ACSL5,AGRP,ANGPT2,ANGPTL4,APOM,AQP9,BCL2A1,CCL20,CDKN1A,CXCL8,DDIT4,EDN1,EFHD1,EIF4EBP1,FABP4,FBXO32,FGF18,GADD45A,GADD45B,HAL,HMOX1,ICAM1,IGFBP1,IL17RA,IL1B,IL6,INSR,IRS2,JUNB,LTBR,MMP1,MXI1,NAMPT,NKX3-1,PCK1,PDK4,PLSCR1,PNPLA2,PRDM1,RELA,SERPINE1,SGK1,SLC2A4,SOD2,TNFRSF9,TNNC1,TP53,TRIB3,TXNIP
UP	BTK		kinase	Activated	3.259	1.33e-07	BCL2A1,BCL2L1,CCND2,CCND3,CDK2,CDKN1A,CEBPB,CISH,CXCL8,EMP1,FABP5,HMOX1,IL1B,IL2RA,IL6,IRF1,ISG20,MDM2,MTHFD2,NFKB2,PIM1,RELA,RELB,TP53
UP	Growth hormone		group	Activated	2.647	1.7e-07	ALB,ANGPTL4,ARID5B,CCND2,CDH3,CEBPB,CEBPD,CISH,COL1A1,FABP4,FKBP5,FOSL2,GDF15,IGFALS,IGFBP2,IGFBP3,NAMPT,NFKBIA,PCK1,PDK4,SGK1,SOCS1,SOCS2,SOCS3,TGFB3,TXNIP
UP	ABT-737		chemical drug	Activated	2.556	1.87e-07	BCL2A1,BCL2L1,CDKN1A,CEBPB,CXCL8,GADD45A,IL6,IRF1,TNFRSF10B,TP53
UP	2-bromoethylamine		chemical reagent	Activated	3.838	2.01e-07	ANXA2,CD14,CD44,EMP3,FBLIM1,FCGR2A,IGFBP1,LCN2,LGALS3,MRC1,PLA1A,S100A11,TIMP1,TNFRSF12A,VIM
UP	MAPK14		kinase	Activated	4.593	2.24e-07	ABCA1,ACTA1,AREG,CCL2,CEBPD,COL1A1,CRP,CRYAB,CXCL8,DUSP6,EFNA1,FOSL2,GADD45A,HMOX1,ICAM1,IL1B,IL6,JUNB,JUND,MMP1,PCK1,PECAM1,PLAUR,SGK1,SH2D2A,SHC1,SOCS3,SOD2,TGM2,TIMP1,TP53,ZFP36
UP	SPP1		cytokine	Activated	5.345	2.29e-07	BCL2L1,CCL2,CCL20,CCS,CD163,CD44,CDK2,CDKN1A,COL1A1,CXCL1,CXCL2,CXCL6,CXCL8,DHCR7,EGF,HMOX1,ICAM1,IL1B,IL6,MMP1,MTA2,PDGFA,S100A6,SERPINE1,SLC35C2,SNAI1,SNAI2,SOX9,TIMP1,TP53,VIM
UP	NFE2L2		transcription regulator	Activated	4.681	2.3e-07	ABCC3,ACSL5,ALAS2,ATF4,BCL2L1,CDKN1A,COL1A1,COL3A1,COL4A2,CXCL2,CXCL6,CXCL8,DHCR7,DNAJB5,EPHX1,ETV6,FABP4,FKBP5,FOXO3,FTH1,FTL,FXYD1,GABRB1,GADD45G,GSTO1,HAX1,HMOX1,IFNGR2,IFRD1,IL1B,IL6,INMT,LMNA,MAFF,MGST1,OSGIN1,PTPN1,RACK1,RELA,RPL18,RPLP0,RPS16,S100P,SAA1,SAT1,SEC61A1,SERPINA3,SERPINE1,SHC1,SNAI2,SOCS3,SOD2,SULT1E1,TP53
UP	ADIPOQ		other	Activated	2.064	2.58e-07	ACACB,ACSL1,ACSL5,ACTA1,ADIPOR2,CCL2,CCL20,CD163,CDKN1A,COL3A1,CXCL1,CXCL8,F3,FABP4,HMOX1,ICAM1,IL4R,IL6,MMP1,NFKBIA,PCK1,PPARD,SHC1,SIGLEC10,SLC2A4,SOD2,TIMP1,TP53
UP	peptidoglycan		chemical - endogenous non-mammalian	Activated	4.636	2.74e-07	BCL2A1,CCL2,CCL20,CCL8,CXCL1,CXCL2,CXCL6,CXCL8,FPR2,HMOX1,ICAM1,IL1B,IL2RA,IL6,IRF1,JUNB,MMP1,PRAME,RELA,S100A8,S100A9,SOD2,TLR2
UP	TLR9		transmembrane receptor	Activated	5.298	2.8e-07	ABCA1,ADAMTS4,ARRDC4,CD300E,CDK2,CISH,CPM,CSF1,CTH,CXCL8,EBI3,EDN1,FURIN,GADD45B,HMOX1,IFI16,IL1B,IL6,IRF1,IRF7,ISG20,LCN2,NAMPT,PHLDA1,PRDM1,RELA,S100A8,SERPINE1,SOCS1,SOCS3,SPHK1,TIMP1,TNC,TNFRSF1B,TNFSF13B
UP	TGM2	1.668	enzyme	Activated	4.371	2.93e-07	ACTA1,ADGRE2,AQP9,BCL2A1,BCL6,CCL2,CD93,CSRNP1,CXCL8,FCER1G,IL1B,IL6,LILRA5,LRRC25,MAFB,MGP,MMP8,MSX2,MT2A,PADI4,PHLDA1,PIM1,PLEKHO2,PLSCR1,PNRC1,RARA,S100A8,SAMHD1,SEMA7A,SLC7A2,SLPI,TNIP1,TP53,TSPAN14,TTC27,VSIG4
UP	Salmonella enterica serotype abortus equi lipopolysaccharide		chemical toxicant	Activated	5.392	3.01e-07	AREG,ARRDC4,CCL20,CXCL1,CXCL2,EBI3,EDN1,EGR3,F3,FOSL1,GADD45A,GADD45B,GPRC5A,HES4,IL15RA,IL1B,IL2RA,IL32,IL6,IRF1,MAFF,MAP3K8,MMP1,OSGIN1,PHLDA1,PIM3,PLA1A,PTTG1IP,RIPK2,SOCS3
UP	APP		other	Activated	4.759	3.6e-07	ABCA1,ABCG1,ABL1,ACTA1,ACTB,ADAMTS4,AGER,ALB,ARC,ARRDC3,ATF4,AXL,BCL2L1,C1R,C1S,CCL2,CCL20,CCND2,CD151,CD44,CDH3,CDK2,CH25H,CLIC1,CSF1,CXCL1,CXCL2,CXCL8,EDN1,F2RL3,FBL,FCGR1A,FCGR2A,FCGR2B,FGF2,FOXO3,FXYD1,GALK1,GBP2,GDF15,H2AFJ,HBA1/HBA2,HGF,HIST1H2BD,HMOX1,ICAM1,IFI16,IGFBP2,IL1B,IL6,IL6ST,INSR,IRF1,IRF7,IRS2,ISG20,JUNB,JUND,LGALS3,LMO4,MAFB,MAFF,MAPKAPK2,MMP1,MMP8,MRC1,MXI1,NAMPT,OSM,PDGFA,PPA…
UP	AGER	0.714	transmembrane receptor	Activated	2.568	3.79e-07	AGER,CCL2,CDKN1A,COL4A1,CSF1,CXCL2,CXCL8,F3,ICAM1,IL1B,IL4R,IL6,S100A8,S100A9,SERPINE1,TNC,TP53,TXNIP
UP	Ap1		complex	Activated	3.838	3.93e-07	BAK1,BCL2A1,CAMP,CCL2,CD44,CXCL8,DUSP6,EDN1,F3,FABP4,FOSL1,HBB,HMOX1,IFRD1,IGFBP3,IL1B,IL2RA,IL6,MMP1,MT2A,NDRG1,NGF,PADI4,PRDM1,RELB,SERPINE1,TH,TIMP1
UP	ANGPT2	1.203	growth factor	Activated	4.533	4.16e-07	ACTA1,BCR,C1R,CDKN1A,CEBPB,COL1A1,COL3A1,CRYAB,EDN1,EIF1,FKBP10,HMOX1,ICAM1,IL1B,IL6,MGST1,MMP1,NOX1,PHLDA1,RCAN1,RHOB,RPS6,SERPINE1,SNAI1,SOD2,SPTLC3,TMEM41B,TNFRSF10B,TNFRSF12A,TP53,TXNIP,VIM
UP	TLR7		transmembrane receptor	Activated	4.674	4.43e-07	BCL2A1,CCL2,CCL20,CD1D,CD44,CDKN1A,CEBPB,CXCL1,CXCL2,CXCL8,FCER1G,FGF2,ICAM1,IL1B,IL1R1,IL6,IRF1,IRF7,ISG20,JUNB,NFKBIA,SOCS1,SOD2,TMEM154,TNFAIP3,TP53,ZC3H12A
UP	isobutylmethylxanthine		chemical toxicant	Activated	3.064	4.43e-07	AEBP1,ANGPTL4,AREG,CD14,CD44,CDK2,CDKN1A,CEBPB,CEBPD,CREM,DHRS3,E2F4,FABP4,FAM89B,IL1B,INSR,JUNB,LGALS12,PLIN2,PPARD,SERPINE1,SGK1,SOD2,TH,TIMP1,TYR,TYRO3
UP	CAMP	1.305	other	Activated	4.067	4.61e-07	BAK1,BCL2L1,BMP1,CAMP,CCL2,CCL20,CSF1,CXCL1,CXCL8,FPR2,ICAM1,IL1B,IL1R2,IL1RAP,IL6,SNAI1,SNAI2,TLR2,TNFAIP3,TP53
UP	EHF		transcription regulator	Activated	2.871	4.61e-07	ANGPTL4,CCL20,CDH3,GRHL3,HMOX1,IL6,MMP1,PLAUR,PPARD,S100A12,S100A8,S100A9,SAA1,SERPINA3,SERPINE1,TFPI,THBD,TIMP1,TNC,TNFRSF10B
UP	IL17R		complex	Activated	2.399	4.63e-07	CCL2,CCL20,CXCL1,CXCL6,CXCL8,MMP1,S100A8,S100A9,TIMP1
UP	carbonyl cyanide m-chlorophenyl hydrazone		chemical toxicant	Activated	3.363	4.77e-07	ATF4,CCL20,CXCL8,DDIT4,DUSP5,ERRFI1,GDF15,HK2,LCN2,NAMPT,OLAH,PHLDA1,PPRC1,SERPINE1,TMEM154
UP	E. coli lipopolysaccharide		chemical - endogenous non-mammalian	Activated	4.002	5.02e-07	BCL2L1,CCL2,CCL8,CEBPB,CEBPD,CXCL1,CXCL2,CXCL6,CXCL8,EBI3,ICAM1,IL1B,IL32,IL6,S100A8,S100A9,SOCS3
UP	Pam3-Cys		chemical toxicant	Activated	3.617	5.55e-07	CCL2,CD14,CD163,CXCL2,CXCL8,FPR1,IL1B,IL1RL1,IL2RA,IL6,SERPINE1,SOD2,TLR2,TNC
UP	N-acetylsphingosine		chemical reagent	Activated	2.599	5.55e-07	BCL2L1,CDKN1A,CEBPB,COL1A1,COL3A1,CRYAB,CXCL2,CXCL8,MMP1,RARA,SERPINE1,SOD2,SPHK1,TP53
UP	N-nitro-L-arginine methyl ester		chemical drug	Activated	2.532	5.6e-07	ACTA1,ADM,BCL2L1,BGN,CCL2,COL3A1,CSF1,CXCL2,CXCL8,HMOX1,ICAM1,IL1B,IL6,NFKBIA,PDK4,PPARD,SERPINE1,TIMP1,TLR2,TP53
UP	CEBPD	2.519	transcription regulator	Activated	2.243	5.7e-07	ALB,AURKC,BCL2A1,BRCA2,CCL20,CD14,CEBPB,CEBPD,CXCL1,CXCL8,FABP4,HAMP,HGF,HP,IL1B,IL6,MMP8,NGF,NOX1,PDGFA,TP53
UP	platelet activating factor		chemical - endogenous mammalian	Activated	3.225	6.27e-07	ANGPT2,APOM,CCL2,CDKN1A,F3,FGF2,ICAM1,IL6,MMP1,MMP8,NFKBIA,PLAUR,SERPINE1,TIMP1,VIM
UP	CDK9		kinase	Activated	2.608	6.27e-07	CCND2,CDKN1A,COL1A1,CXCL2,CXCL8,HIST1H2AC,HIST1H2BD,IL6,NFKBIA,PDK4,PTBP1,RUNX1,STC2,TNFAIP3,VIM
UP	RELB	1.574	transcription regulator	Activated	2.429	6.33e-07	BCL2L1,CCL20,CDKN1A,CHI3L1,CXCL8,IL1B,IL6,LTBR,MAP3K8,NFKB2,NFKBIA,NFKBIB,PRDM1,RELB,SOD2,TNFRSF1A,TNFSF14
UP	TNFRSF1A	1.827	transmembrane receptor	Activated	4.688	6.35e-07	ABCC3,ANGPT2,BCL2L1,CCL2,CCL20,CD44,CDKN1A,CXCL1,CXCL2,CXCL8,EFNA1,ICAM1,IL1B,IL24,IL6,LCN2,MMP1,PDGFA,RELA,SAA1,SERPINE1,SOCS3,SOD2,TH,TNFRSF1A
UP	phenylbutazone		chemical drug	Activated	3.96	6.5e-07	ANXA2,CD44,CDCP1,FBLIM1,FCGR2A,GAS5,IGFBP1,ITGB4,LCN2,LGALS3,MRC1,PLA1A,S100A11,TIMP1,TNFRSF12A,VIM
UP	CREBBP		transcription regulator	Activated	3.778	7.15e-07	ARID5A,BCL6,BDKRB2,CCL26,CCND2,CCND3,CD44,CDKN1A,CNN3,CRISPLD2,CSF1,CXCL8,DHRS3,EGR3,FABP4,FGF2,FOSL2,GRIN2C,HAMP,HBB,HVCN1,IL18R1,IL18RAP,IL2RA,IL6,IRF1,JUND,JUP,MAP3K8,MDM2,NDRG1,NPAS2,PCK1,PDLIM4,PHIP,PLEKHF1,SDC4,SERPINA3,SOCS3,SPSB1,STOM,TAPBP,TBX15,TH,TIPARP,TLR2,TNC,TNFAIP1,TNFAIP3,TNFRSF10B,ZFP36L2
UP	JUNB	1.064	transcription regulator	Activated	2.283	8.11e-07	APOM,BCL3,COL1A1,CXCL2,CYP1B1,FOSL1,FTH1,HMOX1,IL1RL1,IL6,ITGB4,JUNB,LCN2,MMP1,MYL12A,PLAUR,PNPLA2,RELB,SERP1,SERPINE1,SGK1,SNAI1,SNAI2,TIMP1
UP	SAMSN1		other	Activated	4.472	8.17e-07	ARID5A,BATF,CCND2,CXCL2,EDN1,IL15RA,IL6,IRF1,IRF7,ISG20,LHX2,LMO4,PELI1,PLA1A,PML,RGCC,SOCS1,SOCS3,TSC22D1,ZC3H12A
UP	BCL10		transcription regulator	Activated	2.6	8.3e-07	CD44,CXCL2,CXCL8,IL2RA,IL6,NFKB2,RELA,RELB,TNFAIP3
UP	IFNB1		cytokine	Activated	2.424	8.39e-07	AXL,BAK1,BCL2L1,BHLHE40,CCL2,CD14,CDKN1A,CH25H,CLEC4E,CREM,CRYAB,CXCL2,CXCL8,EBI3,FGF2,GBP2,GLIS2,GNB4,HMGB2,IFI16,IFNGR1,IL1B,IL1R1,IL24,IL6,IRF1,IRF7,ISG20,LAMB1,NNMT,NOD1,PDCD1,PDK4,PMEL,PML,RIPK2,SLC39A14,SOCS1,TIMP1,TNFRSF4
UP	NAMPT	1.63	cytokine	Activated	2.093	8.73e-07	CCL20,CXCL1,CXCL2,CXCL8,IL6,MMP1,NAMPT,SOCS2,TFPI,TP53
UP	NUPR1	1.936	transcription regulator	Activated	3.891	8.95e-07	ADGRG1,ADM,AEN,ANP32E,AREG,ATP8B1,BTG1,C8orf58,CCDC9,CD63,CDK2,CEBPB,COL3A1,CXCL8,CYB5B,DUSP5,ELL2,ETV6,FAM83G,FHL2,FOXO3,FUT11,GADD45A,GBP2,GDF15,HILPDA,HK2,IL6R,IRS2,KLF6,LBR,LIF,LMNB1,MT1X,NDRG1,NFIL3,NUPR1,P3H1,PHLDA1,PIM1,PLK3,POLA2,PXDC1,RAB20,RBMS1,RELB,RNF122,SAMD4A,SAMHD1,SAT1,SERPINE1,SHPK,SLC16A6,SPTSSA,SRF,TCAF2,TNIP1,TP53,TRIB1,TRIB3,USP36
UP	thioacetamide		chemical toxicant	Activated	4.504	9.53e-07	ADH4,ANXA2,BARD1,BGN,BHLHE40,BRCA2,CD14,CD44,CDCP1,COL1A1,COL3A1,EMP1,EMP3,EPHX1,FCGR2A,GAS5,HGF,IFITM2,IGFBP1,IGFBP3,IL1B,IL6,ITGB4,LCN2,LGALS3,LYVE1,PCOLCE,PLA1A,RGCC,S100A11,STEAP3,TES,TGFB3,TGM2,TIMP1,TNFRSF12A,TYRO3
UP	sphingosine-1-phosphate		chemical - endogenous mammalian	Activated	3.338	9.6e-07	ACAN,ANXA2,CCL2,CD44,CXCL2,CXCL8,ERN1,FGF2,ICAM1,IL6,PDGFA,PRPH,RARA,S1PR2,S1PR3,SERPINE1,SPHK1,TIMP1,VIM
UP	CYR61		other	Activated	2.468	9.6e-07	BCL2L1,BOK,CCL2,CCND2,CDKN1A,COL1A1,CXCL2,CXCL8,FCER1G,IL1B,IL6,IL6ST,ITGA5,MMP1,MSX2,NOX1,SERPINE1,TIMP1,TP53
UP	IL12 (family)		group	Activated	4.214	1.03e-06	BCL2L1,BCL3,BCL6,CD44,CTH,DDIT4,ETV5,FOSL2,FURIN,GMEB2,GNA15,IL18R1,IL18RAP,IL2RA,IL6,IRF1,LIF,NFIL3,PDCD1,PIM1,SAMHD1,SERPINB1,SOCS2
UP	oblimersen		biologic drug	Activated	3.85	1.06e-06	ADM,ATG13,BCL2L1,CDKN1A,CEBPD,CXCL8,GADD45A,GADD45B,HIST1H2AE,IFI16,IFRD1,IL24,IRF7,MAFF,RNF114
UP	SAA		group	Activated	2.762	1.2e-06	CCL2,CSF1,CXCL8,F3,ICAM1,IL1B,IL6,MMP1,MRC1,RELA,TFPI,TLR2
UP	AGN194204		chemical drug	Activated	5.047	1.29e-06	ANXA2,BCL2A1,CDKN1A,CLIC4,DGKA,DHCR7,EMP1,EMP3,FURIN,GADD45A,GBP2,HIC1,HIST1H1C,HK2,IFITM3,IL1R2,IL2RA,IL4R,IRF1,IRS2,KLF6,LMNA,PHLDA1,PIM1,PLIN2,SEMA4B,TIMP1,TRAF4
UP	USF1		transcription regulator	Activated	2.4	1.35e-06	ABCA1,AGTRAP,BRCA2,CHI3L1,FBXO32,HAMP,HGF,IGFBP1,IGFBP3,MYH9,SERPINE1,SHBG,SLC22A2,SYNPO,TNFAIP3,TP53,TXNIP,TYR
UP	CD14	1.343	transmembrane receptor	Activated	3.51	1.36e-06	BCL2A1,CCL2,CISH,CXCL2,CXCL8,F3,ICAM1,IL1B,IL1R1,IL2RA,IL6,SOCS1,SOCS3,TLR2,TNFAIP3
UP	streptozocin		chemical drug	Activated	2.385	1.37e-06	ADIPOR2,AGER,ALB,ANGPT2,AQP9,AVP,BCL2L1,CCND3,COL1A1,COL3A1,COL4A1,EGF,FABP4,FBXO32,HMOX1,ICAM1,IGFALS,IGFBP1,IL1B,IL6,INSR,IRS2,LGALS3,LMNB1,PCK1,PPARD,RELA,SERPINE1,SLC2A4,SLC2A5,SOD2,TNFRSF1A,VIM
UP	cigarette smoke		chemical toxicant	Activated	3.721	1.42e-06	ABCA1,ADM,AREG,ATF4,BCL2L1,CCL2,CDKN1A,COL4A2,CXCL2,CXCL8,CYP1B1,DDIT4,DNAJB5,FABP5,FOSL1,FOXO3,FTL,GADD45G,HMOX1,ICAM1,IL1B,IL6,MAFF,MMP1,P2RX1,PGF,PTP4A1,PTPN1,RUNX3,SERPINA3,SERPINE1,SOCS2,SOD2,TIMP1,TP53
UP	estrogen		chemical drug	Activated	3.653	1.46e-06	ABCA1,ALB,AREG,AXL,BARD1,BCL3,CCL2,CDKN1A,COL1A1,COL3A1,COL4A2,EGF,FBLN1,FTH1,GALK1,HGF,ICAM1,IGFBP2,IGFBP4,IL1B,IL1RL1,IL6,ITGA5,JUNB,LCN2,LIF,MDM2,NAMPT,NFIL3,PIM1,PPRC1,PTGDS,PTTG1,RARA,SERPINA3,SMAD3,TGFB3,TP53,UNG,ZFP36
UP	mir-223		microrna	Activated	2.035	1.47e-06	ABCA1,C7,CD180,CD93,CLEC4E,CSF1,EGF,EGR3,EMP1,FAM20C,HLA-DOB,ICAM1,IFI16,IL1B,IL6,LY96,MMP8,MT1E,PADI4,S100A6,S100A9,SLC2A4,SLC39A1,STAT3
UP	25-hydroxycholesterol		chemical reagent	Activated	2.655	1.67e-06	ABCA1,ABCG1,ACSL1,APOD,ATF4,CXCL8,FOSL1,FOSL2,HMOX1,IL1B,IL6,JUNB,JUND,MAFF,NFKBIA,TRIB3
UP	ATM		kinase	Activated	2.026	1.67e-06	ACTB,BCL2L1,CDKN1A,CXCL8,GADD45A,GADD45B,GADD45G,HMOX1,IL6,IRF1,MXD3,SERPINE1,TGM2,TNFAIP3,TNFRSF10B,TP53
UP	RHOA		enzyme	Activated	2.408	1.69e-06	ACTA1,BCL2L1,CDKN1A,CEBPB,COL1A1,COL3A1,CXCL8,GDF15,ICAM1,IL1B,IL6,MMP1,NFKBIB,RHOB,RHOC,SNAI2,SOX9,SRF,STAT3
UP	Pkc(s)		group	Activated	3.543	1.7e-06	ABCA1,ADM,BCL2L1,CCAR1,CCL2,CCND3,CDKN1A,COL3A1,CXCL8,EDN1,ERN1,F3,FABP4,FGF2,FOSL1,GADD45A,GADD45B,GRHL3,HMOX1,IL1B,IL6,ITGA5,JUNB,KLF6,MMP1,PER1,PHLDA1,RARA,S100A8,SERPINE1,STC1,STC2,TH
UP	KLF4		transcription regulator	Activated	2.258	1.72e-06	ADGRE1,ALB,BCL2L1,CCND2,CD14,CD44,CDKN1A,COL1A1,CXCL8,DUSP5,EPHA2,FOXF1,GRHL3,ID3,IFITM3,IL6,KRT17,KRT7,LGR5,MRC1,MSX2,PECAM1,PLAUR,PRDM1,SERPINA1,SERPINE1,SLC4A7,SLPI,SNAI2,SOCS1,SOD2,SPHK1,TGFB3,THBD,TNC,TP53,VIM
UP	IL7		cytokine	Activated	4.17	1.74e-06	BCL2L1,CCL2,CCND2,CCND3,CDKN1A,CISH,COL1A1,CSF1,CXCL1,DUSP5,HCST,IL18R1,IL18RAP,IL1R1,IL24,IL2RA,IL6,JAK3,LIF,PDCD1,PIM1,RGS16,SOCS1,SOCS3,TNFRSF9
UP	nitrofurantoin		chemical drug	Activated	2.749	1.88e-06	ACADVL,ACTB,ALB,ANXA2,BCL2L1,CRP,GADD45A,GAS5,HMOX1,IFRD1,IGFBP1,IGFBP3,IL1B,IL6,ITGB4,LGALS3,NFKBIA,RPL13,RPL13A,RPL27,RPL6,RPS8,RPS9,S100A11,SERPINA1,TIMP1,TNFRSF12A,TP53
UP	CpG oligonucleotide		chemical drug	Activated	4.454	1.99e-06	ABCA1,BCL2A1,BIRC7,C2,CASP4,CD14,CD63,CEBPB,CLEC4E,CXCL2,CXCL8,FCGR2B,ICAM1,IL1B,IL2RA,IL6,PDCD1,PLAGL2,RASSF4,RELA,SERPINE1,SOD2,TLR2,TNFSF13B,VASP
UP	okadaic acid		chemical toxicant	Activated	2.633	2.03e-06	BCL2L1,BCL6,CCND2,CCND3,CXCL2,CXCL8,CYP1B1,FAM89B,FOSL2,IL1B,IL6,JUNB,JUND,MAP3K8,MMP1,NDRG1,PIM1,SAA1,TK1
UP	RETN		other	Activated	2.273	2.05e-06	AGRP,CCL2,EDN1,FURIN,HMOX1,ICAM1,IL6,INSR,RELA,SERPINE1,SLC2A4,SOCS3,STAT3
UP	MIF		cytokine	Activated	3.819	2.08e-06	ADGRE1,ATF5,CCL2,CD44,CEBPB,COL1A1,CRP,CXCL2,CXCL8,HGF,ICAM1,IL15RA,IL17RA,IL1B,IL2RA,IL4R,IL6,IL6ST,LTBR,MMP1,RPS27,TIMP1
UP	hyaluronic acid		chemical - endogenous mammalian	Activated	2.885	2.08e-06	ACAN,BCL2L1,BCL3,CD44,CXCL2,CXCL8,ICAM1,IL1B,IL6,IRAK3,LY96,MMP1,NFKBIA,RHOC,SERPINE1,SOCS3,SOX9,SPHK1,TIMP1,TLR2,TNFAIP3,TNFSF14
UP	ETS1		transcription regulator	Activated	2.957	2.1e-06	BCL2L1,CCL2,CD14,CD44,CD79A,CDK2,CDKN1A,FCGR2A,HCST,HGF,HMOX1,HSPB8,ICAM1,IL24,IL2RA,ITGA10,JUNB,MDM2,MMP1,NFIL3,NKX3-1,PML,PRDM1,RHOBTB3,RUNX1,RUNX3,SERPINE1,SNAI1,SRGN,SZRD1,TNFSF14,TP53,WAS
UP	gentamicin		chemical drug	Activated	4.243	2.11e-06	BTG3,CCL2,CEBPB,DDX39A,EGF,EIF2B4,GADD45A,GAS5,GDF15,H3F3A/H3F3B,HBB,HMOX1,ICAM1,IFRD1,IGFBP1,IGFBP3,IL1B,IRF1,IRF7,JUNB,KLF6,LCN2,MDM2,MPST,MYO1G,PFDN2,PLIN2,PTBP1,PTP4A1,PTPN1,RGCC,TIMP1,TMEM120A,TP53,TSC22D1,YBX3
UP	NEDD9		other	Activated	3.464	2.31e-06	ADM,BHLHE40,DDIT4,ERRFI1,GDF15,PCK1,PLIN2,PPP1R3B,SERPINE1,STC1,TXNIP,VIM
UP	CP-55940		chemical reagent	Activated	2.188	2.31e-06	ACTB,BCL2L1,CCL2,CSF1,CXCL8,GADD45A,JUNB,MDM2,NFKBIA,RPL13A,RPS9,TNFAIP3
UP	Fibrinogen		complex	Activated	2.549	2.35e-06	BCL3,CCL2,CXCL1,CXCL8,F3,ICAM1,IL1B,IL6,TLR2
UP	F7		peptidase	Activated	2.825	2.38e-06	CXCL2,CXCL8,F3,FOSL1,GADD45A,IL1B,IL6,LIF,PLAUR,RELA,ZFP36
UP	STAT1/3/5 dimer		complex	Activated	2.63	2.41e-06	BCL3,CHI3L1,CISH,MMP1,MT2A,SOCS2,SOCS3
UP	ATF2		transcription regulator	Activated	2.376	2.43e-06	ACTB,BCL2A1,BCL2L1,CCL26,CD79A,CXCL8,DUSP5,GADD45A,IL1RL1,IL6,MMP1,MT2A,NUPR1,PCK1,RELA,RHOB,SNAI2,SOD2,TH
UP	reactive oxygen species		chemical toxicant	Activated	3.488	2.54e-06	BCL2L1,CCL2,CDKN1A,CXCL8,EDN1,EIF4EBP1,F3,FGF2,FOXO3,GADD45A,GLRX,HMOX1,ICAM1,IL1B,IL6,KLF6,MDM2,MMP1,SERPINE1,SOD2,TLR2,TNFAIP3,TP53
UP	pirinixic acid		chemical toxicant	Activated	4.44	2.64e-06	ABCA1,ABCC3,ACACB,ACADVL,ACSL1,ACSL5,ADH4,ADIPOR2,AFP,ANGPTL4,ANXA2,APOM,AQP9,CCL2,CCND3,CD63,CDK2,CDKN1A,COL1A1,CRP,CXCL8,F3,FABP4,FABP5,FADS1,FCER1G,FURIN,GADD45A,GADD45B,GLUL,GNB4,HGF,HILPDA,HIST1H1C,HMOX1,IFITM3,IL1B,IL6,JUNB,LCN2,LGALS3,MAP3K8,MEST,NFKBIA,NR1H2,PDK4,PHLDA1,PLIN2,PLIN5,SAA1,SERPINE1,SLC2A4,TP53,TSKU
UP	PPRC1	0.717	transcription regulator	Activated	3.556	2.71e-06	ATF4,CCL20,CXCL8,DDIT4,DUSP5,ERRFI1,GDF15,HK2,LCN2,NAMPT,OLAH,PHLDA1,TMEM154
UP	Ifn gamma		complex	Activated	2.543	2.8e-06	BCL2L1,CCL2,CDKN1A,CHI3L1,COL1A1,CXCL8,EDN1,ICAM1,IGFBP4,IL17RA,IL1B,IL32,LIF,LY96,PCK1,PML,SOCS1,SOCS3,TNFRSF9,VSIG4
UP	Tlr		group	Activated	4.36	2.82e-06	BCL6,CASP4,CCL2,CISH,CXCL8,FPR2,ICAM1,IL1B,IL6,IRAK3,IRF1,IRF7,LCN2,NFKBIA,RGS16,RGS20,SOCS1,SOCS3,SPHK1,TNFAIP3,TNFSF13B,ZC3H12A
UP	PLG		peptidase	Activated	3.998	2.82e-06	AGER,CCL2,CLIC4,CNN2,COL1A1,CSF1,EDN1,F3,FCGR2B,IL1B,IL1RL1,IL6,MMP1,MXI1,NOD1,PECAM1,SERPINE1
UP	PTK2		kinase	Activated	2.577	2.86e-06	ACTA1,CDKN1A,COL1A1,CSPG4,IL6,ITGA5,LPP,PALLD,PRRX1,SERPINB1,SNAI1,TIMP1,TNC,TP53
UP	isoproterenol		chemical drug	Activated	3.669	2.98e-06	ABL1,APLNR,CREM,CYP1B1,DHRS3,EDN1,FGF2,FOSL1,FOSL2,FPR2,HMOX1,IL1B,IL6,JUNB,LGALS12,NAMPT,NFATC4,NGF,PCK1,PDGFA,PLIN2,TH,TIMP1,TYR,TYRO3
UP	TGFB3	1.24	growth factor	Activated	3.889	3.08e-06	ACTA1,ACTG2,BHLHE40,CDKN1A,COL1A1,COL3A1,FGF2,FOSL2,JUND,LTBP2,MAPK11,MGP,MMP1,PALLD,PLAUR,SERPINE1,SNAI1,SNAI2,TGFB3,TGFBR3,TNC
UP	NR3C2		ligand-dependent nuclear receptor	Activated	3.371	3.08e-06	BCL2A1,BCL2L1,CNN3,COL1A1,COL3A1,DDIT4,DES,EDN1,FGF2,FKBP5,ICAM1,IL1B,IL6,KLF9,MSRB1,PGF,SERPINA3,SERPINE1,SGK1,TP53,TSC22D3
UP	Am 580		chemical toxicant	Activated	2.525	3.36e-06	ADM,APOD,CD1D,F3,IFNGR1,IRF1,RARA,SOX9,TGM2,THBD,TIMP1
UP	SSRP1		other	Activated	2.216	3.36e-06	ACTA1,CDKN1A,DUSP5,HIST1H1C,HIST1H2AC,LOXL2,MDM2,MSN,PDGFA,RN7SL1,SRF
UP	IFI16	1.199	transcription regulator	Activated	3.411	3.44e-06	AREG,CCL2,CCL20,CDKN1A,CXCL8,EDN1,GADD45A,ICAM1,IFI16,IL1B,IL6,MDM2,MGST1,MTHFD2,NFKBIA,PIM1,TYR
UP	Nfat (family)		group	Activated	4.221	3.45e-06	B4GALT1,BAK1,CCL2,CXCL8,EHD4,ELL2,FABP4,FGF18,ICAM1,KLF6,PDGFA,RCAN1,RELB,SAMD4A,SDC4,SERPINE1,SOD2,SPOCD1,TNFSF14
UP	bromodeoxyuridine		chemical drug	Activated	3.207	3.66e-06	CSF1,CXCL8,F3,IFI16,IGFBP3,IGFBP4,IL1B,IL24,IL6,IRF1,IRF7,PML,SERPINE1,TYR
UP	CXCL8	1.301	cytokine	Activated	2.506	4.17e-06	BCL2L1,CD44,CR1,CXCL2,CXCL8,F3,ICAM1,IFRD1,IL1B,IL2RA,ITGA5,LGALS3,NFKBIA,NOX1,SOCS1,TNFRSF10B,ZFP36
UP	captopril		chemical drug	Activated	2.068	4.17e-06	BGN,CD44,F3,FBLIM1,FCGR2A,GAS5,HMOX1,IGFBP1,IL6,LCN2,LGALS3,LTBP2,MRC1,S100A11,TGFB3,TIMP1,TNFRSF12A
UP	Fcer1		complex	Activated	3.384	4.38e-06	BCL2A1,CCL2,CSF1,CXCL8,DUSP6,FCGR2B,IL1B,IL6,LIF,MAP2K3,MRC1,RELA,S1PR2,SPHK1,TNFRSF9
UP	TNFSF13B	0.787	cytokine	Activated	2.699	4.38e-06	BCL2A1,BCL2L1,BCL6,CCL2,CCND2,CXCL6,CXCL8,DUSP5,FCGR2B,ICAM1,NAMPT,NFKB2,PRDM1,RELB,TP53
UP	cholecalciferol		chemical - endogenous mammalian	Activated	3.333	4.39e-06	ADGRG1,ANKRD22,ANXA2,BCL2L1,CAMP,CCL2,CD14,CD209,CEBPB,CEBPD,COL1A1,CSF1,EDN1,F13A1,FAM20C,IGFBP3,LRRC25,PRKX,RARA,RUNX3,SERPINB8,SERPINE1
UP	arsenic trioxide		chemical drug	Activated	3.044	4.39e-06	BACH1,BCL2A1,BCL2L1,BLVRB,CCL2,CD44,CDKN1A,CTH,CXCL8,DHCR7,FADS1,FTH1,GGT1,GLRX,HMOX1,IRF1,MSN,MT1X,MT2A,NFKBIA,PML,RELA,S100A8,TNFRSF10B,TP53
UP	MET		kinase	Activated	4.094	4.55e-06	AREG,ARID5A,CCND2,CD44,CDKN1A,CXCL1,CXCL8,EDN1,FBXO32,HGF,HMOX1,IL15RA,IL1B,IL6,MDM2,RUNX1,SLA,SOCS3,SOD2,TSC22D1
UP	norepinephrine		chemical - endogenous mammalian	Activated	2.706	4.58e-06	AANAT,ABCA1,ACTA1,ADRA2B,CEBPB,CITED4,CREM,CXCL8,DES,EDN1,FGF2,FOSL2,FPR2,FTH1,GDF15,HMOX1,IL1B,IL6,IRS2,KCTD3,NFKBIA,NGF,PADI4,PER1,SERPINE1,SGK1,SLC2A4
UP	IL17F		cytokine	Activated	3.064	4.62e-06	CCL2,CCL20,CXCL1,CXCL2,CXCL6,CXCL8,ICAM1,IL6,MMP1,TRAF3IP2
UP	cocaine		chemical drug	Activated	4.112	4.64e-06	AANAT,ARC,BHLHE40,CCL2,CXCL2,CXCL8,DUSP14,DUSP5,FGF2,FHL2,FOSL1,FOXO3,GABRD,GADD45A,GADD45B,ICAM1,IL6,IRS2,JUNB,MEST,MIDN,NAB2,NFKB2,NPTX2,PER1,PPP1R1B,PPRC1,SERTAD1,TH,TIPARP
UP	RETNLB		other	Activated	3.401	5.04e-06	BMP1,CCL2,COL1A1,FABP4,IL1B,IL4R,IRS2,KLF15,LMNB1,MAP3K6,MSN,PLA1A,SOCS2,STOM,TIMP1,TLR2,TNNC1
UP	HMGB1		transcription regulator	Activated	2.518	5.04e-06	AGER,CCL2,CCL20,CDKN1A,CXCL8,GLUL,ICAM1,IL1B,IL1R1,IL6,INSR,MDM2,MMP1,MRC1,RELB,TH,TLR2
UP	Pka		complex	Activated	3.723	5.1e-06	ARC,AREG,CCND3,CD14,CD44,CDK2,CDKN1A,CEBPB,CREM,EDN1,HMOX1,IL6,IRF1,JUNB,KLF6,MEST,NGF,NOX1,PCK1,PNMT,PPP1R1B,RUNX1,SGK1,SOX9
UP	IRF6		transcription regulator	Activated	3.385	5.65e-06	ALOX15B,CCL2,CD14,CXCL8,FPR2,GRHL3,IL1B,IL6,LCN2,SLC7A2,SOCS1,SOD2
UP	PIM1	1.793	kinase	Activated	2.781	5.88e-06	BCL2L1,CCND2,CCND3,CDKN1A,EPHA2,FOSL1,IL2RA,IL6,INSR,MDM2,NKX3-1,PIM1,SOCS1,TP53
UP	PIK3R1		kinase	Activated	3.117	6.06e-06	ATF4,ATF5,BCL2L1,CCND2,CXCL8,ERN1,F3,HMOX1,ICAM1,IL1B,IL6,IRF7,PCK1,SERPINE1,SOD2,TRIB3,TXNIP
UP	hemoglobin		complex	Activated	2.222	6.29e-06	ADM,CD163,CDKN1A,CXCL8,EDN1,HMOX1,IL6,MGST1
UP	LCN2	1.961	transporter	Activated	2.291	7.17e-06	ACTN1,ATF5,CCL20,COL1A1,CORO1C,CXCL2,CXCL6,HMOX1,IL1B,IL6,MRC1,MSN,NR1H2,RARA,TAGLN2,VIM
UP	3-deazaneplanocin		chemical drug	Activated	3.063	7.38e-06	BCL2L1,CDKN1A,FBXO32,IGFBP3,KLF6,KRT17,KRT7,MVP,NUPR1,PPP1R18,SELENOS,SLPI,SNX33,TSC22D3
UP	zymosan		chemical - endogenous non-mammalian	Activated	2.028	7.38e-06	C10orf10,CR1,CSF1,CXCL2,CXCL8,FPR2,HMOX1,IL1B,IL4R,IL6,LIF,SOCS1,SOCS3,TLR2
UP	nitric oxide		chemical - endogenous mammalian	Activated	2.151	7.74e-06	AVP,BCL2L1,CD44,CDKN1A,CXCL8,DUSP6,ECE1,EDN1,EN2,FTH1,GADD45A,HMOX1,IL1B,IL6,JUNB,MDM2,MGST1,NDRG1,NID1,PECAM1,PGF,RHBDF2,SGK1,TK1,TNFSF13B,TP53
UP	carbon tetrachloride		chemical toxicant	Activated	4.991	7.84e-06	BCL2L1,CDKN1A,COL1A1,COL3A1,CXCL6,DES,EGF,GADD45A,GADD45B,GDF15,HGF,HMOX1,ICAM1,IGFBP1,IL1B,IL6,JUNB,JUND,PDGFA,PECAM1,PPARD,PTP4A1,RAB13,S100A6,S1PR2,S1PR3,SMAD3,SOD2,SPHK1,TIMP1,TNFRSF12A
UP	FGFR1		kinase	Activated	2.911	8.4e-06	CCND2,CDKN1A,COL1A1,DNAJC1,EBI3,EIF4EBP1,EIF5A,EIF5B,FGF2,HAMP,HGF,IL6,LIF,MMP1,PLAUR,RPS6,TH,VIM
UP	IRF8		transcription regulator	Activated	2.882	8.74e-06	ADGRE1,ARID5B,BCL2L1,BCL6,CD14,CDKN1A,CREM,ETV6,ICAM1,ID3,IL17RA,IL1B,IL6,KLF6,LHX2,LIF,MAFB,MDM2,PML,PRDM1,TK1,TNFSF13B,TP53
UP	SFN		other	Activated	2.646	9.35e-06	BCL6,F3,FKBP5,IL1R1,PDK4,PPP1R1B,SGK1
UP	tosedostat		chemical drug	Activated	3.148	9.42e-06	ATF5,CDKN1A,CEBPB,CTH,CXCL8,DDIT4,GADD45A,STC2,TRIB3,WARS
UP	IL17RA	0.856	transmembrane receptor	Activated	2.209	9.42e-06	CCL20,CXCL2,CXCL6,CXCL8,HAMP,IL1B,IL6,S100A8,S100A9,TIMP1
UP	PRKCQ		kinase	Activated	2.053	9.42e-06	BCL2L1,CD44,CDKN1A,FOSL1,IL2RA,IL6,MMP1,NFKB2,STAT3,TNFRSF4
UP	tetrachlorodibenzodioxin		chemical toxicant	Activated	2.169	9.59e-06	ACTN1,ADIPOR2,ADM,ATF4,ATOH8,BTG1,CDK2,CDKN1A,CEBPB,CXCL8,CYP1B1,DSC2,EDN1,EGF,EMP3,GABRD,HDAC7,HMOX1,IGFBP1,IL1B,IL2RA,IL6,ITGA5,JUND,KRT7,MMP1,PCK1,PPBP,PRDM1,RELA,S100A8,S100A9,SAA1,SERPINE1,SESN1,SHB,SLC2A4,SOCS2,STC2,STEAP4,TGFB3,TH,TIPARP,TK1,TNC,TP53
UP	methyl methanesulfonate		chemical toxicant	Activated	3.087	9.74e-06	BTG1,CDKN1A,EIF1,GADD45A,GADD45B,GADD45G,LIF,MDM2,PHLDA3,SNAI1,TP53,VIM
UP	TNFSF12		cytokine	Activated	3.31	9.78e-06	BCL2L1,CCL2,CLEC4E,CXCL2,CXCL6,CXCL8,FBXO32,ICAM1,IL1B,IL1R2,IL6,KLF15,MMP1,NFKB2,NFKBIA,S100A8,S100A9,SLC2A4,TIMP1,TNFRSF12A
UP	aldosterone		chemical - endogenous mammalian	Activated	4.241	9.94e-06	ACTA1,ADM,CCL2,COL1A1,COL3A1,EDN1,ELL,FABP4,FKBP5,ICAM1,IL6,NFKBIA,NOX1,PDGFA,PER1,PGF,PLAUR,PTPN1,SERPINE1,SGK1,TSC22D3,WNK4,ZBTB16
UP	TET2		enzyme	Activated	3.71	1.01e-05	ANXA2,BCL3,BHLHE40,FAM129B,FCN1,FOSL2,HAL,HS6ST1,IFITM3,IL1B,IL1R1,MAFF,MMP8,PPP1R13L,PXDC1,S100A8,SEC14L1,SLC6A8,TIMP1,TNFSF14,ZBTB16
UP	Pro-inflammatory Cytokine		group	Activated	2.949	1.01e-05	ADIPOR2,ADM,F3,FGF2,GLUL,HAMP,HMOX1,HP,ICAM1,IL6,LCN2,SDC4,SOCS3,TIMP1,TLR2
UP	kainic acid		chemical toxicant	Activated	3.703	1.23e-05	APOLD1,ATF4,BCL2L1,CEBPB,CREM,CSRNP1,EGF,ERRFI1,FGF2,FOSL1,FOSL2,GADD45B,IL1B,JUNB,JUND,LCN2,NFIL3,NGF,PER1,PIM3,PNMT,TIMP1,TIPARP,TP53
UP	MTPN		transcription regulator	Activated	4.069	1.23e-05	APOD,BCL2A1,BCL2L1,CCND2,CCND3,COL1A1,EDN1,FBLN1,GAS5,IL6,RELA,S100A6,S100A8,SERPINE1,TGFB3,TH,TNFRSF1A
UP	MAP3K14		kinase	Activated	2.902	1.24e-05	BCL2L1,CD44,CXCL1,CXCL2,CXCL8,GADD45A,ICAM1,IL1R2,IL6,NFKB2,NFKBIA,RCAN1,RELA,RELB,TNFAIP3
UP	JUND	0.706	transcription regulator	Activated	2.091	1.24e-05	BCL3,F3,FOSL1,FTH1,HMOX1,IL6,ITGB4,JUND,MMP1,PLAUR,SAT1,SOCS1,TH,TIMP1,TK1
UP	ionomycin		chemical reagent	Activated	4.219	1.26e-05	ACAN,BCL2A1,BCL2L1,CCND2,CXCL8,DGKA,EBI3,EIF4EBP1,ERFE,FCGR1A,FGF18,ICAM1,IL2RA,IL6,NFIL3,NGF,PDCD1,PIM1,PTPN1,RCAN1,RELA,SGK1,SOCS2,STAT3,STC1,TLR2,TNFSF14
UP	IL6ST	0.623	transmembrane receptor	Activated	2.345	1.41e-05	ALB,BCL2L1,HAMP,HP,IL6,IL6R,IRF1,JUNB,PIM1,SOCS1,SOCS3,STAT3,TNFRSF1A,TNFRSF1B
UP	TGFBR1		kinase	Activated	3.533	1.51e-05	BGN,BHLHE40,CDKN1A,COL1A1,EDN1,FMOD,GJA4,HMOX1,OSR1,PDK4,RUNX1,SERPINE1,SNAI1,SNAI2,VIM,ZFP36
UP	PDX1		transcription regulator	Activated	2.982	1.57e-05	ACTB,ALB,ANXA2,ARRDC4,CD44,COL1A1,COL3A1,CREM,CSNK2B,CXCL2,DUSP5,DUSP6,EFNA1,F3,FGF2,GALNT18,ID3,IGFBP3,IL1B,IL6,IRS2,JUNB,KLF6,NPTX2,PTP4A1,TGFBR3,TXNIP
UP	HOXA5		transcription regulator	Activated	2.51	1.61e-05	CDKN1A,CXCL8,GADD45B,IGFBP1,MDM2,SAT1,TGFB3,TP53
UP	etoposide		chemical drug	Activated	3.526	1.7e-05	ABCG1,BCL2A1,BCL2L1,CDKN1A,CXCL8,DDIT4,FOXF1,FTH1,GADD45A,GDF15,HK2,IL1B,IRF1,IRF7,MDM2,MMP1,NFKB2,RELB,SGK1,SOD2,SPHK1,TK1,TNFAIP3,TNFRSF10B,TNFRSF1A,TP53
UP	F2RL1		g-protein coupled receptor	Activated	3.091	1.74e-05	AREG,CCL2,CXCL1,CXCL8,DUSP6,F3,FPR2,GBP2,IL1B,IL6,ITGB4,LIF,PELI1,TXNIP
UP	ITGB3		transmembrane receptor	Activated	2.595	1.81e-05	BCL2L1,COL1A1,CSF1,IL1B,ITGA5,MMP1,ODAM,OSM,PLAUR,RUNX1,SERPINE1,SMAD3,SNAI2,SNRPA,TIMP1
UP	TSC22D1	0.914	transcription regulator	Activated	2.236	1.91e-05	CXCL8,IL1B,IL6,SERPINE1,TP53
UP	KDM3A		transcription regulator	Activated	2.219	1.91e-05	ADM,EDN1,GDF15,HMOX1,SERPINE1
UP	A23187		chemical reagent	Activated	2.91	1.99e-05	CD14,CXCL8,DDIT4,FGF2,FOSL1,ICAM1,ID3,IL1RL1,IL6,JUNB,LCN2,MAP3K8,NGF,RCAN1,S100A2,SDF2L1,SERPINE1,SHC1,TLR2,TP53
UP	hydroxyurea		chemical drug	Activated	2.225	2.13e-05	CCL2,CCND2,CCND3,CDKN1A,EDN1,GADD45A,HBB,ICAM1,KRT16,LGALS12,MDM2,POLA2,TK1,TP53
UP	WNT5A		cytokine	Activated	2.262	2.25e-05	AREG,BCL2L1,CCL2,CD14,COL1A1,CRYAB,CXCL1,CXCL2,CXCL6,CXCL8,ID3,IL1B,IL6,IRF1,MMP1,PGF,SNAI1,SOCS3,STAT3,STC1,VIM
UP	BMP6		growth factor	Activated	3.605	2.53e-05	ALDH1A2,CD44,CDKN1A,CYP1B1,EPHX1,ERRFI1,ETV5,FOSL1,GNB4,HAMP,HMOX1,ID3,IL6,ITGA5,SERPINE1,SNAI1,TIMP1,TNFRSF12A
UP	F2R		g-protein coupled receptor	Activated	3.349	2.59e-05	ANGPT2,CCL2,CXCL8,ECE1,EGR3,F3,HAMP,HMOX1,ICAM1,IL1B,IL6,TGM2,TNFAIP3,TP53
UP	MAP2K3	1.238	kinase	Activated	2.917	2.61e-05	ACTA1,CCL8,CDKN1A,COL1A1,COL3A1,CXCL8,ICAM1,IL1B,IL6,MMP1,RAB34,RELA,SERPINE1,SGK1,SLC2A4
UP	lysophosphatidylcholine		chemical - other	Activated	2.442	2.66e-05	CCL2,CXCL1,CXCL8,F3,ICAM1,IL1B,IL2RA,IL6,MMP1,PLAUR,SERPINE1
UP	cardiotoxin		chemical - other	Activated	3.742	2.77e-05	ACSL5,BGN,CCL2,CCND2,CCND3,CD180,FBL,HGF,IL1B,IL1R1,IL4R,IL6R,ITGA5,MEST,MRC1,MYH9,NASP,RPSA,STAT3,STXBP2,TIMP1,TNFRSF1B,TNNC1,TSC22D1
UP	GDF2		growth factor	Activated	3.363	3.25e-05	COL1A1,CRYAB,CXCL8,EDN1,FMOD,GADD45B,GJA4,HAMP,HSPB8,ID3,LYVE1,MSX2,NGF,NINJ1,PIM3,RAMP1,SOCS2
UP	D-galactosamine		chemical - endogenous mammalian	Activated	2.234	3.43e-05	ALB,CD14,CXCL2,GDF15,ICAM1,IL6,JUNB,JUND,SOD2,TIMP1,TNFRSF1A
UP	PTGS2		enzyme	Activated	3.057	3.53e-05	ANGPT2,ANXA2,AREG,BCL2L1,CCL2,CD163,CD44,CDKN1A,CXCL8,CYP1B1,FABP4,ICAM1,IGFBP3,IL1B,IL6,ITGB4,MMP1,NOP2,RPS19,SNAI1,ST3GAL1,STC1,TGM2,TNFRSF10B,TP53
UP	GnRH-A		chemical reagent	Activated	2.898	3.72e-05	CDKN1A,CREM,FOSL1,GADD45B,JUNB,KLF6,MVK,PER1,PPIE,PTGDS,RASD1,SAG,SERPINE1,TMBIM1,ZFP36
UP	SN-38		chemical drug	Activated	2.373	4.3e-05	BAK1,BCL2L1,CCL20,CDKN1A,GDF15,HK2,NAMPT,PPRC1,TNFRSF10B,TP53
UP	D-fructose		chemical - endogenous mammalian	Activated	3.133	4.38e-05	COL1A1,COL3A1,CXCL2,FABP4,HP,ICAM1,IL1B,IL6,SLC2A4,SLC2A5,TIMP1
UP	TMEM173		other	Activated	3.124	4.38e-05	CXCL2,GJA4,HOPX,IFI16,IL1B,IL6,IRF7,LCN2,LIF,PLEKHA4,RGS16
UP	phorbol esters		chemical - other	Activated	3.926	4.39e-05	CD44,CXCL6,CXCL8,HK2,IGFBP1,IL1B,IL1R1,IL2RA,IL6,JUNB,LIF,MMP1,OSM,PDGFA,PTGDS,SOD2,TIMP1
UP	PRKCE		kinase	Activated	3.561	4.41e-05	BCL2L1,CCND3,CDKN1A,CEBPB,CRP,CXCL8,FCGR1A,IL1B,IL2RA,IL6,IL6ST,JUNB,PDGFA,PIM1,STAT3
UP	MAP2K4		kinase	Activated	3.42	4.47e-05	BCL2L1,CD44,CDKN1A,CRP,CXCL8,ERRFI1,GADD45A,IL6,MMP1,PAK2,PPARD,STAT3,TP53
UP	IL12B		cytokine	Activated	2.514	4.47e-05	CEBPD,CXCL8,DUSP5,ERN1,ICAM1,IL1B,IL6,MAP3K8,S100A8,S100A9,SOCS1,SOCS3,STAT3
UP	T		transcription regulator	Activated	2.646	4.47e-05	ACAN,CD151,CD44,COL1A1,FMOD,MGP,SOX9
UP	CDK5R1		kinase	Activated	2.236	4.47e-05	CD14,CD63,CXCL8,IL6,PPP1R1B,SERPINE1,TH
UP	TNFSF10		cytokine	Activated	2.048	4.5e-05	ANGPT2,BAK1,BCL2L1,CD14,CXCL8,FTH1,IFI16,IFITM2,IL1B,IL2RA,IL6,NFKBIA,RCAN1,RELA,TIMP1,TNFAIP3,TNFRSF10B,TP53
UP	TSH		complex	Activated	3.08	4.54e-05	CCND3,CDK2,CDKN1A,CXCL8,FTH1,IGFBP3,IL6,INSR,JUNB,PPARD,SLC2A4,SOCS1,SOCS3,SOD2
UP	IL26		cytokine	Activated	2	4.84e-05	CCL20,CXCL8,ICAM1,IL1B,IL6
UP	TBK1		kinase	Activated	3.436	4.84e-05	BCL2L1,CXCL2,CXCL8,EDN1,ICAM1,IL15RA,IL1B,IL6,IRF7,ISG20,PLA1A,RELA,RGCC,TLR2,TSC22D1,ZC3H12A
UP	IL17C		cytokine	Activated	2.96	5.05e-05	BCL2L1,CCL20,CXCL8,IL1B,IL6,LCN2,S100A8,S100A9,SGK1
UP	methylnitronitrosoguanidine		chemical toxicant	Activated	2.9	5.05e-05	BAK1,BTG1,CDKN1A,GADD45A,GDF15,IRF1,MDM2,SERPINE1,TP53
UP	EIF2AK3		kinase	Activated	2.404	5.17e-05	ATF4,ATF5,CEBPB,EIF4EBP1,FGF2,FOSL1,GADD45A,LMO4,NDRG1,NFIL3,NFKB2,NUPR1,PRDM1,RELB,TP53,TXNIP,WARS,ZFP36
UP	cyclophosphamide		chemical drug	Activated	3.046	5.21e-05	CD44,FCGR2A,GAS5,IGFBP1,IL18R1,IL1B,IL1R2,IL6,LGALS3,NGF,PLA1A,S100A11,SOX9,TIMP1,TNFRSF12A
UP	cobalt chloride		chemical reagent	Activated	2.867	5.21e-05	ADM,BACH1,BHLHE40,CDKN1A,CXCL8,CYP1B1,DDIT4,HIF3A,HMOX1,MDM2,NDRG1,PLAUR,SPHK1,TH,TP53
UP	carrageenan		chemical - endogenous non-mammalian	Activated	3.257	5.56e-05	CXCL2,CXCL8,FOSL1,FOSL2,ICAM1,IL1B,IL6,JUNB,JUND,NGF,RPS6
UP	EIF4E		translation regulator	Activated	4.396	5.61e-05	BAK1,BCL2L1,CDK2,CDKN1A,CEBPB,EIF4EBP1,FGF2,FOSL1,HMOX1,IGFBP4,IL15RA,LSM7,NFKBIA,PGF,PIM1,PLAUR,PPBP,SERTAD1,SIVA1,SNRPA,SPHK1,TP53
UP	metribolone		chemical reagent	Activated	2.641	5.86e-05	ACTN1,BCL2L1,BMPR1B,CDKN1A,CRYAB,ERRFI1,FGFRL1,FHL2,FKBP5,FPR1,GADD45G,GDF15,HK2,IFITM2,IL6,ITGB4,MMP1,NCOR1,NDRG1,NKX3-1,PART1,S100P,SAT1,SMAD3,SOCS1,TM4SF1,TP53,TSC22D1,TXNIP
UP	NFATC2		transcription regulator	Activated	3.717	6.44e-05	ABCA1,BATF,CDKN1A,CISH,CRYAB,DGKA,EDN1,EGR3,IL2RA,IRF1,IRF7,ISG20,LMO4,MDM2,PELI1,PML,PTPN1,RCAN1,S100A3,SOCS1,SOCS2,SOCS3,TSC22D1
UP	DDIT3		transcription regulator	Activated	3.052	6.56e-05	ATF5,BAK1,CASP4,CEBPD,CXCL8,HMOX1,IL6,LCN2,RUNX3,STAT3,TNFRSF10B,TRIB3,WARS
UP	IL22		cytokine	Activated	2.717	6.77e-05	ABCG1,BCL2L1,CXCL2,CXCL8,HMOX1,HP,IL1B,IL6,KRT17,LCN2,MMP1,PDGFA,S100A8,S100A9,SAA1,SERPINA3,SOCS3
UP	KLK5		peptidase	Activated	2.646	6.92e-05	CCL20,CXCL2,ICAM1,IL1B,IL6,S100A8,S100A9
UP	lipid A		chemical toxicant	Activated	3.124	6.99e-05	ABCA1,C2,CCL2,CD14,CXCL8,FCGR1A,FCGR2B,IL1B,IL6,ITGA5,VASP
UP	dinoprost		chemical - endogenous mammalian	Activated	2.118	7.2e-05	ADM,CCND2,EDN1,FABP4,FGF2,FOSL2,ID3,IL1B,IL2RA,IL6,MGST1,MMP1,NFIL3,NOX1,PLCD1
UP	ABL1	0.773	kinase	Activated	2.542	7.27e-05	ABL1,CCND2,CDKN1A,CSF1,GADD45A,MDM2,MMP1,PAK2,TGFB3,TP53
UP	BMP2		growth factor	Activated	3.413	7.27e-05	ACAN,ALDH1A2,BCL2L1,BHLHE40,BTG3,CDKN1A,CLIC4,COL1A1,CSF1,EGF,F3,FABP4,FGF2,GADD45B,HAMP,ID3,IFI16,JUNB,KLF9,MATN1,MSX2,RUNX3,SLC26A2,SOX9,TGM2,TH,TIMP1,ZBTB16
UP	Stat3-Stat3		complex	Activated	2.797	7.5e-05	BCL2L1,CDKN1A,CRP,FTL,ICAM1,SERPINA3,SOCS3,SOD2
UP	MAP3K3		kinase	Activated	2.176	7.5e-05	ACTA1,CXCL8,IL6,SNAI2,STEAP4,TGFB3,TGFBR3,TNFAIP3
UP	RIPK1		kinase	Activated	2.076	7.5e-05	CCL2,CXCL1,CXCL2,CXCL8,HAMP,IL6,MDM2,TP53
UP	EBF1		transcription regulator	Activated	2.28	7.56e-05	ACACB,ARAF,BCL6,CD79A,CEBPB,COL1A1,EIF4EBP1,HK2,IL6,INSR,IRF1,IRF7,NFIL3,PPP1R3C,PRDM1,PTPN1,RHOQ,SLC2A4,SOCS1,SOCS3,TLR2
UP	CCL11		cytokine	Activated	2.836	7.71e-05	BCL2L1,CCL2,CCL26,CCL8,CXCL2,CXCL6,CXCL8,ICAM1,IL6,PDGFA,PPBP,TNFSF14
UP	17-alpha-ethinylestradiol		chemical drug	Activated	2.15	8.71e-05	ABCC3,ADGRE1,AQP9,ATF4,BCL3,C1QB,C1QC,CXCL6,DSC2,IFI16,IL17RA,KRT7,LCN2,MRC1,PLK3,PTGDS,SESN1,SGK1,SHBG,SLC11A1,SOCS1,TGFB3
UP	C5AR1		g-protein coupled receptor	Activated	2.947	8.72e-05	CXCL2,CXCL8,ERN1,FCER1G,FCGR1A,FCGR2A,FCGR2B,IL1B,IL6,MMP1,SERPINE1
UP	tert-butyl-hydroquinone		chemical reagent	Activated	3.516	8.82e-05	BACH1,EMILIN1,ERCC5,FOSL1,FOSL2,FTH1,FTL,GADD45A,HMOX1,IL2RA,JUNB,OSGIN1,PALLD,SERPINE1,SNTB2,ZFP36L2
UP	carboplatin		chemical drug	Activated	2.111	9.4e-05	CD44,CDCP1,FCGR2A,IGFBP1,LCN2,LGALS3,MRC1,PLA1A,TIMP1,TNFRSF12A,TP53,VIM
UP	SRF	0.702	transcription regulator	Activated	2.027	0.0001	ACTA1,ACTB,ACTG2,APOLD1,ARC,BATF,BCL2L1,CAMP,CDKN1A,CNN1,CNN2,CPM,DES,DUSP5,EGR3,FCN1,FHL2,FOSL1,GADD45G,GCKR,HAMP,HIF3A,JUNB,LCN2,LMOD1,MALAT1,MEIS1,MGST1,MYH9,P2RX1,RAMP1,S100A8,S100A9,SLPI,SMTN,SRF,TNC,TNIP2,TNNC1,ZYX
UP	MITF		transcription regulator	Activated	3.788	0.000102	ACAN,ACSL1,APOLD1,BIRC7,C8orf44-SGK3/SGK3,CD151,CD44,CDK2,COL1A1,CREM,CXCL8,FBXO32,FMOD,IL6R,ITPKB,LGALS3,MGP,PLA1A,PMEL,RHOQ,RRAGD,SERPINE1,SLC14A1,SLC19A2,SNAI1,SOX9,TDG,TP53,TXNIP,TYR,ZNF114
UP	raltitrexed		chemical drug	Activated	2.219	0.000103	ANXA2,CDKN1A,FXYD3,SAT1,TP53
UP	IL31		other	Activated	2.595	0.000104	CCL2,CISH,EGF,JUNB,SOCS1,SOCS2,SOCS3
UP	TLR1		transmembrane receptor	Activated	2.397	0.000104	CXCL8,FCGR1A,HAMP,IL15RA,IL1B,IL6,TNFAIP3
UP	MAPK3		kinase	Activated	3.592	0.000107	B4GALT1,CXCL8,FOSL1,FURIN,IL2RA,IL6,JUNB,JUND,MMP1,PLAUR,SLC4A7,SMAD3,TIMP1,TNFRSF10B
UP	VitaminD3-VDR-RXR		complex	Activated	3.267	0.000108	CAMP,CD14,CDKN1A,GADD45A,IGFBP1,IGFBP3,IL1RL1,PDGFA,PPARD,SERPINB1,THBD
UP	RAC1		enzyme	Activated	3.048	0.000113	BCL6,CRP,CXCL8,FGF2,FOSL1,HMOX1,ICAM1,IL1B,IL6,IL6R,MMP1,PLAUR,SHC1,SNAI2,SOD2,SOX9,SRF,STAT3
UP	prednisolone		chemical drug	Activated	2.039	0.000118	AGO2,BAK1,BCL2L1,BTG1,CCL2,CD163,CEBPD,CRP,EDN1,FKBP5,IL1B,IL6,INSR,IRS2,ISG20,KLF9,MYH9,NFIL3,PCK1,SGK1,SOCS1,SOD2,SRGN,TGM2,TNFAIP3,TP53,TSC22D3,TXNIP,ZBTB16,ZFP36L2
UP	ethionine		chemical toxicant	Activated	3.148	0.000118	CD14,CD44,IGFBP1,LCN2,LGALS3,PLA1A,S100A11,TES,TIMP1,TNFRSF12A
UP	SCARB1		transporter	Activated	2.246	0.000118	APOD,CCL2,CXCL2,DDIT4,F3,FBXO32,IL1B,IL6,SESN1,SIAH1
UP	SASH1		other	Activated	3.742	0.000125	ARID5A,CCND2,EDN1,IL15RA,IL6,IRF1,IRF7,ISG20,LMO4,PELI1,PLA1A,PML,SOCS1,TSC22D1
UP	FOXO4		transcription regulator	Activated	2.158	0.000133	BCL2L1,BCL6,CCND2,CDKN1A,GADD45A,GADD45B,IGFBP1,NAMPT,SERPINE1,SGK1,SOD2
UP	IL33		cytokine	Activated	2.368	0.000135	ABCA1,ABCG1,CISH,CLEC4E,COL3A1,CXCL2,CXCL8,HCK,IL1B,IL1RL1,IL6,NFKBIA,PLIN2,RELA,TIMP1,ZC3H12A
UP	NfkB1-RelA		complex	Activated	2.775	0.000142	ADAMTS4,CCL2,CRP,CXCL1,CXCL8,ICAM1,IL6,MMP1
UP	TRAF3IP2	0.762	other	Activated	2.574	0.000149	CAMP,CEBPD,CXCL2,CXCL6,IL6,LCN2,S100A8,STEAP4,TRAF4,ZC3H12A
UP	SMAD1		transcription regulator	Activated	2.032	0.000149	BCL2L1,CDKN1A,COL1A1,COL4A1,CSF1,CXCL2,GADD45B,IRF1,PDGFA,SOX9
UP	SMARCD3		transcription regulator	Activated	2.646	0.000151	ACAN,CD151,CD44,COL1A1,FMOD,MGP,SOX9
UP	TRAF6		enzyme	Activated	2.736	0.000165	CCL2,CRP,CXCL1,CXCL2,CXCL8,ICAM1,IL1B,IL6,RELA,RELB,SERPINA3,TNFAIP3
UP	TNFRSF1B	1.533	transmembrane receptor	Activated	3.645	0.000171	ABCC3,ANGPT2,BCL2L1,CXCL8,EFNA1,ICAM1,IL2RA,IL6,MMP1,PDGFA,SAA1,SERPINE1,SOCS3,SOD2,TH,TIMP1,TNFAIP3
UP	CAV1		transmembrane receptor	Activated	2.139	0.000177	ADAMTS4,AFP,CD14,CDKN1A,HGF,HK2,HMOX1,IL6,INSR,KRT7,MDM2,MMP1,RPS13,RPS9,SERPINE1,SLC14A1,SLC7A2,TFPI,TNFRSF1A,TP53
UP	BCR (complex)		complex	Activated	2.018	0.000177	B4GALT1,BCL2A1,BCL2L1,BCL6,CCND2,CCND3,CD44,CDK2,GBP2,IL24,IL2RA,IL6,JUNB,KLF9,NAMPT,NFKB2,PIM1,PRDM1,RELA,ZBTB16
UP	FOXL2		transcription regulator	Activated	2.953	0.000187	BCL2A1,CCL20,CH25H,CPM,CXCL2,EN2,ICAM1,LIF,MAFF,SOD2,SOX9,TNFAIP3,TNFRSF1A
UP	hemozoin		chemical - endogenous non-mammalian	Activated	2.784	0.000191	CCL2,CXCL1,HMOX1,ICAM1,IL1B,IL6,S100A8,S100A9
UP	CSF1R		kinase	Activated	2.219	0.000191	CCND2,CDKN1A,CSF1,HAMP,IL6,JUNB,LGR5,STAT3
UP	CSF2RB		transmembrane receptor	Activated	2.236	0.000195	ADGRE1,BCL2L1,CCND2,IL6,JUNB,PIM1
UP	ROCK1		kinase	Activated	2.213	0.000195	ACTA1,CCND2,CCND3,CD44,EDN1,ICAM1
UP	CYBA		enzyme	Activated	2.2	0.000195	CDKN1A,HSF1,IL6,SERPINE1,SOD2
UP	HOXB7		transcription regulator	Activated	2.194	0.000195	ANGPT2,CXCL1,CXCL8,FGF2,HAMP
UP	IL32	1.502	cytokine	Activated	2.194	0.000197	BCL2L1,CCL2,CXCL1,CXCL8,ICAM1,IL1B,IL32,IL6,SNAI2,THBD,TP53,VIM
UP	PAF1		other	Activated	3	0.000198	HIST1H2AC,HIST1H2BD,IFITM3,ISG20,PLAUR,PNP,SDC4,SERPINE1,SERTAD1,SOD2,ZFP36
UP	LGALS1		other	Activated	2.563	0.000198	CCND2,CDKN1A,CXCL2,F3,IFNGR1,IFNGR2,IL2RA,IL6,LGALS3,PDCD1,SERPINE1
UP	OSCAR		other	Activated	2.333	0.000198	CCL20,CXCL1,CXCL2,CXCL8,ICAM1,IL1R1,MAP3K8,RRAS,TNFSF14
UP	trinitrobenzenesulfonic acid		chemical reagent	Activated	3.882	0.000201	CD44,CLEC4E,COL1A1,COL3A1,CXCL2,CXCL6,IL1B,IL1R2,IL6,LCN2,PTGDS,S100A8,S100A9,SOCS3,TIMP1,TNFRSF12A
UP	IRF1	0.942	transcription regulator	Activated	2.044	0.000213	BAK1,C1R,CCL2,CCL20,CDK2,CDKN1A,CXCL2,CXCL8,FPR2,GBP2,IFITM3,IL17RA,IL1B,IL6,IRF1,IRF7,PML,SLPI,SOCS1,STAT3,TAPBP,TNFSF13B,TP53
UP	GATA2		transcription regulator	Activated	2.326	0.000223	ADGRG1,ALAS2,ANGPT2,ANGPTL4,AQP9,C1QC,CAMP,CDKN1A,CHI3L1,CLEC4E,EDN1,ETV6,F13A1,FABP4,FAM212B,FCN1,GBP2,GCSAM,HBA1/HBA2,IL1RL1,IL4R,IL6,LCN2,MAFB,MATN1,MGST1,NFIL3,P2RX1,PECAM1,PHLDA3,PPP1R13L,RCAN1,RHCE/RHD,RNASE2,RPL13,RUNX1,S100A8,S100A9,SLC4A1,TACSTD2,TESPA1,TGFBR3,TGM2,TP53
UP	SMAD2		transcription regulator	Activated	2.978	0.000233	AFP,BGN,CDKN1A,FSTL3,FURIN,GADD45B,HMOX1,IL6,IL6R,SERPINE1,SMAD3,SNAI1,SNAI2,SPHK1,TPM2
UP	ROCK2		kinase	Activated	2.395	0.000252	CD44,CXCL8,DES,DSC2,FABP5,ICAM1,MSN,S100A8,SERPINE1
UP	crocidolite asbestos		chemical toxicant	Activated	2.785	0.000253	CD44,FOSL1,FOSL2,GADD45A,JUNB,JUND,TNFRSF1A,ZYX
UP	F3	2.105	transmembrane receptor	Activated	3.544	0.000256	AREG,CCL2,CXCL8,DUSP6,DUSP9,F3,HAMP,ICAM1,IL1B,IL6,LAMB1,SERPINE1,TGM2
UP	lipoteichoic acid		chemical - endogenous non-mammalian	Activated	3.057	0.000256	BCL2L1,CAMP,CCL2,CD14,CXCL8,EBI3,HMOX1,ICAM1,IL1B,IL6,PDCD1,SLC16A3,TLR2
UP	POMC		other	Activated	2.211	0.00026	BCR,CYP1B1,FGF2,FOSL1,FOSL2,HMOX1,ICAM1,IL6,JUNB,KRT16,SMAD3,SOD2,TFE3,TH,TYR,UCN
UP	ERG		transcription regulator	Activated	2.853	0.000264	ACTN1,ADGRG1,ARHGAP17,ARMC12,BCR,COLGALT1,CXCL1,CXCL8,FKBP5,ICAM1,MMP1,NDRG1,NFIL3,PECAM1,PIM1,PLA1A,PLAUR,PXN,RBMS1,RPL27A,RPS11,RRAS,TACC1,TGFB1I1,TSC22D3,ZBTB16
UP	IL21		cytokine	Activated	3.794	0.000269	BATF,BCL2L1,BCL6,CCL20,CCND2,CD1D,CDKN1A,CXCL8,FCER1G,FCGR2B,HCST,IFI16,IL18R1,IL18RAP,IL2RA,IL6,IRF7,PDCD1,PRDM1,RUNX1,SOCS1,SOCS2,SOCS3,STAT3
UP	NGF	1.327	growth factor	Activated	3.229	0.000279	ANXA2,BCL2L1,CDK2,CDKN1A,EHD4,ETV4,ETV5,FOSL1,FOSL2,GADD45A,HAMP,HMOX1,JUNB,MT1A,NAB2,PLAUR,PNMT,RACK1,RELA,S100A12,S1PR2,SHC1,STAT3,TH,TNFRSF12A
UP	corticosterone		chemical - endogenous mammalian	Activated	2.475	0.000291	AGRP,ARC,AVP,BDKRB2,CDKN1A,DDIT4,EDN1,FGF2,FKBP5,GLUL,IL2RA,IL6,KLF9,PDK4,PNPLA2,SGK1,TLR2,UCN
UP	TNFRSF12A	2.525	transmembrane receptor	Activated	2.186	0.000295	ACTA1,BCL2L1,CCL2,CXCL8,IL6,MMP1
UP	cis-urocanic acid		chemical drug	Activated	2.619	0.000296	CRYAB,CXCL8,GADD45B,GLRX,IGFBP3,IL6,TNFAIP3
UP	testosterone		chemical - endogenous mammalian	Activated	4.314	0.000309	ACSL1,ADRA2B,ARAF,AVP,CDK2,CDKN1A,CRP,EGF,FABP4,FAM89B,FOSL1,FOSL2,GADD45A,GGT1,ID3,IGFBP1,IL1B,IL6,IRS2,JUND,MGST1,MTA2,NDRG1,NFKB2,NFKBIA,NGF,NKX3-1,P2RX1,PTP4A1,PXN,RARA,RELA,RPS11,SHBG,SOD2,STAT3,SULT1E1,TK1
UP	ELK1		transcription regulator	Activated	2.765	0.000345	AVP,BCL2L1,CDKN1A,FOSL1,JUNB,MTHFD2,NUPR1,SNAI1,TIPARP,TNFRSF10B,ZFP36
UP	DOCK8		other	Activated	3.606	0.000347	ARID5A,CCND2,EDN1,IL15RA,IL6,IRF1,IRF7,ISG20,LMO4,PELI1,PLA1A,SOCS1,TSC22D1
UP	5-hydroxytryptamine		chemical - endogenous mammalian	Activated	2.923	0.000347	ALDH1A2,ARC,CCL2,CXCL8,CYP1B1,F3,FGF2,ICAM1,IL1B,IL6,SERPINE1,STAB1,TNFRSF1A
UP	8-bromo-cAMP		chemical reagent	Activated	2.832	0.000348	ABCA1,ADM,AVP,CAMP,CEBPB,CREM,CYP1B1,FAM89B,FGF2,IGFBP1,IL1B,IL6,MMP1,NFIL3,PCK1,PPARD,SERPINE1,SGK1,SHC1,SLC2A4,SYNPO,TFCP2L1,TGFBR3,TIMP1
UP	fatty acid		chemical - endogenous mammalian	Activated	3.374	0.000375	AGRP,CREM,CXCL8,FABP4,FADS1,HMOX1,IL1B,IL6,NFKBIA,NFKBIB,PLIN2,PLIN5,PPARD,S100A8,SERPINE1,TNFRSF10B
UP	RIPK2	0.753	kinase	Activated	3.532	0.000402	ABCA1,ACSL1,CLEC4E,CXCL2,HAMP,ICAM1,IL6,LMO4,NFKB2,PNPLA2,PPARD,RALGDS,SOD2
UP	NfkB-RelA		complex	Activated	2.637	0.000403	BCL2L1,CCL2,CXCL8,ICAM1,IL1B,IL6,NFKBIA
UP	lipoarabinomannan		chemical - endogenous non-mammalian	Activated	2.414	0.000403	CAMP,CD14,CXCL2,CXCL8,ICAM1,IL1B,IRF1
UP	CD5		transmembrane receptor	Activated	3.302	0.000411	BCL3,CEBPB,CSNK1E,ICAM1,MAP2K3,MVK,PIM1,RARA,RELB,RUNX3,STAT3
UP	PTPRJ		phosphatase	Activated	2.714	0.000411	ARID5A,CEBPD,CXCL2,EDN1,IL6,LHX2,PLA1A,PLAUR,SLA,TSC22D1,ZC3H12A
UP	IFNGR1	0.623	transmembrane receptor	Activated	2.043	0.000419	BCL6,CCL20,CXCL6,EGF,ICAM1,IL1B,IL6,IRF1,IRF7,TNFRSF1A
UP	SIM1		transcription regulator	Activated	4.678	0.000427	ABCG1,AGER,ALAS2,ANGPT2,ANGPTL4,AVP,CBFB,CCS,CDH3,CHRNE,CPXM2,EGF,EIF5A,ELL2,FCGR2A,GLUL,ICAM1,IFI16,IGFBP4,IL6R,PDLIM4,PFN1,ROBO3,SMAD3,SMARCD2,TNFRSF9,TSC22D3
UP	C5		other	Activated	2.429	0.000432	BCL2L1,CXCL2,IL1B,IL6,SOCS3,STAT3
UP	Smad2/3-Smad4		complex	Activated	2.384	0.000432	CDKN1A,COL1A1,IGFBP3,IRF7,SERPINE1,SNAI1
UP	Angiotensin II receptor type 1		group	Activated	2.219	0.000432	CCL2,CXCL8,EDN1,SERPINE1,TH,TIMP1
UP	SMARCB1		transcription regulator	Activated	3.972	0.000433	ACSL1,BTG1,CD44,CDKN1A,COL1A1,CRP,CSF1,DSC2,FABP4,FCGR1A,FCGR2A,GADD45A,HP,IFI16,IGFBP2,IL15RA,JUP,MDM2,MMP1,PCK1,PELI1,PPP1R3C,TP53
UP	ARNT		transcription regulator	Activated	2.621	0.000448	ADM,ANGPTL4,AREG,BHLHE40,CCND2,CDCP1,CYP1B1,EDN1,FURIN,HGF,HK2,INSR,IRS2,LOXL2,SERPINE1,SOCS3,TP53,VIM
UP	dimethyl sulfoxide		chemical drug	Activated	2.079	0.000448	ACTB,ALAS2,CCND2,CCND3,CEBPB,CXCL8,EIF4EBP1,EMP3,HMOX1,IFI16,IL1B,IRS2,JUND,LCN2,NUPR1,PBXIP1,PRKX,RAMP1,TNNC1
UP	seocalcitol		chemical drug	Activated	2.903	0.000449	AREG,BAK1,BCL2L1,BLOC1S1,CDKN1A,FOSL1,GADD45A,IL24,NGF,NINJ1,SGK1,STAT3
UP	P2RY4		g-protein coupled receptor	Activated	2	0.000481	ICAM1,MMP8,TIMP1,TIMP4
UP	S100A4		other	Activated	2.2	0.00049	AGER,CDKN1A,CLIC4,EFNA1,MDM2,SNAI1,TIMP1,TP53,VIM
UP	stallimycin		biologic drug	Activated	3.092	0.000505	CSF1,CXCL8,F3,IFI16,IL1B,IL24,IL6,IRF1,IRF7,PML
UP	TRPV4		ion channel	Activated	2.621	0.000538	AVP,CXCL2,CXCL6,IL6,SOCS3,TIMP1,TLR2
UP	MYOG		transcription regulator	Activated	2.608	0.000541	ACACB,ACTA1,CCND3,CDKN1A,CHRNE,FBXO32,IFI16,PDGFA
UP	VGLL3		other	Activated	2.236	0.000552	ADM,COL1A1,GADD45B,SNAI2,SOX9
UP	NFYA		transcription regulator	Activated	2.828	0.000598	ALB,CDKN1A,EPHX1,FTH1,GADD45A,GADD45B,ICAM1,IRF1,JUNB,JUND,PADI4,PTTG1,RHOB,TXNIP
UP	CARM1		transcription regulator	Activated	2.582	0.000602	CDKN1A,EGR3,FTH1,FTL,GADD45A,ICAM1,IGFBP4,PCK1,STC2
UP	MAP2K6		kinase	Activated	2.284	0.000612	ACTA1,BGN,CCL2,CCL8,CDKN1A,CRYAB,CXCL8,IL6,IRS2,MMP1,RELA,RELB,SLC2A4
UP	IL36A		cytokine	Activated	2.211	0.000613	CCL20,CXCL1,CXCL6,CXCL8,IL1B,IL6
UP	NR1I3		ligand-dependent nuclear receptor	Activated	3.494	0.000666	ABCC3,CDKN1A,CORO7/CORO7-PAM16,EIF4EBP1,EPHX1,FBRS,GADD45B,ICAM1,IL1R1,MAFF,MDM2,PCK1,SAT1,STEAP4,SULT1E1,TNFRSF1A
UP	1,4-bis[2-(3,5-dichloropyridyloxy)]benzene		chemical toxicant	Activated	3.474	0.000666	ABCC3,CDK2,CDKN1A,CORO7/CORO7-PAM16,EIF4EBP1,FBRS,GADD45B,ICAM1,IL1R1,MAFF,MDM2,PCK1,SAT1,STEAP4,SULT1E1,TNFRSF1A
UP	SRC		kinase	Activated	2.963	0.000676	BCL2L1,CCL2,CCND2,CDKN1A,CXCL8,F3,FGR,FOSL1,ICAM1,IL6,MMP1,PLAUR,SLC4A7,SRF,STAT3,SYNPO,VIM
UP	RET		kinase	Activated	2.425	0.000676	ATF4,CCL2,CCL20,CD151,COL1A1,CSF1,CXCL8,DUSP6,IL1B,IL6,MAPKAPK2,MMP1,PLAUR,S100A9,STC1,TH,TP53
UP	IRF7	1.13	transcription regulator	Activated	4.51	0.000697	ATF4,BCL2L1,CASP4,CCL8,FCGR1A,IFI16,IFITM2,IFITM3,IL15RA,IRF1,IRF7,ISG20,LILRA5,MAP3K8,NAMPT,PELI1,PLSCR1,RIPK2,S100A8,SOCS1,TNFSF13B,TPST1
UP	IL1R1	2.271	transmembrane receptor	Activated	2.565	0.000788	ABCC3,CXCL1,CXCL2,CXCL8,FAM89B,ICAM1,IL1B,IL1RAP,IL6,SAA1,TIMP1
UP	cytarabine		chemical drug	Activated	3.386	0.00081	CD180,CDKN1A,GADD45A,ICAM1,IL1B,IL6,MDM2,SESN1,TGFB3,TLR2,TNFRSF10B,TP53
UP	ADORA3		g-protein coupled receptor	Activated	2.449	0.000849	CCL2,CCL8,CSF1,CXCL8,HAMP,IL24
UP	idarubicin		chemical drug	Activated	2.433	0.000849	CDKN1A,GADD45A,IL1B,MDM2,SESN1,TP53
UP	Lymphotoxin		complex	Activated	2.425	0.000849	CCL2,CXCL8,ICAM1,IL1B,IL6,MMP1
UP	IL1RAP	0.687	transmembrane receptor	Activated	2.236	0.00085	CCL20,CXCL1,CXCL8,IL1RL1,IL6
UP	BMX		kinase	Activated	2.236	0.00085	COL3A1,CXCL8,IL6,TIMP1,TNFRSF1B
UP	MALP-2s		chemical reagent	Activated	2.557	0.000914	BCL2A1,CAMP,CXCL2,IL15RA,IL1B,IL6,TLR2
UP	BMPR1B	0.505	kinase	Activated	2.425	0.000914	ACAN,CDKN1A,HAMP,ID3,MSX2,SERPINE1,SOX9
UP	motexafin gadolinium		chemical drug	Activated	2	0.000914	MT1E,MT1L,MT1X,MT2A
UP	IL1RL2		transmembrane receptor	Activated	2	0.000914	CCL20,CXCL1,CXCL8,IL6
UP	CTGF		growth factor	Activated	2.304	0.00092	ACAN,ADAMTS4,AFP,BCL2A1,BCL2L1,CD44,COL1A1,COL4A2,EMILIN1,HAMP,IL6,MMP1,SDC4,SERPINE1,TIMP1,TP53
UP	TLR2	1.429	transmembrane receptor	Activated	4.445	0.000965	CCL2,CEBPB,CEBPD,CISH,CRP,CXCL2,CXCL8,EBI3,FPR2,HMOX1,ICAM1,IL15RA,IL1B,IL2RA,IL6,IRAK3,IRF1,MMP1,RELA,SOCS1,SOCS3,TLR2
UP	Notch		group	Activated	2.062	0.00103	ADM,AFP,CCND3,CDKN1A,CNN1,FABP4,GADD45B,ID3,IL6,RELA,RUNX3,S100A11,SMAD3
UP	IL23A		cytokine	Activated	2.621	0.00105	HP,IL18R1,IL1B,IL6,PDCD1,S100A8,S100A9,STAT3
UP	PIN1		enzyme	Activated	2.234	0.00106	BCL2A1,CDKN1A,COL3A1,IL1B,IL6,MDM2,PML,PPARD,RUNX3,TIMP1,TIMP4
UP	HRG		other	Activated	2.433	0.00115	C1QA,C1QB,C1QC,FCGR1A,SNAI1,TIMP1
UP	ERVW-1		other	Activated	2.425	0.00115	CDKN1A,CXCL1,CXCL8,IL6,LATS2,TP53
UP	2-mercaptoacetate		chemical - endogenous non-mammalian	Activated	2.213	0.00115	ANXA2,CXCL2,ICAM1,IL1B,IL6,TPT1
UP	WR 1065		chemical drug	Activated	2.599	0.00117	CASP4,CDKN1A,GADD45A,GDF15,MDM2,TNFRSF10B,TP53
UP	ozone		chemical toxicant	Activated	2.566	0.00117	CXCL2,CXCL8,HMOX1,IL1B,IL6,JUNB,RELA
UP	H2AFB3 (includes others)		other	Activated	3.162	0.00119	ARC,ATF5,CDKN1A,EFNA1,ING1,JAK3,NKX3-1,PRPH,SAA1,TNFRSF9
UP	Ifnar		group	Activated	3.202	0.00123	AXL,CCL2,FCER1G,GBP2,IFI16,IFITM3,IFNGR1,IL1B,IL6,IRF1,IRF7,ISG20,TAPBP,TLR2
UP	arsenite		chemical toxicant	Activated	2.217	0.00125	ATF4,CDKN1A,CXCL8,CYP1B1,GADD45A,HGF,HMOX1,IL1RAP,INSR,IRF1,MAFF,MDM2,MMP1,PPP1R3C,SERPINE1,SNAI2
UP	PLCE1		enzyme	Activated	2.219	0.00125	CCL2,CCL20,CXCL2,CXCL8,IL6
UP	ARHGAP21		other	Activated	3	0.00127	ARID5A,BATF,CXCL2,IL15RA,IRF1,ISG20,LMO4,PLA1A,TSC22D1
UP	FASLG		cytokine	Activated	2.602	0.00129	CCL2,CD44,CXCL8,FTH1,IL1B,IL6,RELA,TGFB3
UP	imiquimod		chemical drug	Activated	3.232	0.00132	CXCL8,ERCC5,FOSL1,HMOX1,ICAM1,IL1B,IL2RA,IL6,IRF7,ISG20,JUNB,SOD2,XAB2
UP	ARNT2		transcription regulator	Activated	5	0.00138	ABCG1,AGER,ALAS2,ANGPT2,ANGPTL4,CBFB,CCS,CDH3,CHRNE,CPXM2,EGF,EIF5A,ELL2,FCGR2A,GLUL,ICAM1,IFI16,IGFBP4,IL6R,PDLIM4,PFN1,SMAD3,SMARCD2,TNFRSF9,TSC22D3
UP	REN		peptidase	Activated	2.588	0.00147	COL3A1,F3,FGF2,ICAM1,IL6,NOX1,RELA
UP	vinblastine		chemical drug	Activated	2.364	0.00147	BAK1,CDKN1A,IGFBP4,IL1B,IL6,SOD2,TP53
UP	galactosylceramide-alpha		chemical reagent	Activated	2.935	0.00151	CD1D,EBI3,IL1B,IL6,IRF1,JUNB,LGALS3,PDCD1,TNFRSF9
UP	GNAI3		enzyme	Activated	2.449	0.00152	CCL2,CCL8,CSF1,CXCL8,IL24,IL6
UP	IL10RB		transmembrane receptor	Activated	2	0.00156	CXCL8,ICAM1,SAA1,SOCS3
UP	RNASE2	1.349	enzyme	Activated	2.736	0.00156	CCL2,CCL8,CSF1,IL2RA,IL6,OSM,PPBP,TNFRSF1A
UP	FGF10		growth factor	Activated	2.562	0.00161	AGER,ANXA2,CEBPB,CYP1B1,FOXF1,LFNG,S100A6,SNAI1,SOX9,TACSTD2
UP	mono-(2-ethylhexyl)phthalate		chemical toxicant	Activated	3.597	0.00165	ACACB,ACADVL,ACSL1,ADIPOR2,ANGPTL4,CCND2,DDIT4,FABP4,FADS1,HK2,IL1B,IRS2,JUNB,NAMPT,NOX1,PCK1,PDK4,PLIN2,PPARD,RELA,SLC2A4
UP	L-glutamic acid		chemical - endogenous mammalian	Activated	2.737	0.00171	BCL2L1,CDKN1A,FADS1,FGF2,GADD45B,IL1B,JUNB,NFIL3,NOX1,PER1,PLIN2,RELA,SORBS1,TIMP1,TP53
UP	enterotoxin B		biologic drug	Activated	3.226	0.00178	ALAS2,CCL2,CXCL2,CXCL6,ICAM1,IL1B,IL2RA,IL6,LIF,LTBR,SERPINA3,SLC25A37
UP	GCG		other	Activated	2.12	0.00178	AGER,BCL2L1,CCL2,CEBPB,FOSL2,IGFBP1,IGFBP4,PCK1,PLK3,PPP1R3C,SDS,SLC2A4
UP	EDNRA		transmembrane receptor	Activated	2.236	0.00178	COL1A1,COL3A1,ECE1,ICAM1,TIMP1
UP	PLAGL1		transcription regulator	Activated	2.219	0.00178	ANGPTL4,CDKN1A,FABP4,PLIN2,SLC2A4
UP	AIMP1	0.423	cytokine	Activated	2.2	0.00178	CCL2,CXCL2,CXCL8,ICAM1,IL1B
UP	MAP3K1		kinase	Activated	2.952	0.00187	COL3A1,COL4A1,CXCL8,HMOX1,PLAUR,PPARD,SERPINE1,TIMP1,TNC,TP53
UP	PGF	0.876	growth factor	Activated	2.561	0.00189	ANGPTL4,CCL2,CCL20,CXCL8,EDN1,IL1B,IL6,SERPINE1
UP	RNF31		enzyme	Activated	2.449	0.00198	AREG,C8orf44-SGK3/SGK3,CXCL1,EGR3,IGFBP4,TGFB3
UP	SEMA7A	1.009	transmembrane receptor	Activated	2.449	0.00198	COL1A1,COL3A1,FGF2,IL4R,TIMP1,WISP2
UP	MAPK13		kinase	Activated	2.442	0.00198	CDKN1A,HAMP,IL1B,IL6,MAP3K8,TP53
UP	IFN Beta		group	Activated	2.482	0.00202	BAK1,BCL2L1,CDKN1A,CEBPB,CXCL1,CXCL8,IFI16,IL15RA,IL1B,IL24,IL6,IRF1,IRF7,SLC16A6,SOCS1,TAPBP,TP53,TRAF3IP2
UP	entinostat		chemical drug	Activated	2.108	0.00212	ARC,BAK1,BCL2L1,CDKN1A,IGFBP3,LGR5,LYVE1,MMP1,MT3,SERPINE1,TNFRSF10B
UP	CpG ODN 1668		chemical reagent	Activated	3.072	0.00216	BCL2L1,CXCL8,ICAM1,IL1B,IL6,IRAK3,IRF7,PRDM1,SOCS1,SOCS3
UP	PLAG1		transcription regulator	Activated	2.538	0.00216	ATF5,ETV4,LILRB3,MAPK11,MLXIP,P2RX1,PTP4A3,ROM1,S100A2,TGM2
UP	GC-GCR dimer		complex	Activated	2.216	0.00246	CD163,IL1R2,NFKBIA,SLPI,TSC22D3
UP	TEK		kinase	Activated	2.216	0.00246	CAMP,CDKN1A,IL6,S100A8,S100A9
UP	TGIF1		transcription regulator	Activated	2.205	0.00246	CXCL1,CXCL2,CXCL8,IL1B,IL6
UP	S1PR2	0.907	g-protein coupled receptor	Activated	2.145	0.00246	F3,ICAM1,S1PR2,SPHK1,TIMP1
UP	Pdgfr		group	Activated	2	0.00248	AREG,CCL2,TNC,VIM
UP	C1q		complex	Activated	2	0.00248	CCL2,CXCL8,IL6,PECAM1
UP	gemcitabine		chemical drug	Activated	2.211	0.00248	AREG,BCL2L1,CDKN1A,EGF,FOSL1,HMOX1,IL1B,IL32,TP53,VMP1
UP	CD24		other	Activated	2	0.00253	CDKN1A,CXCL8,DEPDC1B,DUSP5,EMP3,GDF15,HSPB8,ICAM1,ISG20,LPP,PTP4A1,RELB,SPHK1,TFPI,TIMP4
UP	IL17a dimer		complex	Activated	2.396	0.00254	CCL2,CCL20,CXCL1,IL1B,IL6,LCN2
UP	ETS2		transcription regulator	Activated	2.778	0.00272	BCL2L1,CD79A,CDKN1A,CHRNE,DUSP6,HMOX1,ICAM1,IL2RA,JUNB,MMP1,TNFSF14
UP	caspase		group	Activated	2.449	0.00277	CCND2,CCND3,CD14,CDK2,CDKN1A,GLUL,IL2RA
UP	PRKCB		kinase	Activated	2.184	0.00284	ACTA1,BCL2L1,CDKN1A,FGF2,ICAM1,IL6,IRS2,RELB,SERPINE1,SOD2
UP	bicuculline		chemical - endogenous non-mammalian	Activated	2.945	0.00285	ARC,AVP,DUSP6,GADD45B,GADD45G,JUNB,MAFF,NPAS4,TIPARP
UP	8-chlorophenylthio-adenosine 3',5'-cyclic monophosphate		chemical - kinase inhibitor	Activated	2.807	0.00285	AREG,BCAT2,CDKN1A,CEBPB,CEBPD,CREM,PCK1,S100A8,SH2D2A
UP	Hbb-b2		other	Activated	2.449	0.00317	C1QA,CD44,CMTM3,FTH1,FTL,IL1B,SERPINF2,TLR2
UP	MAP2K1/2		group	Activated	3.389	0.00319	ARC,CCND2,CHI3L1,FOSL1,HK2,HMOX1,IL1B,IL2RA,NOX1,PDGFA,PHLDA1,VIM
UP	IRF3		transcription regulator	Activated	2.001	0.00322	CCL2,CLIC4,CXCL1,CXCL8,FCGR1A,IFI16,IFITM3,IL1B,IL6,IRF1,IRF7,ISG20,JUNB,LCN2,NECTIN2,PML,PNP,RPS7,SNAI2,TNFAIP3,TNFRSF4,TPST1,VIM
UP	SRC (family)		group	Activated	2.411	0.0033	CCL2,FGF2,FGR,ICAM1,IGFBP1,IL6,NOX1,PXN,SLC4A7
UP	triclosan		chemical drug	Activated	2.236	0.0033	AREG,COL1A1,HMOX1,IL6,TIMP1
UP	IL-17f dimer		complex	Activated	2.236	0.0033	CCL2,CXCL1,IL1B,IL6,LCN2
UP	oxysterol		chemical - endogenous mammalian	Activated	2.183	0.0033	ABCA1,ABCG1,CCL2,CXCL8,TIMP1
UP	EREG		growth factor	Activated	2.183	0.0033	AREG,FGF2,IL6,PGF,TNC
UP	PLCG2		enzyme	Activated	2.176	0.0033	BCL2A1,FGF2,ICAM1,IL6,THPO
UP	Hmgb1		transcription regulator	Activated	2.166	0.0033	AGER,CDKN1A,CXCL8,IL1B,IL6
UP	E2F1		transcription regulator	Activated	2.689	0.00333	ACSL5,ADIPOR2,ANGPT2,BAK1,BCL2L1,BOK,CCND2,CCND3,CD44,CDK2,CDKN1A,CLIC1,CRYAB,DDAH2,E2F4,FGF2,FOXO3,HIST1H2AC,HIST1H2AE,HMGB2,ICAM1,ID3,INMT,IRS2,MDM2,MEIS1,MMP1,NFKBIA,NFKBIB,PDK4,POLA2,RHOQ,RPS16,RRP1B,SERPINE1,SERPINF2,SIVA1,SOD2,TAPBP,TK1,TP53,UNG,UXT,VIM,YBX3,ZFP36,ZNF672
UP	deferasirox		chemical drug	Activated	2.646	0.00335	ADGRG1,ANKRD22,ANXA2,F13A1,FAM20C,LRRC25,SERPINB8
UP	Creb		group	Activated	3.321	0.00341	ADM,AREG,BAK1,CAMP,CD14,CDKN1A,CEBPD,CREM,CTH,CXCL8,EGR3,ELL,ETV5,FCER1G,FOSL1,GJA5,GNB4,HSPB8,IFI16,IL1B,IL6,ITGA10,JUNB,LMO4,MALAT1,MMP1,MSX2,PCK1,PCOLCE,PER1,SOX9,SYNPO
UP	SHH		peptidase	Activated	2.463	0.00341	ANGPT2,ATF5,BMPR1B,CCND2,EMX1,FOXF1,HK2,IL2RA,IL6,LFNG,PFN1,PGF,SERPINE1,SNAI2,SOX9,TBX1,TGFB3,TH,THBD,TSC22D3,UNG
UP	EGR2		transcription regulator	Activated	3.731	0.00352	BAK1,BCL6,CDKN1A,DDN,DGKA,DHCR7,EIF5B,FGF2,GNB4,IL1B,IL1R2,IL6R,NAB2,PRDM1,SART1,SOCS1,SOCS3,TGFBR3,ZBTB16
UP	dalfampridine		chemical drug	Activated	2.828	0.00373	ARC,DUSP6,GADD45B,GADD45G,JUNB,MAFF,NPAS4,TIPARP
UP	IFN alpha/beta		group	Activated	3.44	0.00395	AXL,CCL2,IFI16,IL15RA,IL6,IRF1,IRF7,MRC1,SLPI,SOCS1,TLR2,TNFSF13B
UP	CCL3		cytokine	Activated	2.425	0.004	CCL2,CCL20,IL1B,IL6,ITGA5,STAT3
UP	Pka catalytic subunit		group	Activated	2.414	0.004	BCL2L1,CXCL8,FABP4,PCK1,PDGFA,TH
UP	arotinoid acid		chemical toxicant	Activated	2.403	0.004	ABCA1,CDKN1A,RARA,RUNX3,SOX9,TK1
UP	C3		peptidase	Activated	2.926	0.00418	CCL2,CRP,CSF1,CXCL2,CXCL8,IL1B,IL6,RNASE3,THBD,TNFRSF1A
UP	IGF1R		transmembrane receptor	Activated	2.384	0.00431	ACSL1,ACTA1,BCL2L1,CBFB,CD93,CDKN1A,CEBPB,COL1A1,COL3A1,COL4A1,COL4A2,DES,DIO3,EDN1,FTH1,IFNGR2,IGFBP3,IGFBP4,IL6,IRS2,RPL24,RPL9,RPS24,SDC4,SNAI1,STAT3,TP53,ZFP36L2
UP	S-(2,3-bispalmitoyloxypropyl)-cysteine-GDPKHPKSF		chemical reagent	Activated	2.17	0.00434	CAMP,CCL2,CXCL8,ICAM1,IL6
UP	oxaliplatin		chemical drug	Activated	2.195	0.00436	ANXA2,BCL2L1,CDKN1A,FXYD3,GDF15,SAT1,STAT3,TP53,VIM
UP	PTHLH		other	Activated	2.395	0.00487	AVP,BCL2L1,CDKN1A,CXCL8,FOSL2,IL6,MSX2,RUNX1,SERPINE1,SOX9,TNC
UP	IL-1R		group	Activated	2.416	0.00492	COL3A1,CXCL2,IL1B,IL6,MMP1,MMP8
UP	TYROBP		transmembrane receptor	Activated	2.558	0.00506	CCL2,CXCL8,FCGR2B,ICAM1,IL1B,IL6,ITGA5,SLC1A5
UP	LRAT		enzyme	Activated	2	0.00527	CDKN1A,HGF,PDK4,PPARD
UP	BTC		growth factor	Activated	2	0.00527	CCL20,CXCL8,IL6,IRS2
UP	D-sphingosine		chemical - endogenous mammalian	Activated	2	0.00527	CXCL2,IL4R,IL6,SERPINE1
UP	XBP1		transcription regulator	Activated	3.556	0.00528	AFP,BET1L,CXCL2,CXCL8,DNAJC1,FKBP10,HMOX1,ICAM1,IL24,IL6,P3H1,PIGA,PRDM1,RELA,S100A6,SDF2L1,SEC61A1,SEC61B,SELENOM,SERP1,SERPINA1,SSR2,STX5
UP	hemin		chemical - endogenous mammalian	Activated	2.498	0.00532	BCL2L1,CDKN1A,CXCL8,FTH1,FTL,HBA1/HBA2,HBB,HMOX1,SHC1,THBD
UP	SMARCA2		transcription regulator	Activated	2.356	0.00532	ACTA1,BIRC7,BMPR1B,CD44,CDK2,DES,FKBP5,PCK1,PMEL,TYR
UP	thioridazine		chemical drug	Activated	2.236	0.00558	C10orf10,CDKN1A,FNDC4,SERPINA3,TP53
UP	vitamin K2		chemical drug	Activated	2.216	0.00558	CD14,CSF1,MGP,SERPINB1,TSKU
UP	UCP1		transporter	Activated	2.562	0.00601	ATF4,ATF5,BCAT2,CTH,EIF4EBP1,ERN1,FBXO32,GADD45A,GDF15,GSTO1,MTHFD2,NUPR1,PCK1,PHYHD1,SERPINE1,SMOX,TRIB3
UP	MAP3K8	1.184	kinase	Activated	3.096	0.00633	ARRDC3,BMP1,CBFB,CCL20,CEBPD,CXCL2,CXCL8,DUSP6,HP,IFNGR1,IL1B,IL6,NGF,SESN1,SLA,SLCO4A1,SOCS3,TXNIP
UP	anisomycin		chemical - endogenous non-mammalian	Activated	2.586	0.00644	BCL2L1,CDKN1A,CXCL8,IL1RL1,IL6,IRF1,JUNB,PLAUR,SERPINE1
UP	WNT1		cytokine	Activated	2.045	0.00654	CCND2,CCND3,CDKN1A,DNAJC1,E2F4,EIF4EBP1,EIF5A,EIF5B,ETV4,GADD45G,JUNB,RPS6,SERPINE1,TP53,WISP2,ZIC1
UP	mevalonic acid		chemical - endogenous mammalian	Activated	2.498	0.00666	ABCA1,CCL2,ICAM1,IL1B,MMP1,SERPINE1,SMAD3
UP	IGF2BP1		translation regulator	Activated	2.236	0.00706	ACTB,CD44,COL1A1,COL6A3,TNC
UP	LTB4R		g-protein coupled receptor	Activated	2.219	0.00706	CXCL2,CXCL8,EGF,HAMP,PTPN1
UP	LIPG		enzyme	Activated	2.176	0.00706	ABCA1,CCL2,CSF1,IL1B,IL6
UP	titanium dioxide		chemical drug	Activated	2.423	0.00722	CDKN1A,CRYAB,EGF,IGFBP2,IL1B,IL6
UP	phorbol 12,13-didecanoate		chemical toxicant	Activated	2.401	0.00722	CDKN1A,CSF1,IL1RAP,MMP1,SGK1,SOD2
UP	bryostatin 1		chemical drug	Activated	2.202	0.00722	AREG,CD209,CXCL8,IFNGR2,IL1B,IL6
UP	formaldehyde		chemical - endogenous mammalian	Activated	2.159	0.00722	AVP,FOSL1,FOSL2,JUNB,JUND,SGK1
UP	CSF2RA		transmembrane receptor	Activated	2	0.00723	ADGRE1,CCND2,JUNB,PIM1
UP	THPO	1.01	cytokine	Activated	2.181	0.00727	BCL2L1,CCND2,CCND3,CD44,CISH,CXCL1,MDM2,PIM1,RUNX1
UP	BTNL2		transmembrane receptor	Activated	2.111	0.0074	CNN3,FGR,IFITM3,IFNGR1,IGFLR1,IL1RL1,IL6,KCNK6,RALGDS,RRAGD,TNFRSF1B
UP	OTX2		transcription regulator	Activated	2.359	0.00746	CPXM2,FLVCR2,FOXG1,PMEL,PRDM1,SAG,SLC14A1,SLC6A20,TNC,TYR
UP	bezafibrate		chemical drug	Activated	3.005	0.00747	ACACB,ACADVL,ACSL1,ACSL5,ALDH1A2,ANGPTL4,CRP,FABP4,HILPDA,LGALS3,PDK4,SERPINE1,TDG
UP	TLR5		transmembrane receptor	Activated	2.593	0.00778	CCL20,CXCL2,CXCL8,ICAM1,IL1B,IL6,MMP1
UP	vitamin K3		chemical drug	Activated	2.433	0.00863	CCL20,HK2,HMOX1,KLF6,NAMPT,PPRC1
UP	AVP	1.43	other	Activated	2.183	0.00877	ADM,ATF4,AVP,CCL2,COL3A1,IL6,NGF,S100A6
UP	ITGA2		transmembrane receptor	Activated	2.236	0.00879	CDK2,COL1A1,IL6,ITGA5,MMP1
UP	RNASE1		enzyme	Activated	2.213	0.00879	CCL2,CCL8,IL2RA,IL6,OSM
UP	NFkB (family)		group	Activated	2	0.00962	BCL2L1,CXCL8,RELA,TNFAIP3
UP	HIRA		transcription regulator	Activated	2	0.00962	CXCL2,CXCL6,PGF,SPHK1
UP	aldesleukin		biologic drug	Activated	2.828	0.00996	EIF5A,FCGR2A,FCGR2B,GLUL,IFNGR2,IRF1,RFTN1,TAPBP
UP	EBI3	1.18	cytokine	Activated	2.773	0.00996	CCND2,CCND3,GADD45G,GBP2,HLA-DOB,ICAM1,IRF1,PIM1
UP	HNF1A		transcription regulator	Activated	3.674	0.0101	ADH1B,ADH4,AFP,AIMP1,ALB,APOM,AQP9,ASGR2,BCL2L1,BCL6,C1S,C2,C8G,COL3A1,CRP,CYB5B,DUSP6,ETV5,FUT11,FXYD3,GCKR,GLUL,HAL,HOPX,IGFBP1,INSR,MT1X,NOD1,NPTX2,PCK1,PLA1A,RACK1,SERPINA1,SERPINE1,SLC7A2,SLPI,SOCS3,SUPV3L1,WNK4,ZBTB20,ZNF442
UP	YBX1		transcription regulator	Activated	2.396	0.0102	CDKN1A,COL1A1,CXCL2,F3,HBB,IGFBP3,MVP,SNAI1,STC2,TP53
UP	Focal adhesion kinase		group	Activated	2.191	0.0102	ICAM1,IL6,LPP,PALLD,PRRX1,TP53
UP	MEF2A		transcription regulator	Activated	2.186	0.0102	ACTA1,EDN1,SLC2A4,TGFB3,THBD,TNNC1
UP	TCF7L2		transcription regulator	Activated	4.062	0.0103	ACSL1,ADAMTS4,ADGRG1,ADIPOR2,ALDH1A2,APOD,AQP9,ARAP2,ATP8B1,CCND2,CDKN1A,FBXO32,FTH1,GLUL,ID3,IL1RAP,IRS2,KDM4B,KIF19,MMP1,NUDT4,PCK1,PELI1,PIGA,PIM3,PIP4K2A,RALGDS,RTKN,SNAI2,SORBS3,TAF10,WISP2
UP	IPMK		kinase	Activated	2.236	0.0108	ACTB,JUNB,PER1,PFN1,TAGLN2
UP	histamine		chemical - endogenous mammalian	Activated	2.361	0.0119	AREG,AVP,BCL2L1,CCL2,CXCL8,F3,GDF15,ICAM1,IL1B,IL6,NGF
UP	CYBB		enzyme	Activated	2.414	0.012	CAMP,COL3A1,ICAM1,IL1B,IL6,TGFB3
UP	KNG1		other	Activated	2.219	0.012	BDKRB2,COL1A1,CXCL8,FGF2,IL1B,IL6
UP	NCF1		enzyme	Activated	2.213	0.012	CD14,CD44,CDKN1A,ICAM1,SERPINE1,THBD
UP	TNFAIP2		other	Activated	2	0.0125	IL15RA,IRF1,ISG20,LHX2
UP	CAPN3		peptidase	Activated	2	0.0125	FTH1,HMOX1,SELENOS,SOD2
UP	HOXB4		transcription regulator	Activated	2	0.0125	CCND2,CCND3,FOSL1,JUNB
UP	RGS1		other	Activated	2	0.0125	CXCL2,IL15RA,LHX2,SLA
UP	MYB		transcription regulator	Activated	2.705	0.0127	AURKC,BCL2L1,CNN3,COL4A1,IGFBP3,IL18R1,MMP1,RGCC,SDC4,SLC1A5,SNAI1,SNAI2,SOCS2,SPHK1,VIM
UP	3,4,5,3',4'-pentachlorobiphenyl		chemical toxicant	Activated	2.709	0.013	CCND2,CD44,COL1A1,CYP1B1,EGF,GABRD,GADD45A,IGFBP3,SOCS2,TIPARP,TNC
UP	paraquat		chemical toxicant	Activated	2.684	0.013	ADGRE1,ANGPT2,BAK1,BCL2L1,CEBPD,COL1A1,CXCL8,HMOX1,IL6,KLF6,MMP1,MMP8,TH,TIMP1
UP	NFAT (complex)		complex	Activated	2	0.0131	CCL2,F3,ICAM1,IL6,SERPINE1
UP	methapyrilene		chemical drug	Activated	2.111	0.015	ALB,ANXA2,ATF4,CRP,GADD45A,GCKR,HMOX1,IFRD1,IGFALS,IGFBP1,RPL13A,RPL27,RPS8,RPS9,SERP1,TP53
UP	sodium chloride		chemical - endogenous mammalian	Activated	2.861	0.0157	ADRA2B,APLNR,AVP,CRP,CXCL8,DDIT4,EDN1,HMOX1,ICAM1
UP	UHRF2		enzyme	Activated	2.236	0.0157	ADIPOR2,FOXO3,NFKBIB,SIVA1,ZNF672
UP	HSPD1		enzyme	Activated	2.174	0.0157	CXCL2,ICAM1,IL1B,IL6,SOCS3
UP	CLEC7A		transmembrane receptor	Activated	2.156	0.0157	CCL2,CXCL2,IL1B,IL6,SOCS1
UP	CAMK4		kinase	Activated	2.177	0.0162	ACTA1,CREM,FOSL2,IL6,JUNB,TP53
UP	IRF5		transcription regulator	Activated	2.899	0.0164	BAK1,CDKN1A,CXCL2,IFITM3,IL6,IRF7,ISG20,NAMPT,PLSCR1,PRDM1
UP	PCYT1A		enzyme	Activated	2.2	0.0186	ABCA1,AXL,CXCL2,MAPKAPK2,RUNX3
UP	Smad		complex	Activated	2.175	0.0186	ANGPTL4,CDKN1A,COL1A1,ID3,SERPINE1
UP	FGFR3		kinase	Activated	2	0.0187	BCL2L1,CDKN1A,DUSP6,PECAM1,SNAI1,SOX9
UP	AGPAT2	0.604	enzyme	Activated	2	0.0197	ACSL1,CEBPB,FABP4,SLC2A4
UP	ZC3H14		other	Activated	2	0.0197	BATF,IL15RA,LHX2,TSC22D1
UP	TF		transporter	Activated	2	0.0197	CCL2,CCND3,COL1A1,CXCL8
UP	TNK1		kinase	Activated	2	0.0197	IFI16,IL6,IRF7,ISG20
UP	amphetamine		chemical drug	Activated	2.18	0.0197	ATF4,BCL2L1,F3,FOSL1,FOSL2,ICAM1,JUNB,SGK1,TH,TNFAIP3,TP53
UP	KMT2A		transcription regulator	Activated	2.135	0.0197	CDKN1A,HAMP,HSPB3,IGFBP4,KLF6,MEIS1,MSX2,SIGLEC10,SLC16A6,TRIB1,ZIC1
UP	FOXM1		transcription regulator	Activated	2.526	0.021	CCND2,CDK2,CDKN1A,CRP,FOXF1,IL6,PDGFA,PECAM1,PLAUR,SNAI1,SNAI2,STAT3,TP53,VIM
UP	NFATC1		transcription regulator	Activated	2.412	0.0213	COL1A1,CYP1B1,EDN1,EGR3,ICAM1,IL1B,IL2RA,IL6,PDCD1,PRDM1,RCAN1
UP	PRKACA		kinase	Activated	2.408	0.0221	CCND2,CCND3,CEBPB,CREM,NGF,PCK1,SOCS3
UP	acetaminophen		chemical drug	Activated	2.934	0.0223	ABCC3,ACTB,ALB,CDKN1A,CRP,CXCL2,GADD45A,GLUL,HMOX1,ICAM1,IFRD1,IGFBP1,IGFBP3,IL1B,IL6,PECAM1,PLAUR,PTPN1,SOCS3
UP	1,2-dithiol-3-thione		chemical reagent	Activated	2.866	0.0236	ABCC3,ACSL5,ALAS2,DHCR7,EPHX1,ETV6,FKBP5,FTH1,FXYD1,HAX1,HMOX1,INMT,LMNA,RACK1,RPL18,RPLP0,RPS16,SAA1,SEC61A1,SERPINA3,SOD2
UP	IL9		cytokine	Activated	2.19	0.0243	BCL3,CCL2,CCL20,JUNB,PECAM1,PIM1
UP	progestin		chemical drug	Activated	2	0.0255	BLOC1S4,NFKBIA,PDK4,S100P,SHBG
UP	rifampin		chemical drug	Activated	2.563	0.0256	ABCC3,ABCG1,ARHGEF19,BMP1,CD14,CRYAB,CSF1,FMO5,GBP2,IFRD1,IL1B,MGP,SERPINB1,SPOCD1,TLR2,TSKU
UP	POU2F2		transcription regulator	Activated	3.278	0.0287	BCL6,C10orf10,ELL2,HIST2H2BE,LRRC32,MMAB,MVK,RPS2,SNRPB,STAT3,TNFRSF12A
UP	cyclooxygenase		group	Activated	2	0.029	HMOX1,IL6,LIF,MRC1
UP	DDX58		enzyme	Activated	2.418	0.0291	CXCL8,IL6,IRF1,IRF7,ISG20,RPS7,SOCS1,SOCS3
UP	CDH11		other	Activated	2.236	0.0295	EGF,JUP,S1PR3,SERPINA1,WISP2
UP	ILK		kinase	Activated	2.368	0.0347	CD44,HAMP,IL1B,IL6,SLC4A1,SNAI1
UP	TNFSF15		cytokine	Activated	2.213	0.0385	CXCL2,CXCL8,HAMP,IL2RA,IL6
UP	RUVBL1		transcription regulator	Activated	2.236	0.0387	CCND2,GADD45B,HIST1H2BK,IGFBP3,KDM4B,METTL23
UP	phenobarbital		chemical drug	Activated	2.051	0.0394	ABCC3,CDKN1A,CYP1B1,EPHX1,GADD45B,MDM2,PCK1,SAT1,SULT1E1,TP53
UP	Collagen type IV		complex	Activated	2	0.0405	CCL2,PLAUR,RELA,SERPINE1
UP	T3-TR-RXR		complex	Activated	2.425	0.043	COL6A3,HP,KLF9,MDM2,PCK1,SLC16A3
UP	ADAM17		peptidase	Activated	2.387	0.043	ACTA1,COL3A1,CXCL2,CXCL8,IL6,IL6R
UP	ICAM1	2.09	transmembrane receptor	Activated	2.209	0.043	COL4A1,CXCL2,ICAM1,IL1B,IL2RA,IL6
UP	TNFSF14	2.272	cytokine	Activated	2.197	0.0436	BCL2L1,CCL20,CXCL1,ICAM1,IL6
UP	selenium		chemical drug	Activated	2	0.0436	CDK2,CDKN1A,MRC1,MSRB1,STAT3
UP	IFNL1		cytokine	Activated	2.732	0.047	APOL6,C19orf66,CXCL8,IFITM3,IL6,ISG20,PLSCR1,PML,TLR2
UP	ISL1		transcription regulator	Activated	2.003	0.0482	ETV4,ETV5,IL1B,IL6,LHX2,LILRB3,PRPH,RUNX1,RUNX3,TH
UP	PRKCZ		kinase	Activated	2.191	0.0491	ABCA1,CD1D,CXCL8,HMOX1,NFKBIA
UP	POU4F1		transcription regulator	Activated	2.053	0.089	BCL2L1,CDKN1A,ETV4,ETV5,LHX2,LILRB3,PRPH,RTN4RL2,RUNX1,RUNX3,TH
UP	OGT		enzyme	Activated	2.2	0.125	BCL2L1,HAMP,INSR,JUP,VIM
UP	dopamine		chemical - endogenous mammalian	Activated	2.646	0.205	BCL2L1,CXCL8,GABRB1,GABRD,HMOX1,IL6,KCNK6,PPP1R1B,TH
UP	CYP1B1	1.187	enzyme	Activated	2.236	0.281	CYP1B1,HMOX1,IGFBP2,RGS16,SOCS2
UP	MAPT		other	Activated	2	0.365	ABCG1,ACTA1,ALB,C1R,C1S,CDKN1A,FBL,H2AFJ,HBA1/HBA2,HIST1H2BD,IL1B,IL6,MAPK11,NFKB2,TH,TPT1,TUBA1C,TUBB6
UP	PD98059		chemical - kinase inhibitor	Inhibited	-7.238	1.26e-29	ABCA1,ANGPT2,AREG,ATF4,ATP6V1B1,BCL2L1,BCL6,BGN,CAMP,CCL2,CCL20,CCND2,CD14,CD44,CDH3,CDK2,CDKN1A,CEBPB,CEBPD,COL1A1,COL3A1,COL4A1,CREM,CRP,CXCL1,CXCL2,CXCL8,CYP1B1,DES,DHRS3,DIO3,DUSP5,DUSP6,E2F4,ECE1,EDN1,EGR3,EMP1,EMP3,ERRFI1,F3,FABP4,FGF2,FKBP5,FOSL1,FPR2,FTH1,FURIN,GADD45A,GRIN2C,HGF,HMOX1,ICAM1,ID3,IGFBP1,IGFBP3,IL1B,IL24,IL2RA,IL6,INSR,ITGB1BP2,JUNB,JUND,MAPKAPK2,MDM2,MMP1,MT1L,MT1M,MT3,NGF…
UP	U0126		chemical - kinase inhibitor	Inhibited	-6.662	1.8e-28	ADAMTS4,ADGRE1,ALDH1L1,ANGPTL4,APLNR,APOM,ARC,AREG,ASGR2,ATF4,BCL2L1,BHLHE40,CAMP,CCL2,CCND2,CCND3,CD44,CDK2,CDKN1A,CEBPB,CEBPD,CLCF1,COL1A1,COL4A1,CTDP1,CXCL1,CXCL2,CXCL8,CYP1B1,DES,DUSP5,DUSP6,EDN1,EGF,EGR3,EIF4EBP1,ELL,EMP1,EPHA2,ERRFI1,ETV5,F3,FABP4,FGF2,FKBP5,FOSL1,FURIN,GADD45B,GDF15,GFPT2,HMOX1,ICAM1,IL1B,IL1R2,IL1RAP,IL24,IL6,IRF1,ITGA5,ITPKC,JUNB,JUND,LIF,MDM2,MMP1,OSMR,PABPC1,PECAM1,PER…
UP	Immunoglobulin		complex	Inhibited	-2.039	2.63e-23	ACSL1,ADM,AGER,ALAS2,AQP9,BCL2A1,BCL2L1,BCL3,BCL6,BLVRB,CCL2,CCL8,CCND2,CCND3,CD44,CDK2,CISH,CRISPLD2,CSF1,CTH,CXCL2,CXCL8,CYP1B1,DGKA,F3,FCER1G,FCGR1A,FCGR2A,FPR1,HAL,HCK,HMOX1,ICAM1,IFNGR2,IL18R1,IL1B,IL2RA,IL32,IL4R,IL6,IRF1,IRF7,LILRB3,MAFF,NAMPT,NFIL3,NFKBIA,PDGFA,PLSCR1,RPS11,RRBP1,S100A12,S100A8,S100A9,SAT1,SLC11A1,SLC25A37,SMOX,SPHK1,STAB1,TIMP1,TLR2,YBX3,ZBTB16
UP	sirolimus		chemical drug	Inhibited	-6.103	1.68e-21	ACADVL,ACTB,ADM,ATF4,BCL2A1,BCL2L1,BCL3,CCND2,CCND3,CD151,CD209,CDKN1A,CEBPB,CLIC1,COL1A1,CSF1,DDIT4,DES,EBI3,F3,FPR1,FTH1,H3F3A/H3F3B,HGF,HMOX1,ICAM1,IGFBP1,IL1B,IL2RA,IL4R,IL6,INSR,IRF7,IRS2,JUNB,LCN2,LGALS3,LMNA,MMP1,MRC1,PIM1,PLAUR,PLIN2,PML,PPARD,PTP4A1,RACK1,RELA,RHOQ,RPL10,RPL13A,RPL18,RPL18A,RPL19,RPL23,RPL27,RPL27A,RPL29,RPL32,RPL34,RPL35,RPL38,RPL5,RPL7A,RPL8,RPLP0,RPS13,RPS14,RPS15,RPS…
UP	LY294002		chemical - kinase inhibitor	Inhibited	-5.798	2.32e-16	ABCA1,ACAN,ADIPOR2,ATF4,BAK1,BCL2L1,BCL6,BHLHE40,BRCA2,CASP4,CCL2,CCL8,CCND2,CCND3,CD14,CD44,CDK2,CDKN1A,CEBPB,COL1A1,CREM,CRP,CXCL1,CXCL2,CXCL6,CXCL8,DUSP6,EGR3,EMILIN1,F3,FGF2,FOSL1,GDF15,HGF,HMGB2,HMOX1,ICAM1,IFRD2,IGFBP2,IGFBP3,IL1B,IL1R2,IL32,IL6,INSR,IRF1,IRS2,ISG20,JUNB,JUP,LCN2,LIF,LMNA,MAP3K8,MDM2,MT2A,NDRG1,NFKBIA,PHLDA1,PIM1,PPARD,PPBP,PTPN2,RELA,SERPINE1,SGK1,SLA,SLC2A4,SNAI1,SNTB2,SO…
UP	KLF2		transcription regulator	Inhibited	-2.343	7.56e-16	ADM,ANGPT2,APLNR,BCL3,CCL2,CCND3,CD93,CDKN1A,COL4A1,CRP,CXCL2,CXCL8,CYP1B1,EDN1,EFNA1,F3,FABP4,FBLN1,FGR,GADD45A,HBB,HYAL2,ID3,IL1B,IL1RL1,IL6,ITGB4,JUNB,MT2A,MVP,NDRG1,NFKBIA,PECAM1,PGF,PTGDS,RNASE2,SERPINE1,SOX9,TFPI,THBD,TIMP1
UP	Alpha catenin		group	Inhibited	-5.626	1.06e-15	ADAMTS12,ADAMTS4,AREG,BCL2L1,BCL3,BGN,COL1A1,COL3A1,COL6A3,CXCL2,CXCL6,IGFBP1,IGFBP2,IGFBP4,IL1B,IL6,IL6ST,IRF1,ITGA5,NFKBIA,RELB,RHOC,S100A8,S100A9,SAA1,SGK1,SNAI1,SOCS3,STEAP4,TGM2,TIMP1,TNC,TNFAIP3,TNFRSF12A,VIM,ZYX
UP	CD 437		chemical drug	Inhibited	-4.517	3.3e-14	CCAR1,CDKN1A,CEBPB,CLIC1,EIF5A,F3,FKBP5,FTH1,FTL,GADD45A,GDF15,HIC1,HNRNPC,MGST1,NFKBIA,PABPC1,PCBP2,PFN1,PLP2,RPL10,RPL11,RPL13,RPL13A,RPL19,RPL24,RPL36A,RPL36AL,RPL39,RPL8,RPLP1,RPLP2,RPS15,RPS16,RPS17,RPS2,RPS27,S100P,SLC25A37,SNRPB,SNRPG,SRGN,SSR2,TNFRSF10B,TP53,UXT,WDR45
UP	DUSP1		phosphatase	Inhibited	-2.303	6.57e-14	CAMP,CCL2,CCL20,COL3A1,CXCL1,CXCL2,CXCL8,DUSP6,FOSL1,GDF15,IL1B,IL6,ISG20,MMP1,MRC1,OSM,PDGFA,PLAUR,PLIN2,PNRC1,PRDM1,S100A9,SERPINE1,SH2D2A,SOCS1,SOD2,SYNPO,THBD,TLR2,WISP2,ZFP36
UP	CD3		complex	Inhibited	-6.03	7.39e-14	ACTG2,AHCYL1,AIMP1,ATF4,BATF,BCL2A1,BCL2L1,BCL6,BTG1,C1R,C2,CCL20,CCND2,CCND3,CD44,CDK2,CH25H,CISH,CREM,CXCL8,DUSP14,E2F4,EBI3,EGR3,FBL,FCER1G,FTL,GGT5,GNL2,GPRC5A,HAX1,HIST1H2AC,ICAM1,ID3,IFNGR1,IFRD2,IL15RA,IL18R1,IL1B,IL1R1,IL1RAP,IL2RA,IL32,IL4R,IL6,IRF1,JAK3,JUNB,MAP3K8,MTA2,MTHFD2,NAMPT,NASP,NFKBIA,NME4,NPIPA7 (includes others),P2RX1,PABPC4,PCBP2,PDCD1,PFN1,PLIN2,PNP,PTP4A1,PYGL,RELB,RHOC,R…
UP	SB203580		chemical - kinase inhibitor	Inhibited	-6.625	5.89e-13	AANAT,ADAMTS4,ADAMTS9,AQP9,CAMP,CCL2,CCL20,CCL8,CDKN1A,CEBPD,COL1A1,COL3A1,CRP,CXCL1,CXCL8,CYP1B1,EFNA1,EGF,F3,FPR2,GADD45A,GBP2,GLRX,HMOX1,ICAM1,IGFBP3,IL1B,IL2RA,IL6,IRF7,ISG20,JUNB,JUND,MMP1,MMP8,NAMPT,NFKB2,PCK1,PDGFA,PLAUR,PPARD,PTGDS,RELA,RIPK2,RNF149,RUNX1,SECTM1,SERPINE1,SGK1,SLPI,SMAD3,SNAI1,SOCS3,SOD2,STC2,TGFB3,TGM2,TIMP1,TLR2,TP53,TYR,VIM
UP	simvastatin		chemical drug	Inhibited	-2.124	3.62e-12	ABCA1,ABCG1,ANGPT2,APOM,AVP,BCL2L1,CCL2,CCL20,CCND2,CD14,CDKN1A,CRP,CXCL2,CXCL8,EDN1,ETV4,F3,FADS1,HBA1/HBA2,HIST1H1C,HMOX1,ICAM1,IGFBP3,IL1B,IL6,IRF1,ITGB4,LCN2,MMP1,NFKBIA,RELA,RHOB,S100A6,S1PR3,SDC4,SERPINE1,SLC2A4,SOCS3,THBD,TIMP1,TLR2,TNFRSF10B,VIM
UP	ESR1		ligand-dependent nuclear receptor	Inhibited	-2.256	4.55e-12	ABCC3,ANO2,AQP9,ARAF,AREG,ATF5,ATG13,AVP,BCL2L1,BCL6,BCR,BET1L,BRCA2,C8orf4,CCAR1,CCL2,CCL20,CCND3,CDK2,CDKN1A,CEBPB,CEBPD,CNN1,CPM,CXCL1,CXCL8,CYP1B1,DDIT4,DDX21,DHCR7,DNAJC1,DTNA,DUSP5,DUSP9,EDN1,EFNA1,EGF,EIF5A,FBLN1,FOSL1,FOSL2,GADD45B,GLRX,HAMP,HAX1,ICAM1,IFITM2,IFITM3,IFRD1,IGFBP2,IGFBP3,IGFBP4,IL1B,IL2RA,IL6,IL6ST,INSR,IRF1,IRS2,ISG20,ITGA10,JAK3,JUNB,JUND,KCNK6,KDM4B,KRT7,LAMB1,LATS2,LCN2…
UP	actinomycin D		chemical drug	Inhibited	-2.956	4.97e-12	ABCA1,ABCG1,ACTB,ADM,AFP,ALB,ARC,ATF4,BCL2A1,CCL2,CDKN1A,CXCL1,CXCL8,DIO3,EDN1,ERRFI1,F3,FOSL2,FPR1,FTH1,GADD45A,HMOX1,IFNGR1,IGFBP4,IL1R2,IL6,IRF1,IRS2,LMNB1,MDM2,NGF,OSM,PLAUR,PSRC1,PXN,RELA,RIPK2,SERPINE1,SOCS3,SPHK1,TLR2,TNFRSF10B,TNFRSF1B,TNFRSF9,TP53,TRAF3IP2
UP	curcumin		chemical drug	Inhibited	-4.33	5.42e-12	A4GALT,ABCA1,ABCG1,ADAMTS4,AXL,BCL2L1,CAMP,CCL2,CCND2,CCND3,CD44,CDK2,CDKN1A,CEBPB,CLIC1,COL1A1,CR1,CRP,CXCL1,CXCL8,E2F4,EDN1,F3,FGF2,FOSL1,FOSL2,FTH1,FTL,GLUL,HGF,HMOX1,ICAM1,IGFBP4,IL1B,IL6,ITGB4,JUNB,JUND,KLF9,MDM2,MMP1,NAMPT,NFKBIA,PGF,PIM1,RELA,SERPINB1,SERPINE1,SLC2A4,SOCS1,SOCS3,SOX9,STAT3,TLR2,TNFRSF10B,TNFRSF1A,TP53,TPT1,VIM
UP	CD28		transmembrane receptor	Inhibited	-2.465	8.16e-12	AHCYL1,BCL2A1,BCL2L1,BHLHE40,BTG1,C2,CCND2,CCND3,CDK2,CH25H,CISH,CREM,CXCL2,CXCL8,DGKA,DUSP14,E2F4,EBI3,FBL,FCER1G,GBP2,GNL2,HAMP,HAX1,HIST1H2AC,IFNGR1,IFRD2,IL15RA,IL18R1,IL1B,IL1R1,IL1RAP,IL2RA,IL6,IRF1,NAMPT,NFKB2,NFKBIA,NPIPA7 (includes others),PDCD1,PNP,PRDM1,RELA,RHOC,RPL6,RPS14,SEC61B,SH2D2A,SNRPB,SOCS1,SOCS2,SOCS3,SRGN,STAT3,STOM,TNFAIP3,TNFRSF1B,TSC22D1
UP	ZMPSTE24		peptidase	Inhibited	-2.029	1.21e-11	CDKN1A,CISH,CXCL2,DDIT4,GADD45A,GADD45B,GADD45G,ICAM1,IGFALS,IGFBP1,IGFBP3,IL6,LMNA,RGS16,SESN1,SOCS1,SOCS2,SOCS3
UP	VCAN		other	Inhibited	-2.56	2.44e-11	ACTA1,ADAMTS9,ADM,AEBP1,ANGPTL4,C1R,C1S,CCL20,CDKN1A,CEBPB,COMP,CRISPLD2,CXCL2,CXCL6,F3,FABP5,ICAM1,IGFBP4,ITGA5,LAMB1,LCN2,LGALS3,MDM2,METRNL,NFKBIA,SMAD3,SOD2,TGFB3,TIMP1,TP53,TTC27,YBX3
UP	ST1926		chemical drug	Inhibited	-4.797	2.7e-11	ACTB,CDKN1A,CEBPB,CLIC1,EIF5A,FKBP5,HIC1,MGST1,PABPC1,PCBP2,PFN1,RPL10,RPL13,RPL18A,RPL19,RPL24,RPL29,RPL32,RPL36A,RPL36AL,RPL39,RPL6,RPL8,RPLP1,RPS15,RPS2,RPS27,S100P,SLC25A37,SNRPB,SNRPG,SSR2,TNFRSF10B,TP53,TPT1,UXT
UP	APOE		transporter	Inhibited	-3.135	5e-11	ABCA1,ACTB,ADGRE1,AGER,APOD,BGN,CCND2,CD44,COL1A1,CSF1,CTDSP1,EDN1,EMILIN1,F3,FCGR1A,FCGR2B,FKBP5,HMOX1,ICAM1,IL1B,IL6,INSR,ITGA5,KREMEN1,LCN2,LTBP2,LTBR,MAP2K3,MGP,PHLDA1,PPARD,PTP4A3,RELA,S100A8,S100A9,SDC4,SERPINA3,SERPINE1,SOCS3,SOD2,TIMP1,TNFRSF1A,TNFSF14,ZYX
UP	SOCS1	1.444	other	Inhibited	-3.732	3.39e-10	BAK1,BCL2A1,BCL2L1,CCL2,CD1D,CD44,CDK2,CISH,CXCL2,CXCL8,FCER1G,FKBP5,HAMP,ICAM1,IFI16,IL1B,IL4R,IL6,IRF1,IRF7,IRS2,ISG20,MMP1,RALGDS,RELA,SNAI1,SOCS1,SOCS3,STAT3
UP	SP600125		chemical - kinase inhibitor	Inhibited	-3.822	1.17e-09	ABCA1,ADAMTS4,ADAMTS9,ADM,BAK1,BCL2L1,CCL2,CD44,CDKN1A,CEBPB,COL1A1,CSPG4,CXCL1,CXCL2,CXCL8,DDIT4,F3,FABP5,GADD45A,HIST1H2BF,HIST2H2BE,HMOX1,ICAM1,IL1B,IL2RA,IL6,ITGB4,JUNB,MMP1,MTHFD2,PER1,PLSCR1,PTGDS,SERPINE1,SOCS3,SOD2,TNFRSF10B,TP53,ZFP36
UP	pyrrolidine dithiocarbamate		chemical reagent	Inhibited	-3.625	1.62e-09	BCL2A1,BCL2L1,CCL2,COL1A1,CXCL1,CXCL2,CXCL6,CXCL8,FABP4,HMOX1,ICAM1,IL1B,IL6,IRF1,IRF7,MMP1,NFKBIA,NOX1,PECAM1,RACK1,RELA,SERPINE1,SLC2A4,SOD2,SOX9,TLR2
UP	SFTPA1		transporter	Inhibited	-2.571	1.7e-09	ANGPTL4,COL1A1,CXCL2,CYP1B1,ERN1,GFPT2,HBA1/HBA2,IL1B,IL1RL1,IL2RA,IL6,MRC1,NAMPT,PDK4,PHLDA1,PLIN2,PMEL,RASD1,RELA,SERPINE1,ST3GAL1,TH
UP	caffeic acid phenethyl ester		chemical drug	Inhibited	-2.467	2.17e-09	ABL1,BCL2L1,CD44,CDK2,CDKN1A,CXCL8,F3,FTH1,FTL,HMOX1,ICAM1,IGFLR1,IL1B,IL6,KLF6,NFKB2,NFKBIA,NFKBIB,RARA,RELB,RHOB,STAT3,TLR2,TP53,VIM
UP	miR-124-3p (and other miRNAs w/seed AAGGCAC)		mature microrna	Inhibited	-6.34	2.36e-09	ARAF,ATP6V0E1,B4GALT1,BTG3,CCL2,CDK2,CHSY1,CTDSP1,CYP1B1,DNAJC1,FAM129B,IFRD2,KLF15,LMNB1,LRRC1,MAD2L2,MYH9,NEK6,NFIC,NID1,NME4,PGF,PHF19,PLP2,PPP1R13L,PTBP1,PTTG1IP,RBMS1,RELA,RNPEPL1,SERP1,SNAI2,SOX9,STAT3,STOM,TMBIM1,TSC22D4,TSKU,TUBB6,ZFP36L2,ZNF367
UP	PP2/AG1879 tyrosine kinase inhibitor		chemical - kinase inhibitor	Inhibited	-3.498	2.68e-09	AFP,CCL2,CDKN1A,CXCL8,EDN1,FGF2,FGR,GRIN2C,HMOX1,ICAM1,IL1B,IL2RA,IL32,IL6,PER1,RELA,RHOC,SERPINE1,SOD2,TP53,VIM
UP	ZFP36	1.488	transcription regulator	Inhibited	-3.277	3.13e-09	CAMP,CDKN1A,COL3A1,CXCL2,FOSL1,ICAM1,IL1B,IL6,IRF1,LATS2,MMP1,NFKBIA,OSM,PLAUR,PNRC1,PRDM1,S100A8,S100A9,SOCS1,ZFP36
UP	thalidomide		chemical drug	Inhibited	-3.515	4.13e-09	ANGPT2,BCL2L1,COL1A1,CXCL8,FGF2,GADD45B,GDF15,ICAM1,IL1B,IL6,PECAM1,PIM1,PLAUR,SERPINE1
UP	MEOX2		transcription regulator	Inhibited	-3.108	5.86e-09	CCL2,CCL20,CDKN1A,CXCL1,CXCL2,CXCL6,CXCL8,EDN1,EFNA1,F3,FGF2,ICAM1,ID3,IL6,TNFAIP3
UP	CAT		enzyme	Inhibited	-2.846	7.3e-09	ADM,BCL2A1,CCL2,CDKN1A,COL1A1,CXCL8,CYP1B1,HMOX1,IL2RA,IL6,MMP1,SERPINE1,TIMP1,TNC,TNFRSF10B,TP53,VIM
UP	H89		chemical - kinase inhibitor	Inhibited	-4.057	7.36e-09	ABCA1,AREG,BAK1,BCL2L1,CD14,CDKN1A,CEBPB,CLCF1,CREM,CXCL8,EGR3,FGF2,HMOX1,IGFBP1,IL1B,IL6,MMP1,NFIL3,NFKBIA,PPARD,RELA,RUNX1,S100A8,SERPINE1,SH2D2A,SHC1,SMAD3,SOD2,TYR
UP	Sb202190		chemical - kinase inhibitor	Inhibited	-3.493	8.79e-09	AANAT,ANGPTL4,CAMP,CCL2,CCND2,CCND3,CDKN1A,CEBPB,COL1A1,CRP,CXCL8,DGKA,EBI3,FPR2,HMOX1,IL1B,IL6,JUNB,MMP1,PCBP2,PHLDA1,RHOB,S100A8,SERPINE1,SGK1,TNFRSF10B,TP53
UP	infliximab		biologic drug	Inhibited	-3.9	1.14e-08	BATF,CCL20,CCND2,CXCL1,CXCL8,DDIT4,EDN1,FCGR2A,FCGR2B,IL1B,IL2RA,MSX2,MT1X,NAMPT,NFKB2,NFKBIA,SPHK1,TNFRSF4,TNFRSF9
UP	H-7		chemical - kinase inhibitor	Inhibited	-2.535	1.31e-08	ANGPT2,AREG,CLCF1,COL1A1,ECE1,ITGA5,JUNB,MMP1,PIM1,SAA1,SERPINE1,SMAD3,SOD2,STAT3,TP53
UP	pimagedine		chemical drug	Inhibited	-2.514	1.6e-08	AGER,ALB,BCL2L1,COL4A1,CRP,CXCL8,GADD45B,HMOX1,ICAM1,IL6,LAMB1,MDM2,RELA,SERPINE1
UP	Ro31-8220		chemical - kinase inhibitor	Inhibited	-3.328	2.77e-08	BCL2L1,CCL2,CDKN1A,COL1A1,CXCL8,FABP4,FSTL3,HMOX1,ICAM1,IL1B,IL6,ITGA5,MDM2,MMP1,SERPINE1
UP	N-cor		group	Inhibited	-2.54	3.07e-08	ABCA1,ACACB,ACSL1,ADIPOR2,CDKN1A,CRP,CXCL2,DHRS3,FABP4,FAM20C,IGFBP3,PCK1,PLIN2,RAB20,RHOB,SGK1,SHISA5,SLC2A4,SNAI2,SOCS1,TBX1,TBX15
UP	RICTOR		other	Inhibited	-5.372	3.2e-08	ATP5G2,ATP6V1B1,BCL2L1,CDC42EP5,FABP5,FAU,IFI16,IGFBP1,IRS2,NDUFA11,OBP2B,PSME4,RGS16,RPL10,RPL11,RPL12,RPL13A,RPL14,RPL18,RPL23,RPL28,RPL38,RPL4,RPL6,RPL7A,RPL8,RPL9,RPLP0,RPLP2,RPS11,RPS13,RPS15,RPS18,RPS19,RPS2,RPS24,RPS3,RPS6,RPS8,RPS9,RPSA,SGK1
UP	glutamine		chemical - endogenous mammalian	Inhibited	-2.291	3.29e-08	ACTB,ATF4,ATF5,CEBPB,CXCL1,CXCL8,EIF2B4,FABP5,GADD45A,HSF1,ICAM1,IGFBP2,IL6,JUNB,NFKB2,NFKBIA,NUP98,PCK1,TP53,VIM,WARS
UP	GFI1		transcription regulator	Inhibited	-3.75	4.19e-08	BAK1,BCL3,CDKN1A,CSF1,CXCL8,ICAM1,IL1B,IL1R1,IL6,IL6R,IRF1,JAK3,LTBR,NFKB2,NFKBIA,RELA,RELB,RIPK2,SERPINA1,SERPINA3,SMAD3,TNFRSF1A,TNFSF14
UP	PS-1145		chemical - kinase inhibitor	Inhibited	-3.112	5.51e-08	CCL2,CXCL1,CXCL8,EBI3,ICAM1,IL6,IRF1,NFKBIA,SERPINA3,TNFAIP3
UP	mir-155		microrna	Inhibited	-2.244	7.57e-08	ANXA2,BCL6,CCL2,CD209,CDKN1A,CEBPB,CXCL8,DUSP5,FOXO3,GCSAM,HK2,HMOX1,IL1B,IL6,IRAK3,PELI1,RELA,SERPINE1,SOCS1,SOCS3,STAT3,TP53,ZNF652
UP	ACOX1		enzyme	Inhibited	-3.801	9.12e-08	ACADVL,ACSL1,ANXA2,CD63,CDKN1A,COL4A2,CSTB,FABP4,GADD45A,HAL,IGFBP1,IGFBP2,IL1RAP,KLF6,LCN2,LGALS3,NUPR1,PDK4,PHLDA1,PLIN2,PLSCR1,RPL12,RPS24,SERPINA1,SGK1,TAGLN2,TP53,TRIB3
UP	TSC2		other	Inhibited	-3.311	1.11e-07	ANXA2,ARC,ATF4,CCND2,CCND3,CDKN1A,CRYAB,EMP3,FAM107A,HK2,HMOX1,IFITM3,IRS2,LGALS3,MGP,PDK4,PLP2,RASSF4,S100A11,S100A6,SLC14A1,SOD2,TMEM176A,ZFP36
UP	sorafenib		chemical drug	Inhibited	-2.425	1.47e-07	ATF5,BCL2L1,CCND2,CCND3,CISH,COL1A1,CXCL8,ERN1,IL1B,IL2RA,PIM1,SOCS1,VIM
UP	wortmannin		chemical - kinase inhibitor	Inhibited	-3.52	1.69e-07	BCL2L1,CCL2,CCND2,CCND3,CD14,CD44,CDKN1A,CEBPD,COL1A1,COL3A1,CRP,CSF1,CXCL8,F3,HMOX1,ICAM1,IL1B,IL2RA,IL6,INSR,IRF1,IRS2,MSN,MT2A,NFKBIA,PPARD,PXN,SERPINE1,SOCS2,SOCS3,TH,TP53,VIM
UP	apigenin		chemical - endogenous non-mammalian	Inhibited	-2.65	1.81e-07	BCL2L1,CCL2,CCND2,CDK2,CDKN1A,CREM,CXCL8,HMOX1,ICAM1,IL1B,IL6,MDM2,MMP1,MMP8,RELA,SOD2,TH,TNFRSF10B,TP53
UP	N-acetyl-L-cysteine		chemical drug	Inhibited	-5.04	1.84e-07	ACTA1,ADM,ATF4,BCL2A1,BCL2L1,CASP4,CCL2,CCL20,CCND2,CDKN1A,COL1A1,CXCL8,EDN1,FBXO32,FGF2,FOXO3,HAMP,HMOX1,ICAM1,IL1B,IL2RA,IL6,OSGIN1,PLAUR,PPRC1,RELA,RHOB,SERPINE1,SLC2A4,SNAI1,SOD2,TNC,TNFRSF10B,TP53
UP	ADRB		group	Inhibited	-2.708	2.13e-07	ABL1,ADAMTS4,ANGPTL4,ATF5,AXL,BAK1,BHLHE40,BOK,BRCA2,CASP4,CDKN1A,CREM,CRYAB,CXCL2,DDIT4,E2F4,FAM110C,GADD45A,GDF15,HMOX1,HSD3B7,ICAM1,JUNB,NFKBIA,NOD1,SLCO4A1,TRIM54
UP	miR-199a-5p (and other miRNAs w/seed CCAGUGU)		mature microrna	Inhibited	-4.191	2.39e-07	ACTA1,ACTG2,BGN,CDKN1A,COL1A1,COL4A1,CSTB,GPRC5A,ID3,ITGB4,KRT17,LCN2,MMP1,PADI4,SMTN,TGFB1I1,TGFBR3,ZBTB16
UP	bisindolylmaleimide I		chemical - kinase inhibitor	Inhibited	-3.811	3.31e-07	BCL2A1,BCL2L1,CCAR1,CCND2,CD44,CDKN1A,CLCF1,CXCL8,EIF4EBP1,GDF15,HMOX1,ICAM1,IL6,JUND,MMP1,NFKBIA,PTGDS,RCAN1,SERPINE1,SNAI1,SOD2,TGFB3
UP	IL1RN		cytokine	Inhibited	-3.772	3.44e-07	CCL2,CCL20,CD44,CXCL1,CXCL8,ICAM1,IGFBP4,IL1B,IL32,IL6,IRF1,IRF7,ISG20,KLF6,LIF,MMP1,NGF,PELI1,PML,RELA,RIPK2,S100A9,SERPINE1,THEMIS2,TIMP1
UP	COL18A1		other	Inhibited	-4.444	5.6e-07	BCL2L1,CCL2,DDIT4,EDN1,EFNA1,F3,FGF2,HGF,HK2,ICAM1,ID3,IL6,JUNB,MMP1,MXI1,PECAM1,RELA,SERPINE1,STAT3,TNFRSF1A
UP	SMAD7		transcription regulator	Inhibited	-3.301	6.35e-07	AREG,BGN,BMPR1B,CCL2,CDKN1A,COL1A1,COL3A1,COL6A3,FSTL3,FURIN,GADD45A,HAMP,HMOX1,ICAM1,ID3,IL1B,LTBP2,MMP1,NFKBIA,SERPINE1,SMAD3,SOX9,TGFB3,TIMP1,TPM2
UP	SOCS3	3.246	phosphatase	Inhibited	-2.131	6.47e-07	ABCA1,ACTA1,CDKN1A,FCGR1A,HAMP,ICAM1,IGFALS,IL1B,IL4R,IL6,IRF1,IRS2,ISG20,PCK1,SOCS1,SOCS3,STAT3,TNFRSF1B,TP53
UP	Bay 11-7082		chemical - kinase inhibitor	Inhibited	-3.879	6.5e-07	BCL2A1,BCL2L1,CCL2,CD44,CHI3L1,CXCL1,CXCL2,CXCL8,F3,FPR2,HMOX1,ICAM1,IL6,PIM1,SOD2,TLR2
UP	AG490		chemical - kinase inhibitor	Inhibited	-3.722	9.6e-07	BCL2L1,CCL2,CCND3,CDKN1A,CXCL8,EDN1,FGF2,ICAM1,IL1B,IL6,IRF1,LY96,PDCD1,PIM1,PTTG1,SAA1,SOCS3,SOD2,TIMP1
UP	GPS2		transcription regulator	Inhibited	-2.874	9.89e-07	ABCA1,ADIPOR2,CCL20,CDKN1A,CXCL8,DHRS3,FAM20C,HP,NFKBIA,RAB20,RHOB,SGK1,SHISA5,SOCS1
UP	Sn50 peptide		chemical toxicant	Inhibited	-3.331	1.05e-06	BCL2A1,BCL2L1,CRP,CXCL2,CXCL8,HMOX1,ICAM1,IFNGR2,IL1B,IL6,PTGDS,RACK1,SERPINE1,SNAI1,STC1,TP53
UP	anakinra		biologic drug	Inhibited	-2.764	1.13e-06	CCL2,CXCL1,EDN1,HBA1/HBA2,HMOX1,ICAM1,IL1B,IL6,MAP2K3,PIM1,SLC25A37
UP	tyrphostin AG 1478		chemical - kinase inhibitor	Inhibited	-3.254	1.23e-06	AREG,BCL2L1,CCL2,CDKN1A,CXCL8,EDN1,EGF,F3,FOXO3,ICAM1,IL6,MMP1,PTTG1,RELA,RUNX1,S1PR3,SPHK1
UP	imatinib		chemical drug	Inhibited	-2.868	1.69e-06	ABL1,BCL2L1,BCR,BIRC7,CCND2,CDKN1A,CEBPB,COL1A1,COL3A1,HMOX1,IL1B,IL6,MDM2,MMP1,PLIN2,SOCS2,STAT3,TNFRSF10B,TNFSF13B
UP	Nr1h		group	Inhibited	-2.541	1.98e-06	ABCA1,ABCG1,ACACB,ALDH1A2,APOD,BCL3,C2,CCND2,CLEC4E,CSF1,CXCL1,CXCL8,ECE1,EDN1,GGT5,HCK,HLA-DOB,IL1B,IL6,NFKB2,PML,RUNX3,SBNO2,SLC2A4,TP53,ZBTB16
UP	tanespimycin		chemical drug	Inhibited	-4.22	2.08e-06	ARAF,AXL,BAK1,BCL2A1,BCL2L1,CDKN1A,CXCL8,HNRNPC,IL6R,OSM,RPL24,RPL27A,RPL35,RPS16,RPS8,SERPINE1,SNAI2,SNRPB,SNRPG,SOD2,STAT3,TNFAIP3
UP	CR1L		other	Inhibited	-3.286	2.38e-06	BGN,COL1A1,COL3A1,COL4A1,COL4A2,COL6A3,IL1B,MGP,SERPINE1,TNC,TNFRSF1A
UP	mir-373		microrna	Inhibited	-2.543	2.41e-06	ANGPTL4,CD44,CDK2,CXCL8,IL6,RELA,SERPINE1
UP	mir-1		microrna	Inhibited	-4.118	4.19e-06	ANP32B,ANXA2,CCL2,CCND2,CEBPB,CNN3,CXCL1,CXCL8,EDN1,FBXO32,GATAD2A,H3F3A/H3F3B,MAN1C1,PDGFA,RRBP1,SEC61A1,SERP1,SNAI2,SOX9,TAGLN2,WBP1L
UP	valsartan		chemical drug	Inhibited	-2.292	4.24e-06	ANGPT2,COL1A1,EDN1,EGF,F3,FGF2,ICAM1,IL1B,NOX1,RELA,SERPINE1,TIMP1
UP	Go 6976		chemical - kinase inhibitor	Inhibited	-2.556	5.88e-06	ABCA1,ACTA1,BCL2L1,CDKN1A,CXCL2,CXCL8,HMOX1,ITGA5,NFKBIA,SOD2,STC1,TNFRSF4,TNFRSF9,TP53
UP	diphenyleneiodonium		chemical reagent	Inhibited	-3.661	7.38e-06	CCL2,COL1A1,CXCL2,CXCL8,F3,HMOX1,HSF1,IL1B,IL6,NOX1,RELA,SERPINE1,SOD2,TIMP1
UP	maslinic acid		chemical - endogenous non-mammalian	Inhibited	-2	1.23e-05	ACTN1,ARPC4,BCL2L1,CCND2,CD44,CEBPB,FOXO3,GPRC5A,IL6ST,JUNB,MSN,PLAUR,PPARD,PXN,SHC1,SORBS1,TP53
UP	trans-hydroxytamoxifen		chemical drug	Inhibited	-2.4	1.33e-05	AREG,BAK1,CYP1B1,DDIT4,EFNA1,EGR3,FMO5,GPRC5A,HIST2H2BE,IGFBP4,IL1R1,KLF6,KRT7,LAMB1,NDRG1,PPP1R3C,SMAD3,STC1,TGFB3,TM4SF1,WISP2
UP	trabectedin		chemical drug	Inhibited	-2.414	1.87e-05	CDKN1A,COL1A1,GADD45A,H1FX,HIST1H4J,MT1L,PMEL,SAT1,TK1
UP	ADAMTS12	0.875	peptidase	Inhibited	-2.8	1.87e-05	CHI3L1,CLEC4E,IL6,LCN2,MGP,S100A6,S100A8,S100A9,SOX9
UP	KMT5B		enzyme	Inhibited	-2.2	1.91e-05	IGFBP1,MSX2,MT2A,SGK1,TSC22D3
UP	JAG2		growth factor	Inhibited	-2.164	2.05e-05	AIMP1,BCL6,CCL20,CCL26,CEBPB,CXCL1,CXCL6,IL1B,IL1R1,IL6,MMP1
UP	herbimycin		chemical - kinase inhibitor	Inhibited	-2.915	2.07e-05	BCL2L1,CCND3,CXCL8,ICAM1,IL1B,IL2RA,IL6,JUNB,MMP1,SERPINE1,SOD2,TNFRSF1A
UP	tempol		chemical drug	Inhibited	-2.562	4.3e-05	BCL2L1,CXCL2,CXCL8,F3,ICAM1,RELA,SERPINE1,SGK1,SOD2,TP53
UP	MDM4		enzyme	Inhibited	-2.362	4.47e-05	CDKN1A,ITGB4,LGALS3,MDM2,SOD2,TP53,VIM
UP	PRKAA2		kinase	Inhibited	-2.377	5.12e-05	ACTA1,ALB,ATP5G2,CDKN1A,ERN1,FABP4,FOXO3,IGFBP4,IL6,LMO4,MGST1,NFKBIA,PCOLCE,SMAD3,SNAI1,TGM2,TP53,VIM,ZYX
UP	UBE3A		enzyme	Inhibited	-2.611	5.29e-05	ARC,CDKN1A,IL1B,MDM2,PML,SERPINE1,SOX9,TP53
UP	INSIG1		other	Inhibited	-4.096	6.77e-05	ABCA1,ABCG1,ACACB,CLEC4E,CXCL2,CXCL6,DHCR7,FABP4,FABP5,FADS1,IL6,IRS2,LCN2,MRC1,MVK,PLIN2,S100A8,S100A9
UP	GLIS2	0.96	transcription regulator	Inhibited	-2.646	6.92e-05	COL1A1,LTBP2,MGP,SERPINE1,SNAI1,SNAI2,VIM
UP	CRY2		enzyme	Inhibited	-2.228	7.47e-05	AVP,IL1B,IL6,PCK1,PER1,SGK1
UP	TOPBP1		other	Inhibited	-2.438	7.47e-05	ABL1,CDKN1A,GADD45A,HIC1,IGFBP3,MDM2
UP	SPDEF		transcription regulator	Inhibited	-2.594	7.68e-05	CDKN1A,COL1A1,COL4A1,COL4A2,COL6A3,CXCL8,ITGA5,PLAUR,SERPINE1,SMAD3,SNAI2,TNC,VASP,VIM
UP	RBPJ		transcription regulator	Inhibited	-3.054	7.82e-05	CAMP,CD44,CDKN1A,CRP,CSF1,EGF,FGF18,FGF2,HGF,IL17RA,IL1B,IL6,LFNG,LIF,MAP2K3,NGF,PGF,PRDM1,RUNX3,SOX9,TGFB3,TNC
UP	ATG16L1		enzyme	Inhibited	-2.2	0.000103	CXCL2,IL1B,IL6,NFKBIA,SOD2
UP	STK17A		kinase	Inhibited	-2.213	0.000103	CCS,GSTO1,MT1M,MT1X,SOD2
UP	JAK inhibitor I		chemical - kinase inhibitor	Inhibited	-2.804	0.000104	BCL2L1,CCL26,CCND2,CXCL1,CXCL2,CXCL6,SGK1,TIMP1
UP	rimonabant		chemical drug	Inhibited	-2.813	0.000104	CXCL8,FGF2,IL1B,IL6,NGF,SERPINE1,TP53,TYR
UP	minocycline		chemical drug	Inhibited	-3.258	0.000113	ADGRE1,BCL2L1,CD163,CXCL8,ICAM1,IL1B,IL6,IL6R,IL6ST,NGF,TNFRSF1A,TNFRSF1B,TP53
UP	PIAS4		transcription regulator	Inhibited	-2.236	0.000124	ALB,CXCL2,IL1B,IRF1,PDK4,SERPINE1
UP	mir-515		microrna	Inhibited	-2.421	0.000124	ANGPTL4,CD44,CXCL8,IL6,RELA,SERPINE1
UP	3-aminobenzamide		chemical toxicant	Inhibited	-2.423	0.000124	CDKN1A,CXCL1,ICAM1,IL1B,MDM2,TP53
UP	thioctic acid		chemical drug	Inhibited	-2.763	0.000137	AGER,ANGPT2,AVP,CCL2,CXCL8,FABP4,HMOX1,ICAM1,IL6,SOD2,TP53,TYR
UP	miR-31-5p (and other miRNAs w/seed GGCAAGA)		mature microrna	Inhibited	-2.606	0.000151	CXCL1,CXCL8,IL1B,KRT16,KRT17,LATS2,STK40
UP	ANXA2	1.039	other	Inhibited	-2.008	0.000154	CDKN1A,GADD45A,IGFBP3,IL6,MDM2,MMP1,SESN1,TNFRSF10B,TP53
UP	mir-30		microrna	Inhibited	-2.184	0.000198	ARID5B,CDKN1A,GADD45A,IL6,KLF9,PRDM1,SERPINE1,SNAI1,TP53
UP	tosylphenylalanyl chloromethyl ketone		chemical - protease inhibitor	Inhibited	-2.056	0.000214	BAK1,CCL2,CXCL2,CXCL8,ICAM1,IL6,NFKBIB
UP	DCAF1		kinase	Inhibited	-2.619	0.000214	CDKN1A,NKX3-1,SOCS2,SOCS3,TGM2,TXNIP,UCN
UP	pyridoxamine		chemical - endogenous mammalian	Inhibited	-2	0.000217	CRP,CXCL8,IL6,SERPINE1
UP	baicalein		chemical - endogenous non-mammalian	Inhibited	-2.419	0.00023	BCL2L1,CCL2,CCND3,CXCL8,HMOX1,ICAM1,IL6,MMP1,PTTG1,TYR
UP	TFRC		transporter	Inhibited	-2.828	0.00023	ADGRG1,ANKRD22,ANXA2,CDKN1A,F13A1,FAM20C,GADD45A,LRRC25,SERPINB8,TGFB3
UP	2-amino-5-phosphonovaleric acid		chemical - other	Inhibited	-3.298	0.000243	ARC,ARID5A,ATF4,BTG3,DUSP6,EGR3,FURIN,GADD45A,GADD45B,GADD45G,IFRD1,JUNB,KCNK6,NPAS4,NUDT4,PHLDA1,PLEKHO1,PLK3,RELB,RPS15A,TNFAIP3
UP	let-7		microrna	Inhibited	-3.822	0.000263	ARID3A,BCL2L1,BRCA2,CBFB,CD44,CDC16,CEBPD,COL1A1,COL3A1,FOSL1,HBA1/HBA2,IL6,IL6R,IRS2,PLAGL2,RCAN1,RELA,SOX9,STAT3,TRIB1,VIM,ZFP36
UP	miR-133a-3p (and other miRNAs w/seed UUGGUCC)		mature microrna	Inhibited	-3.232	0.000288	CORO1C,FTL,KLF15,KRT7,MALAT1,MSN,NFATC4,SLC2A4,SRF,TNFRSF10B,TPM4
UP	NS-398		chemical reagent	Inhibited	-2.557	0.000304	ANGPT2,CDKN1A,CXCL8,F3,FGF2,HGF,ICAM1,IL1B,IL24,IL2RA,IL6,PPFIA1,S100A8,S100A9,TP53
UP	EGLN		group	Inhibited	-4	0.000333	ADM,DYRK4,EIF4EBP1,FOSL2,FTL,HK2,MAP3K8,PYGL,RAB20,RNF122,RRAGD,SOX9,STC1,TH,VKORC1,ZNF511
UP	DICER1		enzyme	Inhibited	-3.231	0.000342	AFP,AGO2,AGRP,ANGPT2,ANGPTL4,APOD,ARID3A,AVP,AXL,C10orf10,CCND2,CD44,CDKN1A,CXCL8,EGR3,FCGR2A,ICAM1,ID3,IL18R1,IL1B,IL2RA,ITGA5,MT2A,RFTN1,RGCC,RUNX1,SERPINA1,SERPINE1,SOCS3,SYNPO,TM4SF1,TP53,VIM
UP	TNFAIP3	1.103	enzyme	Inhibited	-2.356	0.000419	BCL2L1,CCL20,CSF1,CXCL8,ICAM1,IL1B,IL6,NFKBIA,SOCS3,TNFAIP3
UP	MIR124		group	Inhibited	-2.168	0.000425	IL1B,IL6,RELA,SNAI2,SPHK1,STAT3,TP53,VIM
UP	R-WIN 55,212		chemical reagent	Inhibited	-2.273	0.000425	CCND2,CDK2,CXCL8,E2F4,ICAM1,IL1B,IL6,TP53
UP	PPP2R5C		other	Inhibited	-2.449	0.000432	BCL2A1,BCL2L1,BCL3,CXCL8,RELB,TNFAIP3
UP	vitamin E		chemical drug	Inhibited	-3.121	0.000449	ACAN,ACTA1,BCL2L1,CCL2,CD44,CDKN1A,F3,IL1B,KLF6,NFIL3,SERPINE1,TNFRSF1A
UP	Hdac		group	Inhibited	-2.186	0.000496	ARC,AREG,BCL6,CDKN1A,CXCL8,E2F4,EDN1,EGR3,FBXO32,FOSL1,GADD45B,IGFBP3,IL6,IL6R,JUP,KLF6,KLF9,MT1E,OSR1,PGF,TXNIP,WNT9B
UP	ABCB4		transporter	Inhibited	-2.805	0.000541	CCL20,COL1A1,COL4A1,LGALS3,NFKB2,PDGFA,SERPINE1,TIMP1
UP	APC		enzyme	Inhibited	-2.456	0.000819	CCND2,CD44,CDKN1A,CXCL2,EDN1,HAMP,HK2,ID3,IL6,LGR5,PDK4,PPARD,SGK1,SNAI1,SNAI2,SOX9,TIMP1,TNFRSF12A
UP	sulfasalazine		chemical drug	Inhibited	-2.159	0.000849	BCL2L1,CXCL8,HP,ICAM1,IL1B,NFKBIA
UP	MNT		transcription regulator	Inhibited	-2.236	0.000849	BCL6,CCND2,FBXO32,GADD45B,KLF6,TXNIP
UP	HLX		transcription regulator	Inhibited	-2.779	0.00085	AREG,CD44,CXCL8,CYP1B1,GDF15,ICAM1,IL4R,PRDM1
UP	CRY1		enzyme	Inhibited	-2.236	0.00085	IL1B,IL6,PCK1,PER1,SGK1
UP	TRIB3	1.864	kinase	Inhibited	-2.646	0.000914	CTH,DDIT4,FABP4,GDF15,MTHFD2,STC2,TRIB3
UP	SB-431542		chemical reagent	Inhibited	-2.242	0.00101	BGN,CD14,CD44,CLIC4,COL1A1,GADD45B,ID3,IL1R2,IL1RAP,MAFB,MSX2,SERPINE1,SPSB1,STAT3,TNFRSF12A
UP	IL27RA		transmembrane receptor	Inhibited	-2.219	0.00105	BCL6,CD44,EBI3,IL1B,IL2RA,IL6,PRDM1,SOCS3
UP	losartan potassium		chemical drug	Inhibited	-2.806	0.00113	ATF4,COL1A1,COL3A1,CREM,CXCL8,EDN1,EGF,F3,IL1B,IL6,PDGFA,SERPINE1,SOCS3,TGFB3,TH,TIMP1
UP	dipyridamole		chemical drug	Inhibited	-2	0.00115	BCL2L1,CCL2,HMOX1,IL6,TIMP1,TP53
UP	mir-29		microrna	Inhibited	-2.507	0.00122	ADAMTS9,BDKRB2,CCL8,COL1A1,COL3A1,FKBP5,IL2RA,NASP,NID1,TNFAIP3,TP53,TRAF4
UP	mir-146		microrna	Inhibited	-2.77	0.00127	CCL2,CXCL8,IL1B,IL6,MTA2,RELA,RUNX1,SOCS1,WASF2
UP	NLRP12		other	Inhibited	-2.75	0.00129	BCL3,CXCL2,CXCL6,CXCL8,ICAM1,IL1B,IL6,LY96
UP	SU6656		chemical toxicant	Inhibited	-2.804	0.00129	ADM,CSF1,GFPT2,IL1RL1,JUNB,NFIL3,PHLDA1,SOCS3
UP	miR-1-3p (and other miRNAs w/seed GGAAUGU)		mature microrna	Inhibited	-4.814	0.0013	ANP32B,ANXA2,AXL,CDCP1,CHSY1,CNN3,CORO1C,H3F3A/H3F3B,ISY1,ITGB4,LRRC8A,MTHFD2,PIM1,PLEKHG2,PNP,POLA2,PTBP1,SDC4,SERP1,SH3PXD2B,SPHK1,TAGLN2,TPM2,TPM4
UP	miR-146a-5p (and other miRNAs w/seed GAGAACU)		mature microrna	Inhibited	-3.681	0.00137	ATOH8,CAMP,CCL2,CCL8,CD1D,CRP,CXCL8,IL1R1,IL1RAP,MTA2,NFKBIA,PLEKHA4,RELA,S100A12
UP	PTPN1	0.824	phosphatase	Inhibited	-2.157	0.00139	ARID5A,CXCL2,IGFALS,INSR,IRS2,LHX2,NFKBIA,NOX1,SOCS1,TNFRSF9
UP	FOXA1		transcription regulator	Inhibited	-2.129	0.0014	ACTG2,AFP,CNN1,EFHD1,EPHX1,GBP2,IGFBP1,IL6,KDM4B,KRT16,MGP,NPTX2,PCK1,RARA,S100A2,SLPI,SNAI2,SOX9,TH,TNFRSF12A
UP	GPX1		enzyme	Inhibited	-2.375	0.00151	ADGRE1,AGER,CD14,GLRX,ICAM1,IL6,RELA,SOD2,TNFRSF1A
UP	mir-124		microrna	Inhibited	-2.407	0.00152	LHX2,PPP1R13L,PTBP1,RELA,SNAI2,STAT3
UP	AZGP1		transporter	Inhibited	-2.418	0.00152	BCL2L1,CEBPB,FBXO32,HK2,ITGA5,VIM
UP	IL4I1		enzyme	Inhibited	-2	0.00156	CCL2,CCL8,CXCL1,CXCL8
UP	KIAA1524		other	Inhibited	-2.17	0.00162	ACTG2,CRYAB,DSC2,EBI3,GADD45A,HIST1H2BK,PDK4,PLAUR,RHOC,S100A16,SAT1
UP	picropodophyllin		chemical drug	Inhibited	-2.219	0.00178	CCND2,IFITM3,PIWIL1,PRDM1,ZBTB16
UP	10-nitrooleate		chemical - endogenous mammalian	Inhibited	-2.219	0.00178	CXCL8,ICAM1,IL6,PECAM1,RELA
UP	candesartan		chemical drug	Inhibited	-2.985	0.00179	ACTA1,ADM,AVP,COL3A1,FOSL2,ICAM1,IL6,SERPINE1,TH
UP	miR-125b-5p (and other miRNAs w/seed CCCUGAG)		mature microrna	Inhibited	-3.655	0.00211	ARID3A,BAK1,BMPR1B,CBFB,CD44,DIO3,DUS1L,H3F3A/H3F3B,HK2,ID3,IGFBP3,IL6R,TP53,VSIR
UP	calphostin C		chemical - kinase inhibitor	Inhibited	-2.405	0.00212	BCL2L1,CCL2,CDKN1A,CXCL8,ECE1,ICAM1,IL6,NGF,S100A8,SOD2,TP53
UP	miR-29b-3p (and other miRNAs w/seed AGCACCA)		mature microrna	Inhibited	-3.269	0.00212	COL1A1,COL3A1,COL4A1,COL4A2,KCTD3,LOXL2,NASP,TDG,TGFB3,TNFAIP3,TP53
UP	nitrofen		chemical toxicant	Inhibited	-2.828	0.00226	AGTRAP,APLNR,CLIC4,RARA,S1PR2,TGFB1I1,TGFB3,TGFBR3
UP	etanercept		biologic drug	Inhibited	-2.608	0.00226	CCL2,CCL20,CXCL8,ICAM1,IL1B,IL6,NOX1
UP	EFNA1	1.647	other	Inhibited	-2.538	0.0024	BACH1,DUSP6,EPHA2,ETV5,FABP5,FOSL1,IL2RA,IRF7,ITGB4,PXN,SOX9
UP	miR-155-5p (miRNAs w/seed UAAUGCU)		mature microrna	Inhibited	-4.343	0.00242	BACH1,CBFB,CCL20,CD209,CEBPB,CXCL1,CXCL2,CXCL8,FADS1,IL1B,IL6,MAFB,MEIS1,PELI1,PHC2,RAB34,SERPINE1,SLA,SOCS1,TACSTD2
UP	USP18		peptidase	Inhibited	-2.433	0.00254	IFITM3,IL6,IRF1,IRF7,SOCS1,SOCS3
UP	SOD1		enzyme	Inhibited	-2.207	0.00257	ACTB,ATF4,BCL2L1,C1QA,CASP4,CD14,COL1A1,CRYAB,DCXR,FOSL2,FTH1,HMOX1,HSPB8,ICAM1,IL1B,IL6,JUNB,NFIL3,PRPH,PRRX1,SOD2,TNFAIP3,TNFRSF10B,TP53
UP	beta-carotene		chemical - endogenous mammalian	Inhibited	-2.828	0.00269	ALB,APOL6,FABP4,FADS3,IL1B,IL6,SLC2A4,THBD
UP	CITED2		transcription regulator	Inhibited	-2.412	0.00277	ANGPTL4,CCL2,CXCL1,CXCL8,IL6,MMP1,TNFAIP3
UP	miR-145-5p (and other miRNAs w/seed UCCAGUU)		mature microrna	Inhibited	-3.128	0.00284	ACTG2,CBFB,KRT7,MDM2,MMP1,RTKN,SERPINE1,SOD2,UNG,VASN
UP	TFAP2A		transcription regulator	Inhibited	-2.076	0.00285	ABCA1,BCL2L1,BOK,CDKN1A,CXCL1,CXCL2,MT2A,PLAUR,PPARD,RPL6,RPLP0,SESN1,SOD2,WISP2
UP	TRIM24		transcription regulator	Inhibited	-2.885	0.00314	EIF5A,GBP2,GLUL,IFNGR1,IFNGR2,IRF1,IRF7,LGALS3,SAMHD1,SERPINE1,SHISA5,SOCS1,SOCS2,TLR2
UP	fontolizumab		biologic drug	Inhibited	-2.236	0.0033	CCL8,CXCL1,IL15RA,IL6,NAMPT
UP	let-7a-5p (and other miRNAs w/seed GAGGUAG)		mature microrna	Inhibited	-4.237	0.00352	ADGRG1,BCL2L1,CALCOCO2,CCND2,COL1A1,COL3A1,DUSP23,HBA1/HBA2,HMOX1,IFRD1,IPO4,PRDM1,RHOB,RRP8,SMOX,STAT3,TPM2,TRMT1,VIM
UP	mir-122		microrna	Inhibited	-3.604	0.00354	BCAT2,CLIC4,FBLIM1,FOSL2,IL6,MTHFD2,PTPN1,PXN,SH3GL1,SLC1A5,TGM2,VIM,WARS
UP	miR-30c-5p (and other miRNAs w/seed GUAAACA)		mature microrna	Inhibited	-3.756	0.00364	BCL6,CBFB,CDCP1,CHD1,CNOT9,IFRD1,IL6,IRS2,KRT7,PNP,RBMS1,SLC4A7,TMEM41B,TNFRSF10B,TP53
UP	Atrial Natriuretic Peptide		group	Inhibited	-2	0.0037	AVP,EDN1,SERPINE1,TNC
UP	astragalin		chemical - endogenous non-mammalian	Inhibited	-2	0.0037	ICAM1,IL1B,RELA,STAT3
UP	nandrolone		chemical drug	Inhibited	-2	0.0037	HMOX1,IL6,MDM2,SOD2
UP	TREM2		transmembrane receptor	Inhibited	-2.169	0.00434	CXCL2,IL1B,IL6,NFKBIA,TNFAIP3
UP	GFI1B		transcription regulator	Inhibited	-2.187	0.00434	BCL2L1,CDKN1A,SOCS1,SOCS3,TGFBR3
UP	ARHGDIG		other	Inhibited	-2.236	0.00434	DUSP6,EDN1,JUP,PALLD,PLCD1
UP	ramipril		chemical drug	Inhibited	-2.449	0.00492	COL1A1,COL3A1,COL4A1,COL4A2,LAMB1,TIMP1
UP	ZNF217		transcription regulator	Inhibited	-3	0.00542	ADM,CCL2,GPRC5A,IFI16,IGFBP3,MPZL2,RCAN1,RGS20,SEC14L2,SOCS2,ZHX2
UP	CBX7		other	Inhibited	-2.236	0.00558	AREG,CXCL8,CYP1B1,GDF15,PRDM1
UP	CDKN1B		kinase	Inhibited	-2.539	0.00604	AGTRAP,CCND3,CDK2,CDKN1A,DUSP9,EPHA2,HSPB8,IL2RA,LGALS3,PDCD1,RUNX1,S100A9,SERPINE1,STAT3,TK1
UP	SAFB		other	Inhibited	-2.333	0.00644	C8orf4,CXCL8,HMOX1,ISG20,MAP3K8,NUPR1,S100A8,S100P,SAFB2
UP	BBI608		chemical drug	Inhibited	-3.148	0.00668	ACTB,AXL,CD44,CXCL8,EGF,PECAM1,PLAUR,RPLP0,STAT3,TAZ
UP	miR-296-5p (miRNAs w/seed GGGCCCC)		mature microrna	Inhibited	-2.236	0.00706	COL1A1,MAP2K3,MMP1,TNC,TP53
UP	chelerythrine		chemical drug	Inhibited	-2.236	0.00706	ICAM1,IL6,MDM2,NOX1,PIM1
UP	RCAN1	0.64	transcription regulator	Inhibited	-2.2	0.00722	ACTA1,CXCL8,F3,ICAM1,IL6,RCAN1
UP	mir-25		microrna	Inhibited	-2.401	0.00722	CDKN1A,GADD45A,IL6,ITGA5,MDM2,TP53
UP	miR-221-3p (and other miRNAs w/seed GCUACAU)		mature microrna	Inhibited	-2.417	0.00722	DDIT4,FOXO3,GAS5,ICAM1,MMP1,SOD2
UP	alefacept		biologic drug	Inhibited	-2.828	0.00727	ADGRG1,CXCL8,HOPX,IL18RAP,IL2RA,NFKB2,SOCS1,SOCS3,TGFBR3
UP	KLF3		transcription regulator	Inhibited	-2.475	0.00806	ARID5A,ARPC4,ATF4,BAHD1,BCL3,BLOC1S1,CBFB,CD1D,CD93,EIF5A,ELOF1,HBB,HIST1H2AC,IL17RA,KCNK6,LILRB3,LY96,MSN,NDRG1,NOD1,PDLIM1,PECAM1,RPP21,SGK1,SLC14A1,SMAD3,TAZ,TES,TP53I13,TRIP10,VIM,YTHDF1,ZNF367
UP	FBN1		other	Inhibited	-2.219	0.00879	COL3A1,COL4A2,COL6A3,MMP1,SERPINE1
UP	MAP4K4		kinase	Inhibited	-3.208	0.00889	ACACB,ACADVL,ACSL5,ARAF,ATP6V0E1,BCAT2,CEBPB,CHSY1,GLUL,HSD3B7,HYAL2,ITGA5,MAFB,NDUFA11,SLC2A4
UP	PP1		chemical - kinase inhibitor	Inhibited	-2.579	0.00903	ANGPT2,BCL2L1,CCND2,CDK2,CXCL8,HMOX1,IL1B
UP	MAX		transcription regulator	Inhibited	-2.041	0.00942	BCL6,CCND2,CDKN1A,EDN1,FBXO32,FTH1,GADD45A,GADD45B,HAMP,HK2,KLF6,TXNIP
UP	Ptprd		phosphatase	Inhibited	-2	0.00962	CCL2,CDKN1A,CEBPD,GADD45G
UP	ARRB2		other	Inhibited	-2.196	0.0102	CXCL2,F3,IL1B,IL6,JUNB,SERPINE1
UP	PTPN6		phosphatase	Inhibited	-2.057	0.0104	BCL2L1,CD44,CXCL8,IL1B,IL6,IRF1,TIMP1
UP	alvocidib		chemical drug	Inhibited	-2.163	0.0104	AEN,BCL2L1,CCL2,CCND3,CDKN1A,ICAM1,TP53
UP	ritonavir		chemical drug	Inhibited	-2.213	0.0108	ARHGEF19,BCL2L1,BMP1,CCND2,CRYAB,CXCL8,DHCR7,FABP4,GBP2,ICAM1,IFRD1,IL1B,IL6,MVK,SPOCD1,TSC22D3
UP	bosentan		chemical drug	Inhibited	-2.169	0.0108	EDN1,F3,ICAM1,MSN,PXN
UP	ADM	1.882	other	Inhibited	-2.2	0.0113	ADM,CXCL2,EDN1,FGF2,ICAM1,IL1B,IL6,RAMP1
UP	AURK		group	Inhibited	-2.813	0.0113	AEN,CDKN1A,FAM212B,MDM2,PHLDB3,SESN1,STOM,TNFRSF10B
UP	ANLN		other	Inhibited	-2.828	0.0113	AEN,CDKN1A,FAM212B,MDM2,PHLDB3,SESN1,STOM,TNFRSF10B
UP	DKK1		growth factor	Inhibited	-2.204	0.0115	ANGPT2,CD44,CDKN1A,COL1A1,FGF2,SNAI2,SOX9,TNNC1,TP53
UP	SIN3A		transcription regulator	Inhibited	-2.236	0.0115	BCL6,CCND2,FBXO32,GADD45B,ING1,KLF6,MXI1,S100A9,TXNIP
UP	amlodipine		chemical drug	Inhibited	-2	0.0125	ACTA1,ANXA2,COL1A1,EDN1
UP	CBX5		transcription regulator	Inhibited	-3.464	0.0161	ANKRD22,CDKN1A,CEMIP,CYP1B1,GRHL3,HBB,HIST1H1C,LCN2,S100P,SERPINA3,TACSTD2,TIMP4,TM4SF1,TXNIP
UP	mir-142		microrna	Inhibited	-2.236	0.0186	CD93,IL6ST,LRRC32,NFKB2,RHOQ
UP	flutamide		chemical drug	Inhibited	-2.191	0.0209	ALAS2,AQP9,COL3A1,CXCL2,CYP1B1,EGF,IL6,IL6ST,VIM
UP	NPR1		enzyme	Inhibited	-2.219	0.0219	ACTA1,COL1A1,COL3A1,RCAN1,TGFB3
UP	miR-291a-3p (and other miRNAs w/seed AAGUGCU)		mature microrna	Inhibited	-3.268	0.023	BAZ1A,CCND2,CD44,CDKN1A,LATS2,LMNB1,PHC2,RELA,RNF149,SLC35F6,TNFAIP1
UP	miR-26a-5p (and other miRNAs w/seed UCAAGUA)		mature microrna	Inhibited	-2.2	0.0255	BAK1,CCND2,CCND3,CDKN1A,EPHA2
UP	spironolactone		chemical drug	Inhibited	-2.208	0.0272	ABCC3,CDKN1A,COL1A1,COL3A1,DES,EDN1,FGF2,ICAM1,IL6,PGF
UP	RAE1		other	Inhibited	-2	0.029	CDKN1A,ING1,SIAH1,TP53
UP	ZC3H12A	1.797	enzyme	Inhibited	-2.177	0.0295	CCL2,IL1B,IL6,TNFRSF1B,TNFRSF4
UP	CHD4		enzyme	Inhibited	-2.449	0.0319	ARC,CDKN1A,CLCF1,HBB,HMOX1,MDM2,PRPH,TP53
UP	miR-21-5p (and other miRNAs w/seed AGCUUAU)		mature microrna	Inhibited	-2.784	0.0319	BCL2L1,C8orf44-SGK3/SGK3,CDKN1A,IL6R,PECAM1,PELI1,SESN1,STAT3
UP	mir-10		microrna	Inhibited	-2.139	0.0367	AGO2,BAK1,BCL2L1,CCL2,CD44,IL6,IL6R,SUV39H1,TDG,TP53
UP	miR-17-5p (and other miRNAs w/seed AAAGUGC)		mature microrna	Inhibited	-2.764	0.0379	CCND2,CDKN1A,CXCL8,RHOC,RUNX1,STAT3,TXNIP,VIM
UP	eplerenone		chemical drug	Inhibited	-2.2	0.0385	EDN1,ICAM1,IL1B,PDGFA,SERPINE1
UP	bicalutamide		chemical drug	Inhibited	-2.415	0.0476	FKBP5,NCOR1,NKX3-1,SHC1,TNFRSF10B,VIM
UP	lenalidomide		chemical drug	Inhibited	-2.266	0.0623	BEST3,C10orf10,CEBPB,DTNA,GALNT18,HILPDA,LRRC8B,NEK6,PCBP2,PNP,RGS16,RRP1B,SLC7A2,SNHG3,TNFRSF10B,VIM,WDR4
UP	EPHB6		kinase	Inhibited	-2	0.333	FKBP5,IL6,TRIB1,TRIB3
ALL	TNF		cytokine	Activated	7.08	1.06e-24	A4GALT,ABCA1,ABCC3,ABCD2,ABCG2,ACADM,ACADVL,ACE,ACSL1,ACTA1,ACTB,ADAMTS4,ADM,ADORA2A,AEBP1,AGER,AIMP1,ALB,ALOX15B,ANGPT2,ANGPTL4,ANK3,AQP7,AQP9,ARC,ARID5B,ARRDC3,ATF4,AURKC,AVP,B4GALT1,BCL2A1,BCL2L1,BCL3,BCL6,BDKRB2,BDNF,BGN,BHLHE40,BIRC7,BMPER,BTG1,BTG3,BTN3A3,C10orf10,C1QTNF1,C1QTNF9,CASP4,CCL2,CCL20,CCL26,CCND2,CCND3,CD14,CD163,CD163L1,CD209,CD44,CD83,CDC42EP5,CDH13,CDH3,CDK2,CDKN1A,CEBPB,CEBP…	932 (29)
ALL	TGFB1		growth factor	Activated	5.552	3.55e-22	ABCA1,ABCG1,ABCG2,ABI2,ABL1,ACAN,ACE,ACKR1,ACTA1,ACTG2,ACTN1,ADAMTS12,ADAMTS4,ADGRG2,ADM,ADRA1D,ADRA2A,AFP,ALB,ALDH5A1,ANGPTL4,ANXA2,APLNR,AQP11,AQP9,AREG,ARHGEF19,ARID5B,ASGR2,ATF4,AVP,AXL,BARD1,BCL2L1,BCL3,BCL6,BDKRB2,BDNF,BECN1,BGN,BHLHE40,BMP1,BTG1,C1QA,C1QB,C1QC,C1R,C1S,C2,CAB39,CALCOCO2,CALM1 (includes others),CAMK2G,CAMP,CAPN15,CASP4,CBFB,CCL2,CCL20,CCL8,CCNB1,CCND2,CCND3,CCNE2,CCNO,CD14,C…	1047 (31)
ALL	PDGF BB		complex	Activated	7.189	2.2e-20	ADARB1,ADM,ADRA1D,ARAF,AREG,ASAH2,BCL3,BDKRB2,BHLHE40,BMP3,CALM1 (includes others),CASP4,CCL2,CCL20,CCL8,CCND3,CCNO,CD44,CDK2,CDKN1A,CEBPB,CEBPD,CNN1,COL3A1,CRYAB,CSF1,CTH,CXCL2,CXCL8,DUSP5,DUSP6,EDN1,EGR3,F3,FHL2,FOSL1,GADD45A,GBP2,GDF15,GFPT2,GJA5,GLUL,GUCY1B3,HMOX1,HSD3B7,ID3,IGFBP4,IL1B,IL1RL1,IL6,ITGA5,JUNB,KLF6,LGALS3,LIF,LMNA,MGST1,MMP1,NAMPT,NEXN,NFIL3,NPR3,NR4A2,PCOLCE,PDGFA,PDLIM1,PHLDA…	1041 (32)
ALL	IL1B	1.806	cytokine	Activated	6.637	3.38e-20	A4GALT,ABCC3,ABCG2,ACAN,ACHE,ADAMTS4,ADM,AGER,ANGPTL4,APOL6,ARC,ASAH2,ATF4,ATF5,AVP,BCL2A1,BCL2L1,BCL3,BGN,C1R,CASP4,CCKAR,CCL2,CCL20,CD14,CD44,CD83,CDKN1A,CEBPB,CEBPD,CHI3L1,CHRFAM7A,CISH,CMPK2,COL1A1,CREM,CRHR1,CRP,CRYAB,CSF1,CSRNP1,CX3CR1,CXCL1,CXCL12,CXCL2,CXCL6,CXCL8,CXCR3,DBP,DDIT4,DNMT1,DUSP5,EBI3,EDN1,EFNA1,EHF,ERRFI1,F13A1,F3,FABP5,FCGR2B,FGF18,FGF2,FKBP5,FOSL1,FPR2,FURIN,GADD45A,GADD45B…	842 (22)
ALL	IFNG		cytokine	Activated	6.175	3.66e-20	ABCA1,ABCA6,ABCB1,ACTB,ADAMTS9,ADCY7,ADGRG1,ADGRG2,ADM,ADORA2A,ADRA2A,AGER,ALDH1L1,ALKAL2,ANGPTL4,APOL6,AQP11,AQP9,ARAP2,ARC,AREG,ARL6,ATF4,ATG13,BACH1,BAK1,BCL2A1,BCL2L1,BCL3,BDNF,BECN1,BLNK,BRCA2,BTG1,C10orf10,C1QA,C1QB,C1QC,C1R,C2,CALCOCO2,CASP4,CCKAR,CCL2,CCL20,CCL26,CCL8,CCND2,CCNO,CD14,CD163,CD163L1,CD1D,CD209,CD44,CD63,CD83,CDH13,CDK2,CDKN1A,CEBPB,CEBPD,CH25H,CHI3L2,CHRNE,CHST3,CISH,CLEC4E…	930 (30)
ALL	dexamethasone		chemical drug	Activated	5.048	1.63e-19	ABCB1,ABCC3,ACADM,ACE,ACSL1,ACTB,ACTG2,ACY3,ADAMTS15,ADM,ADRA2A,AEBP1,AFP,AGRP,ALB,ALDH1L1,ALOX15B,ANGPTL4,ANO4,APOD,APOL6,AQP7,AREG,ARHGAP17,ARHGEF19,ATF4,AUH,AUP1,AVP,BAK1,BCAT2,BCL2A1,BCL2L1,BCL6,BDKRB2,BDNF,BGN,BHLHE40,BLVRB,BMP1,BRCA2,BTG1,C10orf10,C1QB,C8orf4,CA8,CAMP,CCDC74B,CCL2,CCL20,CCL26,CCND2,CCND3,CD163,CD209,CD44,CD83,CDK2,CDK5,CDKN1A,CEBPB,CEBPD,CGA,CHI3L1,CISH,CLIC1,CLIC4,CMPK2,CN…	1075 (29)
ALL	OSM	1.477	cytokine	Activated	5.172	6.99e-19	ABCA1,ABCC3,ABCG1,ACE,ACSL5,ADAMTS4,AFP,AHCYL1,ALB,AMACR,ANGPT2,ANXA2,AQP7,AQP9,BAK1,BHLHE40,BTC,C1R,C1S,CASP4,CCL2,CCL20,CCND2,CDH3,CDH8,CDKN1A,CEBPD,CGA,CH25H,CHD1,CHI3L1,CHI3L2,CNTN6,COL1A1,COL3A1,CPM,CRP,CXCL1,CXCL12,CXCL2,CXCL8,CYP1B1,DCTN1,DHRS3,DSC2,EIF4EBP1,EMP3,EVPL,F3,FGF2,FMO5,GADD45G,GAP43,GBP2,GLUL,HAMP,HGF,HK2,HMOX1,HP,HSPB3,ICAM1,IFNGR1,IL15RA,IL1B,IL1R2,IL32,IL33,IL4R,IL6,IL6R,IL6…	861 (25)
ALL	beta-estradiol		chemical - endogenous mammalian	Activated	2.185	9.82e-19	A4GALT,ABCA1,ABCB1,ABCG2,ACADM,ACADVL,ACE,ACSL1,ACTA1,ACTB,ADAMTS4,ADGRG2,ADM,ADM2,ADORA2A,AEBP1,AFP,AGER,ALB,ALDH1A2,ANO2,APOD,ARAF,ARC,AREG,ARID5B,ARMT1,ATF5,ATP5B,AVP,BAK1,BATF,BAZ1A,BCL2A1,BCL2L1,BCL6,BDNF,BHLHE40,BLNK,BMPR1B,BRCA2,BTG1,C8orf4,C8orf44-SGK3/SGK3,CACNA1G,CALM1 (includes others),CASP4,CCDC170,CCL2,CCL20,CCNB1,CCND2,CCND3,CCNE2,CD14,CD24,CD44,CDK2,CDK5,CDKN1A,CEBPB,CGA,CHGB,CHI3L…	1141 (33)
ALL	lipopolysaccharide		chemical drug	Activated	8.695	2.13e-18	ABCA1,ABCB1,ABCC3,ABCG1,ACADM,ACE,ACSL1,ACTA1,ADGRE1,ADM,ADORA2A,ADRA2A,AGER,ALB,ANGPT2,ANGPTL4,ANKRD22,APLNR,APOL6,AQP7,ARC,AREG,BATF,BCL2A1,BCL2L1,BCL3,BCL6,BDNF,BECN1,BGN,BTG1,CALM1 (includes others),CAMP,CASP4,CCDC170,CCL2,CCL20,CCL8,CCNB1,CCND2,CCNF,CD14,CD163,CD163L1,CD1D,CD209,CD44,CD83,CDKN1A,CEBPB,CEBPD,CEMIP,CH25H,CHI3L1,CHRFAM7A,CHST3,CISH,CLEC4E,CLIC4,CMPK2,COL1A1,COL3A1,COL4A1,COL4A2…	844 (20)
ALL	forskolin		chemical toxicant	Activated	3.83	8e-17	AANAT,ABCA1,ACE,ACTA1,ACTB,ACTG2,ACTN1,ADCYAP1,ADGRG1,ADORA2A,ALKAL2,ARC,AREG,ATP6V1A,AVP,B4GALT1,BCL3,BDNF,BHLHE40,CALM1 (includes others),CAMP,CASP4,CCL2,CCNB1,CCND2,CCND3,CD14,CD163,CD44,CDK14,CDKN1A,CEBPB,CEBPD,CGA,CGREF1,CHGB,CITED4,CNN1,COL1A1,CREM,CRHR1,CRISPLD2,CSF1,CXCL1,CXCL2,CYP1B1,DDIT4,DHCR7,DHRS3,DUSP14,DUSP9,EBI3,EDN1,EIF5A,ELL2,EMD,EPHA5,ERFE,FKBP5,FOSL1,FOSL2,GADD45A,GADD45B,GADD…	1116 (42)
ALL	NFkB (complex)		complex	Activated	5.775	1.3e-16	ABCB1,ABCG1,ADAMTS9,ADGRE1,ADRA2A,AGER,B4GALT1,BAK1,BATF,BCL2A1,BCL2L1,BCL3,BDNF,BECN1,C1R,CAMP,CASP4,CCKAR,CCL2,CCL20,CCL8,CCNB1,CCND2,CD44,CD83,CD99,CDKN1A,CEBPB,CEBPD,CGREF1,CITED4,CLCF1,CLEC4E,CREM,CRHR1,CRP,CSF1,CXCL1,CXCL12,CXCL2,CXCL6,CXCL8,CXCR3,DBP,DUSP5,E2F7,EDN1,EFNA1,EHF,ELL2,ERAP1,F3,FABP5,FABP6,FCGR1A,FGF2,FOXF1,FPR2,FTH1,GADD45A,GADD45B,GAP43,GBP2,GDF15,GFPT2,HAMP,HIF3A,HMOX1,HTR1A…	964 (29)
ALL	fluticasone propionate		chemical drug	Activated	4.358	2.14e-15	ABCG1,ADM,ALOX15B,ANGPTL4,AQP9,BGN,C1QB,C8orf44-SGK3/SGK3,CAMP,CCL2,CCL20,CCL8,CD163,CD83,CHI3L1,CHIT1,CRP,CXCL1,CXCL2,CXCL8,DDIT4,EBI3,EMP1,FABP4,FCN1,FKBP5,GADD45B,GAPT,IFIT1,IL1B,IL1R2,IRS2,KLF9,MT1A,MT1X,MT2A,NAMPT,PDK4,PHLDA1,PLIN2,RCAN1,RNASE2,S100A8,SDC4,SERPINA1,SERPINE1,SESN1,SIGLEC10,SLA,SLC16A6,SLC2A5,SLPI,TFPI,TGM2,TIMP1,TNFSF13B,TPST1,TSC22D1,TSC22D3,VSIG4,WARS	1063 (44)
ALL	AGT		growth factor	Activated	5.245	3.49e-15	ACE,ACTA1,ADAM23,ADGRE1,ADM,AGER,ANGPT2,ANK3,ASAH2,AVP,BACH1,BDKRB2,BDNF,BECN1,BGN,BOK,CCL2,CCL8,CCND2,CCND3,CCNE2,CD44,CDH13,CDKN1A,CGREF1,CLGN,COL1A1,COL3A1,COL4A1,CR1,CREM,CRP,CXCL2,CXCL8,CYP4A11,DDAH2,EDN1,ERRFI1,F3,FCGR1A,FGF13,FGF2,FOXO3,FOXP2,GALNT13,GAP43,GAS2,HCRT,HGF,HMGB2,HMOX1,ICAM1,ID3,IGFBP3,IGFBP4,IL18R1,IL1B,IL6,IL6ST,INSR,ITGA5,ITPKB,KITLG,KL,L1CAM,LAMB1,LATS2,LIF,LPP,MAD2L1,MGST…	899 (31)
ALL	MYCN		transcription regulator	Activated	4.456	5.04e-14	ABCA1,ABCA6,ABCB1,ABCC3,ABCD2,ABCG2,ABCG4,ACTB,BASP1,BCL2L1,CCND2,CDKN1A,COL1A1,COL4A1,CTDNEP1,EIF5A,FAU,FKBP9,FRMD6,HK2,LRRN3,MDM2,MSX2,MXI1,MYH9,MYL12A,NDRG1,P3H1,RPL10,RPL11,RPL12,RPL13,RPL13A,RPL18,RPL18A,RPL19,RPL23,RPL24,RPL27,RPL27A,RPL28,RPL29,RPL35,RPL38,RPL39,RPL4,RPL5,RPL6,RPL8,RPL9,RPLP0,RPLP1,RPLP2,RPS13,RPS15,RPS16,RPS17,RPS19,RPS2,RPS20,RPS24,RPS25,RPS27,RPS3,RPS4X,RPS6,RPS7,RPS8,R…	1065 (46)
ALL	HGF	0.862	growth factor	Activated	2.722	5.15e-14	ABCG2,ADGRG1,ADORA2A,AFP,ANGPT2,ANGPTL4,ANK3,BCL2A1,BCL2L1,CALM1 (includes others),CCL2,CCL26,CCNE2,CCNF,CD44,CD93,CDK2,CDKN1A,CENPF,CHRNB2,CLCF1,COL1A1,COL3A1,COL4A1,CRYAB,CSF1,CXCL2,CXCL8,DDX21,DES,DRD3,DUSP6,EDN1,EHF,EMP1,ERRFI1,F3,FAM50A,FKBP5,FOSL1,FPR2,GBA,GPR4,GUCY1B3,HGF,HK2,HMOX1,HTR7,ICAM1,IGFBP3,IGFBP4,IL15RA,IL1B,IL5RA,IL6,IL6ST,IRX5,ISG20,KITLG,KRT17,L1CAM,LCN2,LYVE1,MAD2L1,MAP2K3,MA…	941 (26)
ALL	CREB1		transcription regulator	Activated	4.757	4.73e-13	AANAT,ABCA1,ACHE,ADM,ADORA2A,ALKAL2,APOLD1,AQP11,ARC,ATF5,AVP,BCL2L1,BDNF,BHLHE40,CA10,CACNA2D1,CCDC85A,CCNB1,CCND3,CD79A,CDH13,CDH8,CDK14,CDKN1A,CEBPB,CEBPD,CGA,CGREF1,CH25H,CHGB,CNN1,COL24A1,CREM,CSRNP1,CTNNA2,CXCL2,CXCL8,CYP51A1,DGKA,DUSP14,EBI3,EDN1,EHD4,ERRFI1,ETV6,FAM19A1,FGF13,FOXO3,FRMD6,GADD45A,GADD45B,GADD45G,GALR1,GAP43,GLS,GPR3,GRM5,HMOX1,HTR2C,IGSF10,IL1B,IL2RA,IL6,INA,IRF7,IRS2,JUNB…	1056 (46)
ALL	NR3C1		ligand-dependent nuclear receptor	Activated	3.348	5.68e-13	ABCA1,ABL1,ACTB,ACTN1,ADM,ADRA1D,ANGPTL4,AVP,BARD1,BCL2L1,BCL6,BDNF,BHLHE40,BOK,BTG1,C1QTNF1,C1R,C8orf4,CASP4,CCAR1,CCL2,CD83,CDKN1A,CEBPB,CGA,CKAP2,CLCF1,CORO1C,CORO2A,CRYAB,CSRNP1,CXCL2,CXCL8,DDIT4,DGAT2,EDN1,EFNA1,ELMOD1,EMP1,ERN1,ERRFI1,F3,FAM89B,FCER1G,FKBP5,FOXO3,GADD45A,GADD45B,GAP43,GBP2,GLUL,GRIN2C,GRM1,GRM5,GRM7,GULP1,HTR1A,ICAM1,IGFALS,IGFBP1,IL15RA,IL1B,IL1RAP,IL24,IL6,ING1,INSR,IP6K3…	1000 (30)
ALL	deferoxamine		chemical drug	Activated	4.176	2.04e-12	ADGRG1,ADM,ANGPT2,ANGPTL4,ANKRD22,ANXA2,BACH1,BDNF,BHLHE40,CACNA1G,CACNB4,CAMP,CCL20,CCNB1,CCND2,CCND3,CD14,CDK2,CDKN1A,CGA,CXCL8,DUSP5,F13A1,F3,FAM20C,FGF18,GADD45A,GADD45B,GDF15,GTPBP1,HK2,HMOX1,ICAM1,IFI16,IGFBP2,IGFBP3,IGFBP4,IL32,IL6,ISG20,JAG2,KIT,LCN2,LRRC25,MDM2,MMP1,NDRG1,NFATC4,NFIL3,NFKB2,NR4A2,PLAGL2,PLAUR,PROM1,RSAD2,SERPINB8,SERPINE1,TNFRSF10B,TNFSF10,TP53,TSC22D1	948 (35)
ALL	PGR		ligand-dependent nuclear receptor	Activated	4.446	2.49e-12	ABCG2,ACSL1,ADARB1,AHCYL1,AREG,BCL2L1,BCL6,BTG1,CCL8,CCNB1,CCND3,CD44,CDH12,CDKN1A,CEBPB,CEBPD,CGA,DDX21,EDN1,EIF5B,ELL2,F3,FAM89B,FKBP5,GABRA1,GLS,GLUL,GOT1,GPRC5A,HBA1/HBA2,ICAM1,IGFBP1,IL1R1,IRS1,IRS2,ITGB4,KLF9,MAD2L1,MAP2K3,MSX2,MVP,NDRG1,NFKBIA,PCDHGC3,PDGFA,PDLIM1,PHF21A,PNMT,PRAME,PRL,PRRX1,PTGES,PTP4A1,RAB27B,RHOC,RUNX1,S100A6,S100A8,S100P,SERPINA1,SERPINB8,SGK1,SNAP25,SNTB2,ST3GAL1,STAT…	1081 (40)
ALL	EGF	1.045	growth factor	Activated	4.844	3.21e-12	ABCG2,ACTN1,AFP,ARC,AREG,ARTN,B4GALT1,BAK1,BCL2L1,CCL20,CCNB1,CCND2,CCND3,CD44,CDK2,CDK5,CDKN1A,CEBPB,CEBPD,CGA,CHGB,CISH,COL1A1,COL3A1,CREM,CXCL2,CXCL6,CXCL8,CXCR3,DGKD,DIO3,DNAI1,DUSP5,DUSP6,EDN1,EGR3,EPHA2,ERRFI1,F3,FAM89B,FGF2,FOSL1,FOXJ1,GADD45A,GGT5,HGF,HMOX1,ICAM1,IDS,IGFALS,IGFBP1,IGFBP2,IGFBP3,IGFBP4,IL1B,IL1R1,IL1R2,IL6,IRS1,JAG2,JUNB,JUND,KRT16,LCN2,MAD2L1,MAPK11,MB,MMP1,MT3,NGF,NR4A2,…	1164 (40)
ALL	STAT3	0.737	transcription regulator	Activated	5.217	3.37e-12	ADM,AGRP,AHSP,ALAS2,ANGPT2,ANGPTL4,AREG,BAK1,BATF,BCL2L1,BCL3,BCL6,BECN1,CCL2,CCL20,CCNB1,CCND2,CD209,CD83,CDKN1A,CDON,CEBPB,CEBPD,CHI3L1,CLIC5,CMPK2,COL1A1,COL3A1,CRP,CXCL12,CXCL2,CXCL6,CXCL8,CXCR3,DLEC1,DNMT1,EGR3,F3,FCER1G,FCGR1A,FGF2,FLRT3,GADD45A,GADD45G,GAP43,GBP2,HAMP,HBB,HERC6,HGF,HK2,HMOX1,HP,ICAM1,IFI16,IFIT1,IFITM2,IFITM3,IGFBP1,IL18R1,IL1B,IL1R1,IL2RA,IL4R,IL6,IL6R,IL6ST,IRF1,IRF7,ISG…	876 (24)
ALL	phorbol myristate acetate		chemical drug	Activated	6.712	5.05e-12	ABCA1,ABCB1,ACE,ACHE,ACTB,ADAMTS4,ADM,ADORA2A,AGER,ALB,ALOX15B,ANGPT2,ANGPTL4,APOM,AREG,ASAH2,ATP1A3,AXL,BAK1,BCL2A1,BCL2L1,BDNF,BECN1,BTC,C3orf52,CA8,CAMSAP1,CCL2,CCL20,CCND2,CCND3,CD14,CD163,CD209,CD44,CDKN1A,CEMIP,CGA,CH25H,CLCF1,CREM,CRHR1,CSF1,CXCL2,CXCL8,DBP,DDIT4,DENND3,DES,DGKD,DIO3,DNMT1,DUSP5,DUSP6,E2F4,EBI3,ECE1,EDF1,EGF,EGR3,EIF4EBP1,EIF5A,EN1,EPHA2,ERRFI1,F3,FAM83G,FCER1G,FCGR1A,FGF2…	969 (25)
ALL	TP53	1.284	transcription regulator	Activated	5.522	1.19e-11	ABCB1,ABCG2,ABHD4,ACADVL,ACE,ACTB,ACTN1,AEN,AFP,AKAP9,ALB,ALDH1A2,ANXA2,ANXA6,ARAP2,AREG,ASF1B,ASTN2,ATF4,BAK1,BCL2A1,BCL2L1,BCL3,BDKRB2,BDNF,BHLHE40,BMP1,BOK,BRCA2,BTG1,C1QC,C2,C9orf116,CARD11,CASP4,CCL2,CCNB1,CCNB1IP1,CCND2,CCND3,CCNE2,CCS,CD44,CDC16,CDH3,CDK2,CDKN1A,CEBPB,CENPF,CGREF1,CISD1,CKAP2,CLIC4,CNN1,CNN2,CNN3,COL1A1,COL3A1,COL4A1,COL4A2,COL9A1,CRACR2B,CRYAB,CSF1,CSMD3,CSTB,CTDSP1,CXCL1…	1065 (41)
ALL	FGF2	0.72	growth factor	Activated	4.678	2.71e-11	ACAN,ACE,AFP,ALB,ANGPT2,ANGPTL4,ARC,AREG,ATF4,BCL2L1,BCL6,BDNF,BGN,CBFB,CCL2,CCL20,CCND2,CCND3,CDKN1A,CHRM3,COL1A1,COL3A1,CRYAB,CSF1,CXCL12,CXCL2,CXCL6,DIO3,ERRFI1,ETV5,F3,FABP4,FGF2,FOSL1,FOXO3,FTH1,GADD45A,GAP43,GLI1,GRIK4,GRIN2C,GRM7,HGF,ICAM1,ID3,IGFBP2,IGFBP3,IGFBP4,IL1B,IL6,IRS1,ITGA4,ITGA5,JUNB,KCNC1,KL,LMNA,LYVE1,MDM2,MEOX2,MGP,MMP1,NR4A2,PDGFA,PGF,PITX2,PLAUR,PRL,PTTG1,RUNX1,S100A8,SERPI…	888 (28)
ALL	JUN		transcription regulator	Activated	3.593	2.84e-11	ABCB1,AFP,ANKRD2,ANXA2,APOM,ARTN,AXL,BAK1,BCL2A1,BCL3,BDNF,BTG1,CALM1 (includes others),CAMP,CCL2,CCL8,CCND2,CCND3,CD14,CD44,CDKN1A,CGA,CHL1,COL1A1,COL24A1,CSF1,CXCL1,CXCL8,CYGB,CYP1B1,DNMT1,DUSP5,DUSP6,EDN1,EHD4,F3,FABP4,FGF2,FOSL1,FOXO3,FTH1,GAP43,GOT1,HMOX1,ICAM1,IFI16,IGFBP1,IGFBP2,IGFBP3,IGFBP4,IL1B,IL1RL1,IL24,IL2RA,IL6,IRS2,ITGB4,JUNB,KRT16,LGALS3,LGR5,LIF,LMNA,LMO1,MDM2,MMP1,MMP8,MSH2,MT2…	1039 (46)
ALL	E. coli B4 lipopolysaccharide		chemical toxicant	Activated	3.883	9.12e-11	ADCY7,BAK1,BAZ1A,BCL2L1,C1QB,C2orf40,CCL2,CCL20,CD83,CXCL2,CXCL6,CXCL8,F13A1,F3,FBLIM1,FCER1G,FCGR1A,FLT3,FPR1,FPR2,GADD45G,GBP2,HGF,HK2,HMOX1,HSPB8,ICAM1,IFI16,IFITM3,IL1B,IL1R1,IL33,IL6,IRAK3,KL,LCN2,LILRB3,LUC7L,METTL1,MRC1,NFKBIA,NOX1,PDCD1,PIM1,PLAUR,PLEKHG2,PPP1R1B,PTGES,RAB20,RELB,RHBDF2,RHOC,RPS25,RSAD2,SARM1,SLC14A1,SNCA,SOCS1,SOCS3,SOD2,ST3GAL1,STAB1,STC2,TEX15,TH,TLR2,TNFAIP3,TNFRSF1A,…	910 (28)
ALL	IL6	1.321	cytokine	Activated	6.727	1.33e-10	ABCA1,ABCC3,ABCG2,ADAMTS4,ADGRE1,AFP,ALB,AREG,ARL6,AVP,BAK1,BATF,BCL2L1,BCL3,BCL6,BDNF,BGN,BTC,CCL2,CCL20,CCNB1,CD14,CD163,CD163L1,CD209,CD44,CD79A,CD83,CDK2,CDKN1A,CEBPB,CEBPD,CISH,CLEC4E,COL1A1,COL3A1,COMP,CRP,CSF1,CX3CR1,CXCL1,CXCL2,CXCL6,CXCL8,CXCR3,CYP1B1,DNMT1,DUSP6,E2F4,F3,FCGR1A,FGF2,FPR2,GADD45A,GADD45B,GADD45G,GAP43,GBP2,GCG,GINS1,GLI1,GLRX,HAMP,HGF,HMOX1,HP,ICAM1,IFI16,IFIT1,IFITM3,IGF…	859 (26)
ALL	SMARCA4		transcription regulator	Activated	3.75	1.56e-10	ABCA1,ABCB1,ACE,ACSL5,ACTA1,ADGRG1,AFP,ALB,AP3M2,AREG,ARRDC4,ATP6V1B1,BAK1,BATF,BCL2A1,BIRC7,C8orf4,CCL2,CCNE2,CD163L1,CD44,CD63,CDK2,CDKN1A,CEBPB,CHODL,CLCF1,CNTN1,COL1A1,CPM,CSF1,CSNK1G2,CXCR3,DES,DHRS9,DUSP6,EHF,EMP3,ENTPD3,F3,FABP4,FABP6,FADS3,FBLIM1,FCGR2A,FGF9,FHL2,FKBP5,FOSL2,GADD45A,GADD45B,GADD45G,GLI1,GSTO1,GULP1,H1FX,HAPLN3,HBB,HCLS1,HCST,HENMT1,ICAM1,ID3,IFI16,IFIT1,IFITM2,IFITM3,IGFB…	1101 (42)
ALL	F2		peptidase	Activated	6.48	1.82e-10	ADAMTS9,ANGPT2,ANGPTL4,B4GALT1,BCL3,CCL2,CCL20,CCL8,CCND2,CD44,CD63,CDKN1A,CITED4,CLIC1,COL1A1,COL4A1,CORO1C,CXCL1,CXCL8,DHRS9,DIO3,E2F7,ECE1,EDN1,EHD4,ELL2,F2RL3,F3,FGF2,FOSL1,FOSL2,GABRD,HMOX1,ICAM1,IFRD2,IGFBP4,IL15RA,IL1B,IL32,IL6,JUNB,KLF6,LOXL2,MMP1,MYH9,NFKBIA,PDGFA,PLAUR,RAB3A,RCAN1,RELB,RHOB,SAMD4A,SDC4,SERPINE1,SMTN,SOD2,SPOCD1,SRF,SRGN,TAGLN2,TFPI,TGFB3,THBD,TNFAIP3,TNFRSF12A,TNFSF10,T…	867 (27)
ALL	prostaglandin E2		chemical - endogenous mammalian	Activated	3.234	3.22e-10	ABCG1,ANGPT2,ANGPTL4,ANXA2,ARC,AREG,BAK1,BCL2L1,BTG1,CAMP,CCL2,CCL20,CCL8,CCNB1,CD14,CD300E,CD44,CD83,CDKN1A,CEBPB,CEBPD,COL1A1,CREM,CSF1,CXCL1,CXCL12,CXCL8,CXCR3,ENPP3,FGF2,FMOD,FOSL1,FOSL2,FSTL3,HMOX1,ICAM1,IGFBP1,IGFBP4,IL15RA,IL1B,IL1R1,IL1R2,IL2RA,IL6,ITGA5,JAG2,JAK3,LMNA,MAFB,MMP1,MRC1,MXI1,NFIL3,NFKBIA,NR4A2,OSM,PDE4A,PGF,PPBP,PRDM1,PRL,PTGES,RIN1,S100A8,SLC12A1,SOCS2,SOCS3,SPHK1,SRF,ST3GA…	993 (30)
ALL	dexamethasone phosphate		chemical drug	Activated	2.034	5.78e-10	BCL6,CGA,DDIT4,ERRFI1,GADD45G,ID3,IL1B,IL6,LYVE1,NFKBIA,PDK4,PLEKHF1,SCN7A,SGK1,SOX9,TIPARP	764 (16)
ALL	ECSIT		transcription regulator	Activated	3.223	6.26e-10	BCL3,CD44,CD83,CXCL8,HMOX1,IL1B,IL6,IRF7,JUNB,NFKB2,NFKBIA,NR4A2,PIM1,PLAUR,RELB,SOD2,TNFAIP3	848 (24)
ALL	EGR1		transcription regulator	Activated	3.397	7.16e-10	ABCB1,ACE,ACHE,ARC,AREG,CCL2,CCND2,CD44,CDKN1A,CHGB,CHRNA7,COL1A1,CREM,CSF1,CXCL2,CXCL6,CXCL8,EIF4EBP1,F3,FGF2,FOSL1,FTL,GADD45A,GADD45B,GDF15,HMOX1,ICAM1,IL1B,JUNB,JUND,NAB2,NDRG1,PDGFA,PEG10,PNMT,PNPLA2,PRL,PTGES,PTPN1,SERPINE1,SGK1,SLC12A5,SNAI1,SNAI2,SOCS1,SOD2,SV2C,TH,TIMP1,TNFSF10,TP53,WNT4	1009 (38)
ALL	IL17A		cytokine	Activated	6.548	1.09e-09	ACTB,AREG,BCL2A1,BCL2L1,BTC,CAMP,CCL2,CCL20,CCL26,CD14,CD163,CD83,CEBPB,CEBPD,COL1A1,CRP,CXCL1,CXCL12,CXCL2,CXCL6,CXCL8,FGF2,FOSL1,GADD45A,GBP2,HSPB8,ICAM1,IL17RA,IL1B,IL33,IL6,KRT17,LCN2,LIF,MAP2K3,MMP1,MMP8,MRC1,MSX2,NME3,OSMR,PECAM1,PGF,RGS16,S100A8,S100A9,SOCS3,SPSB1,STAT3,STEAP4,THBD,TIMP1,TIMP4,TLR2,TNC,TNFAIP3,TNNC1,TRAF4,YWHAG,ZC3H12A	931 (25)
ALL	salmonella minnesota R595 lipopolysaccharides		chemical - endogenous non-mammalian	Activated	5.217	1.24e-09	ACSL1,AXL,BCL3,C8orf44-SGK3/SGK3,CASP4,CCL2,CCL20,CCL8,CCNL2,CD83,CEBPD,CH25H,CMPK2,CXCL1,CXCL2,CXCL6,CXCL8,FOSL1,FPR1,FPR2,GDF15,ICAM1,IL1B,IL6,IRF1,JUNB,MAFF,MT1A,MT1X,NFKB2,NFKBIA,RELB,RSAD2,SAMHD1,SERPINE1,SLC7A2,SOCS3,TLR2,TNFAIP3,TSC22D1	955 (31)
ALL	Vegf		group	Activated	3.358	1.33e-09	ABCB1,ACAN,ACE,ADGRG1,ADORA2A,ANGPT2,ANGPTL4,APLNR,APOM,BCL2A1,BIRC7,C1QTNF1,CALM1 (includes others),CCNE2,CCNF,CD44,CD93,CDK2,CENPF,CHI3L1,CHRNB2,CLCF1,CNN1,CRYAB,CXCL1,CXCL12,CXCL8,CYP4A11,DENND2D,DRD3,DUSP5,DUSP6,EDN1,EFNA1,EGR3,EHF,EMP1,ETV5,F3,FABP4,FGF2,FKBP5,FOSL1,FRMD6,GPR4,GUCY1B3,HK2,HMOX1,HOPX,HTR7,ICAM1,IGFBP3,IGFBP4,IL15RA,IL1R1,IL5RA,IL6,IL6ST,IRF1,ISG20,ITGA10,KITLG,LCN2,LYVE1,MAD2…	1071 (36)
ALL	5-O-mycolyl-beta-araf-(1->2)-5-O-mycolyl-alpha-araf-(1->1')-glycerol		chemical - endogenous non-mammalian	Activated	3.901	1.42e-09	ACSL1,ADORA2A,AQP9,BCL2A1,BCL3,CCL2,CCL20,CCL8,CD1D,CD44,CD83,CX3CR1,CXCL1,CXCL2,CXCL8,EBI3,FABP4,ICAM1,IFIT1,IL18RAP,IL1B,MMP1,NAMPT,NFKB2,PCSK5,RCAN1,RGS16,SDC4,SOCS3,SOD2,SPHK1,TNFAIP3	847 (22)
ALL	EGFR		kinase	Activated	4.202	1.88e-09	ABCG2,ACTA1,ACTB,AGO2,AREG,BCL2L1,BCL6,BTC,BTG1,CASP4,CCAR1,CCL2,CDCP1,CDK2,CDKN1A,CEBPB,CELF1,CHI3L1,COL1A1,COL3A1,CRYAB,CXCL12,CXCL8,DSC2,EGF,EGR3,EIF5A,EPHA2,ETV4,F3,FOSL1,FOSL2,GADD45A,GAS5,HK2,HP,ICAM1,IGFBP3,IGFBP4,IL1B,IL33,IL6,IRF1,JUNB,JUND,KRT16,KRT17,LCN2,MARCKS,MMP1,MT1L,MT1M,MT3,MTA2,MXI1,NFKBIA,NOX1,NSF,OSMR,PABPC1,PAIP2,PBX1,PLAUR,PRKCZ,PROM1,PTGES,RELA,RHOB,RRAS,RUNX1,S100A2,SDF2L…	1154 (35)
ALL	ERK		group	Activated	5.822	1.96e-09	ABCA1,ACSL5,ACTN1,AGER,AREG,BCL2L1,BECN1,BGN,BTG3,CCL2,CCND3,CD1D,CDKN1A,CEBPD,CGA,COL1A1,COL3A1,CXCL2,CXCL6,CXCL8,DIO3,E2F4,EDN1,EPHA2,FABP4,FGF2,FOSL1,FOSL2,FOXO3,GDF15,GOT1,HMOX1,ICAM1,IGFBP1,IL1B,IL6,IRS1,JUNB,LAMB1,LCN2,LIF,MAFB,MAFF,MMP1,NDRG1,PDK4,PECAM1,PIWIL1,PPARD,PRDM1,PTGES,S100A12,SERPINE1,SLC4A7,SNAI2,TGM2,TIMP1,TNFRSF10B,TP53,TRPC3,VASP,ZFP36	913 (35)
ALL	CD40LG		cytokine	Activated	3.087	3.18e-09	A4GALT,ANXA6,ATF5,AUH,BATF,BATF3,BCAT2,BCL2A1,BCL2L1,BCL6,BTG1,BTG3,CCL2,CCL20,CCND3,CD1D,CD44,CD63,CD83,CDKN1A,CSF1,CXCL1,CXCL2,CXCL8,CXCR3,CYP1B1,DCTN1,DUSP5,EBI3,F3,FBL,FCGR2B,FOSL2,FURIN,GADD45A,GRSF1,HK2,ICAM1,ID3,IFIT1,IL1B,IL1RAP,IL24,IL2RA,IL6,IRF1,ITGA4,JUNB,JUND,KIF2A,MAP2K3,MAPK4,MARCKS,MPHOSPH9,MSH2,MT1E,MT1L,MT2A,NAMPT,NEFH,NFKB2,NFKBIA,NFKBIB,NINJ1,PIM1,PLAUR,PML,PRDM1,PTPN1,RASA1,R…	830 (25)
ALL	camptothecin		chemical drug	Activated	3.666	3.35e-09	ABCB1,AEN,AGER,AKAP9,AMACR,ANXA2,ARAP2,BAK1,BCL2A1,BCL2L1,BRCA2,BTG3,BTN3A3,CAMK2G,CASP4,CCL2,CCL20,CCNB1,CD1D,CD83,CD93,CDK2,CDKN1A,CSF1,CSNK1G2,CXCL1,CXCL2,CXCL6,CXCL8,DUSP6,EDN1,F3,FCGR2B,FES,FPR1,GADD45A,GADD45B,GADD45G,GBP2,GIT2,GPLD1,H2AFJ,H3F3A/H3F3B,HPS5,ICAM1,ID3,IFI16,IGFBP3,IL15RA,IL17RA,IL18R1,IL1B,IL1RAP,IL2RA,IL6,IMPA2,IRF1,LGALS3,LIMK1,MAFF,MDM2,MIR22HG,MMP1,MOAP1,MPHOSPH9,MYO5A,NE…	971 (30)
ALL	CEBPA		transcription regulator	Activated	3.595	3.63e-09	ABCB1,ACSL1,ADCY7,ADH1B,AGPAT2,ALB,APLNR,ATF4,BCL2A1,BTG1,CAMP,CCL20,CCND2,CD14,CDKN1A,CEBPB,CEBPD,CHI3L1,CNFN,COL1A1,CSF1,CXCL8,DDX21,DGAT2,DHCR7,EDF1,EEF1A2,EPHA7,EPHX1,EVPL,EXTL2,F8,FABP4,FCGR1A,FOXO3,GADD45A,GGH,GLI1,GLRX,GRHL3,H1FX,HAMP,HGF,HMOX1,HNF1B,HP,ICAM1,IGFBP3,IGFBP4,IL6,IL6R,INSR,IRS1,IRS2,JUNB,KRT17,KRT7,LCN2,LHX5,MAPKAPK2,mir-34,MMP8,MSX2,MT2A,NFIL3,NR1I2,NR4A2,PCK1,PLIN2,PPARD,PP…	1063 (49)
ALL	IL2		cytokine	Activated	6.606	4.83e-09	ABCA1,AREG,ATF5,AVP,BCL2A1,BCL2L1,BCL6,BHLHE40,CCL2,CCND2,CCND3,CCNE2,CD44,CD83,CDK2,CDKN1A,CISH,CSF1,CSRNP1,CX3CR1,CXCL12,CXCL8,CXCR3,DDX21,DENND2D,DUSP5,DUSP6,E2F4,EDN1,ELMO3,EMP1,FCER1G,FGF13,FGF2,FOXO3,GADD45B,GADD45G,GDF15,GPLD1,HCK,HCST,HIST1H1C,HK2,ICAM1,IFNGR1,IFNGR2,IL18R1,IL18RAP,IL1B,IL1R1,IL1R2,IL1RL1,IL24,IL2RA,IL4R,IL6,IRF1,ISG20,ITGA4,JAK3,JUND,KIT,KLF6,L1CAM,LGALS12,LIF,LRRC32,MAP…	831 (25)
ALL	triamcinolone acetonide		chemical drug	Activated	2.29	6.54e-09	ACAN,ACSL1,ADCY7,ALDH5A1,ANGPTL4,AUH,BCL2A1,BHLHE40,CASP4,CD44,CHL1,CSNK1G2,CTH,FKBP5,FOXO3,GABRB1,HCK,IGFBP3,IGFBP4,IL6ST,IRF7,ITGA10,JUNB,KIF4A,KLF15,KLF9,MEIS3P1,MT1E,MT1L,MT1M,MT1X,MT2A,NFKBIA,NOS1,OCA2,PALLD,PCDH19,PER1,PFAS,RAPGEF2,RGCC,RGS16,RHOBTB3,RUNX1,SAA1,SERPINA3,SLC4A7,SOCS2,SOD2,SRGN,STC2,TRIB1,TSC22D3,TXNIP,ZBTB16,ZFAND5	1093 (37)
ALL	poly rI:rC-RNA		biologic drug	Activated	5.076	6.67e-09	ABCA1,ARID5A,ATF4,AXL,BAK1,BTN3A3,C2,CCL2,CCL20,CCL26,CCL8,CCND3,CD14,CD209,CD44,CD83,CEBPB,CEBPD,CRP,CXCL1,CXCL2,CXCL6,CXCL8,CXCR3,DUSP5,EBI3,EDN1,EHF,ELAVL2,FCGR1A,FCGR2B,FGF2,FPR1,GADD45B,GBP2,GDF15,GJD2,ICAM1,IFI16,IFIT1,IFITM3,IFNA2,IFNGR1,IL15RA,IL1B,IL2RA,IL32,IL4R,IL6,IRF1,IRF7,ISG20,ITGA5,JUNB,KLF6,LIF,LIMK1,MEIS1,MMP1,MVP,NAMPT,NFIL3,NFKBIA,NR4A2,OAS1,OAS3,PARG,PHLDA1,PIM1,PIM3,PLAUR,PT…	809 (20)
ALL	IKBKB		kinase	Activated	4.284	7.37e-09	ABCA1,AEBP1,AFP,AGER,BCL2L1,BRCA2,CCL2,CCL20,CCNE2,CD44,CDH13,CDKN1A,CEBPB,CEBPD,CH25H,CSF1,CXCL1,CXCL12,CXCL2,CXCL6,CXCL8,CYP1B1,DGKA,DUSP6,EDN1,F3,FOXO3,GADD45A,GBP2,GLI1,HGF,HK2,HMOX1,ICAM1,IFI16,IGFBP2,IL1B,IL6,IRF1,JUNB,LCN2,LMNB1,MGP,MMP1,NFKB2,NFKBIA,NFKBIB,NGF,NID1,RCAN1,RELA,RELB,RGS16,SFRP1,SGK1,SNAI1,SOCS1,SOCS2,SOCS3,SOD2,STAT3,TNC,TNFRSF1B,TNFRSF4,TNFRSF9,TP53	898 (23)
ALL	Interferon alpha		group	Activated	3.268	1.09e-08	A4GALT,AFP,APOL2,ASCC2,AXL,BAK1,BCL2A1,BCL2L1,BCL3,BCL6,BCR,C19orf66,CCL2,CCND2,CCND3,CD1D,CD209,CD83,CDKN1A,CH25H,CISH,CTH,CXCL1,CXCL2,CXCL8,CXCR3,DDIT4,DUSP6,E2F4,EIF1,F3,FCGR1A,FCGR2B,FOSL2,GBP2,GLI1,GLS,GNA15,GVINP1,HERC6,ICAM1,IFI16,IFIT1,IFITM2,IFITM3,IGFBP4,IL15RA,IL17RA,IL18R1,IL18RAP,IL1B,IL1R1,IL2RA,IL32,IL4R,IL6,IL6R,IL6ST,INSR,IRF1,IRF7,ISG20,ITGA4,LIF,MDM2,NFIL3,NFKBIA,OAS1,OAS3,PIM1…	906 (28)
ALL	IL5		cytokine	Activated	5.057	1.12e-08	ANXA2,ANXA6,AREG,ATF4,BCL2L1,BCL3,BCL6,CASP4,CCL2,CCND2,CCND3,CD24,CD63,CD79A,CDKN1A,CISD1,CISH,CX3CR1,CXCL8,CXCR3,DDX21,DUSP5,DUSP6,EGR3,EIF4EBP1,ELL2,FCGR2B,FOSL2,GADD45A,GADD45G,GALK1,GBP2,HEPACAM2,HSPH1,ICAM1,IL1R2,IL1RL1,IL2RA,IL4R,IL5RA,IL6R,IRF7,LFNG,LMNB1,MKRN3,NDRG1,NEK2,NFIL3,PDIA6,PDLIM1,PIM1,PRDM1,RAB21,RAP1GAP,RBPMS,S100A6,SDF2L1,SGK1,SLC16A3,SLC1A5,SOCS1,SOCS2,TNFRSF4,TNFRSF9,TPM4,V…	835 (27)
ALL	E. coli serotype 0127B8 lipopolysaccharide		chemical - endogenous non-mammalian	Activated	3.378	1.12e-08	ADGRG2,ADRA2A,ALDH1L1,AQP11,AQP9,BDNF,CCL2,CCNO,CD14,CXCL12,CXCL2,DERL2,FAM107A,FGF12,FGF2,FPR2,GJA5,GLUL,GNB4,GNG2,GPR85,HMOX1,IL1B,IL24,IL6,IRF1,LCN2,LGALS3,LIF,LPAR4,MAP3K8,NCALD,NFKBIA,NGF,OPN3,PCK1,PPP1R1B,PRDX3,PTGES,RACK1,RSAD2,S1PR3,SEMA7A,SLC6A1,SMAD3,SOCS3,SOD2,STAT3,TGFBR3,TLR2,TNFSF13B	862 (25)
ALL	TREM1		transmembrane receptor	Activated	3.426	1.43e-08	AREG,ARRDC4,CCL20,CD14,CD83,CEBPB,CSF1,CXCL1,CXCL2,CXCL8,DUSP14,E2F7,EBI3,EDN1,EGR3,F3,FOSL1,GADD45B,GPRC5A,HES4,HSD3B7,IL15RA,IL1B,IL1R1,IL1RL1,IL6,IL6R,IRF1,LIF,MAFF,MAP3K8,MMP1,MOAP1,MT1E,MT1M,NFKB2,NFKBIA,NFKBIB,NME7,NR4A2,NRIP3,OSGIN1,PHLDA1,PTTG1IP,RCAN1,RGS16,RHOBTB3,S1PR3,SLCO4A1,SNUPN,THBD,TLR2,TNFSF14	861 (22)
ALL	IL13		cytokine	Activated	2.259	1.5e-08	ABCA1,ACADVL,ACSL1,ADORA2A,ALDH1A2,BATF,BCL2A1,BCL2L1,BCL3,BDNF,CCL2,CCL20,CCL26,CD14,CD163,CD163L1,CD209,CD44,CEBPB,CHI3L1,CISH,CLEC4E,COL1A1,COL3A1,CXCL1,CXCL2,CXCL6,CXCL8,DMXL2,F13A1,F3,FABP4,FADS1,FCGR1A,FCGR2A,FCGR2B,FPR2,HMOX1,ICAM1,IFNGR1,IFNGR2,IL1B,IL1R1,IL1R2,IL1RL1,IL6,IRAK3,KITLG,KLF6,KRT16,LILRB3,MMP1,MRC1,MS4A4A,MT1X,NCR3LG1,NID1,PDGFA,PHLDA1,PID1,PIEZO1,PTGES,RFTN1,RIPK2,S100A8,SER…	879 (24)
ALL	Cg		complex	Activated	3.216	1.7e-08	ABCB1,ACSL1,ACTB,ADCYAP1,ADM,APLNR,AREG,BARD1,BCL2L1,BDNF,BHLHE40,BTC,BTG1,BTG3,CCL2,CCND2,CCND3,CCNE2,CD93,CDKN1A,CEBPB,CEBPD,COL11A1,CREM,CXCL8,DHCR7,DNAH11,DUSP6,ELAVL2,EMP1,ENPP3,EPHA3,EPHA7,FABP4,FABP5,FAM110C,FGF9,HK2,ICAM1,IGFBP2,IGFBP3,IGFBP4,IL1B,IL1R2,IL33,IL4R,IL6,IRS2,ITGA4,KHK,LIF,LRP1B,LRRN3,MAPKAPK2,MARCH3,MMP1,MVK,NFKBIB,NPR3,NR1H2,PCED1A,PECAM1,PHLDA1,PLAUR,RGS20,RUNX1,S100A6,SAC…	1195 (47)
ALL	tretinoin		chemical - endogenous mammalian	Activated	4.741	1.73e-08	ABCA1,ABCG1,ACACB,ACSL1,ADAM11,ADGRE1,ADGRE2,ADM,AFP,AIMP1,ALDH1A2,ANGPTL4,ANXA2,ANXA6,APLNR,APOD,AQP9,AREG,ATF4,ATOH8,BCL2A1,BCL2L1,BCL3,BCL6,BHLHE40,BMPR1B,BTC,BTG1,C1QA,CA8,CALM1 (includes others),CBFB,CCL2,CCL20,CCNB1,CCND2,CCND3,CD14,CD1D,CD44,CD63,CD93,CDK2,CDK5,CDKN1A,CEBPB,CGA,CHGB,CHL1,CHRM2,COL1A1,COL3A1,COL4A1,COL4A2,CREM,CSRNP1,CX3CR1,CXCL1,CXCL2,CXCL6,CXCL8,CYP4A11,DDAH2,DHRS3,DHRS9,…	1098 (34)
ALL	P38 MAPK		group	Activated	4.7	1.94e-08	ABCA1,AGER,BCL2A1,BCL2L1,BDNF,BGN,CCL2,CCL26,CCL8,CCND2,CCNF,CD1D,CD44,CD83,CDKN1A,CEBPB,CEBPD,COL3A1,CRHR1,CXCL1,CXCL12,CXCL2,CXCL6,CXCL8,DES,DGKA,DIO3,EDN1,F3,FABP4,FBXO32,FGF2,GCG,HMOX1,HP,ICAM1,ID3,IL1B,IL1RL1,IL2RA,IL32,IL6,IRF7,ITGA4,ITGB4,JUNB,KLF15,mir-34,MMP1,MSH2,MYBPH,NGF,NOX1,PCK1,PLAUR,PML,RARA,RASA1,RCAN1,RHOB,RUNX1,S100A12,SERPINE1,SGK1,SMAD3,SNAI1,SOCS3,SRF,TH,TIMP1,TLR2,TNFRSF10B…	933 (28)
ALL	ERBB2		kinase	Activated	3.045	2.25e-08	ABCG2,ABL1,ACTA1,ACTB,ADIPOR2,ANGPTL4,ANXA2,AREG,ATF4,ATP6V1A,BARD1,BCAT2,BCL2L1,BCL3,BHLHE40,BMP1,CAPN15,CCL2,CCL20,CCNB1,CCND2,CCND3,CCNE2,CDC16,CDCP1,CDH3,CDKN1A,CDON,CEBPB,CENPF,CHRNE,COL1A1,COL3A1,COL4A1,COL6A3,CXCL12,CXCL8,DUSP6,E2F7,EDN1,EHF,EIF4EBP1,ELL2,EMP1,EMP3,ETV4,ETV5,ETV6,FGF9,FSTL3,FXYD3,GINS1,GINS3,GLS,HES7,HMGB2,HP,HSPB8,IGFBP3,IGFBP4,IL1B,IL6,IL6R,IL6ST,IRX3,ITGA5,JAG2,JUNB,JUP…	1162 (43)
ALL	palmitic acid		chemical - endogenous mammalian	Activated	2.557	2.28e-08	ACADM,ACSL1,ADIPOR2,APOM,ATF4,BCL2L1,CCL2,CDKN1A,CXCL2,CXCL8,DGAT2,ERN1,FBXO32,GCG,GDF15,HK2,HMOX1,HTR2C,ICAM1,IGFBP1,IL1B,IL6,IL6R,INSR,IRS1,IRS2,mir-34,NFKBIA,NPAS4,NR4A2,PCK1,PDK4,PFKM,PLIN2,PNPLA2,PPARD,PTPN1,PTPN2,SERPINE1,SLC2A4,SOCS3,SPHK1,THBD,TLR2,TNFRSF10B,TNFSF10,TRIB3,TXNIP,TYR	946 (38)
ALL	IL1A		cytokine	Activated	5.34	2.49e-08	ADAMTS4,ADORA2A,APOD,ASIC2,BCL2L1,BCL3,BTN3A3,CCL2,CCL20,CCL8,CD44,CD83,CDKN1A,CSF1,CXCL1,CXCL12,CXCL2,CXCL6,CXCL8,F2RL3,FAM89B,FGF2,FTH1,GNB4,HMOX1,ICAM1,IFNGR1,IFNGR2,IL1B,IL1R2,IL2RA,IL32,IL6,ITGA5,KIT,KITLG,LCN2,LIF,MMP1,MT2A,NFKBIA,NGF,PDGFA,PTGES,RELA,S100A12,S100A8,S100A9,SAA1,SERPINA1,SERPINA3,SERPINE1,SOD2,TK1,TLR2,TNFAIP3,ZC3H12A	818 (23)
ALL	IL10		cytokine	Activated	3.02	2.86e-08	ABCA6,ADM,AGER,ARAP2,BCL2A1,BCL2L1,BCL3,C10orf10,CAMP,CCL2,CCL20,CCND2,CCND3,CD14,CD163,CD163L1,CD209,CD44,CD83,CDH13,CDKN1A,CHI3L2,COL1A1,CR1,CSF1,CX3CR1,CXCL12,CXCL2,CXCL6,CXCL8,CXCR3,EHF,F3,FCER1G,FCGR1A,FCGR2A,FCGR2B,FKBP5,FPR1,HMOX1,ICAM1,IGFBP4,IL17RA,IL1B,IL1R1,IL1R2,IL24,IL33,IL4R,IL6,IL6ST,IRF1,ITGA4,KITLG,LIF,MAP3K8,MMP1,MMP8,MRC1,OSM,PDCD1,PRDM1,PTPN1,PTPN2,RGS16,S100A8,SHB,SOCS1,SOCS3…	885 (27)
ALL	EPAS1		transcription regulator	Activated	3.232	2.98e-08	ABCG2,ADM,ANGPT2,ANGPTL4,AREG,AXL,BHLHE40,C1QA,CDC42EP5,CDCP1,CEBPB,CEMIP,CXCL2,CYP51A1,EDN1,EIF5A,FMO5,GADD45B,GLS,HAMP,HILPDA,HIST1H1C,HIST1H2AC,IGFBP3,IL6,IRS2,KDM4B,L1CAM,LOXL2,MAFF,MB,MCM3AP,NAMPT,NDRG1,NEAT1,NEFL,NFIL3,PCDH10,PELP1,PGF,PLIN2,RET,SERPINE1,SLC2A4,SLC6A8,SOD2,SOX9,SPHK1,STC2,TGFB3,TNFAIP3,UNG,WISP2	1195 (54)
ALL	FOS		transcription regulator	Activated	2.076	3.03e-08	ABCB1,AMIGO1,ANK3,ANKRD2,ARID3A,B4GALT1,BDNF,CAMP,CCL2,CD14,CD44,CDON,CGA,CHI3L1,CHODL,COL1A1,CTH,CXCL8,DNMT1,EDN1,ERCC5,F3,FABP4,FAM19A1,FBLIM1,FGF2,FOSL1,FOXO3,FTH1,GAS2,GAS5,GBA,GIT2,HAMP,HBA1/HBA2,HMOX1,HSPB8,ICAM1,IGFBP1,IL1RL1,IL6,IRS2,ITGB4,JUNB,KIF2A,KITLG,KLF6,LGALS3,LTBP2,LYPD6,MALAT1,MDM2,MGST1,MMP1,MMP8,MPZL2,MT1A,MT2A,MYH9,MYO5B,NBPF10 (includes others),NFIL3,NGF,NIPSNAP1,NPTX2,PCDH1…	1038 (42)
ALL	CSF3		cytokine	Activated	3.64	3.82e-08	ADGRE1,BATF,BCL2L1,CCND2,CCND3,CD14,CD44,CDK2,CEBPB,CISH,CX3CR1,CXCL12,CXCL8,DES,DUSP6,EDN1,EGR3,FCGR1A,FPR1,GADD45A,GADD45B,GADD45G,HGF,HMOX1,ICAM1,IL6,JAK3,KIT,KITLG,LCN2,LY96,MMP8,NFIL3,PIM1,PIWIL1,PLSCR1,RARA,S100P,SOCS1,SOCS3,STAT3,TLR2,TNFAIP3,TNFRSF1A,TNFRSF1B,TNFSF10,TP53	819 (18)
ALL	doxorubicin		chemical drug	Activated	4.354	4.01e-08	ABCB1,ABCB8,ABCC3,ABCG2,ADM,AFP,ALB,ANXA2,AREG,BAK1,BARD1,BCL2A1,BCL2L1,BECN1,BHLHE40,BRCA2,BTG1,CCAR1,CCNB1,CD14,CD44,CDCP1,CDK14,CDKN1A,COL3A1,CREM,CXCL8,DES,DNMT1,DUSP5,EDN1,EIF5A,EMP3,F3,FBLN1,FOXO3,FTH1,GADD45A,GAS5,GDF15,HMOX1,IGFBP1,IL1B,IRF1,IRF7,ITGB4,LCN2,LGALS3,MAD2L1,MDM2,mir-34,MRC1,MVP,NDRG1,NFKBIA,OSGIN1,PFKM,PLA1A,PSRC1,PTGDS,PTTG1,RELA,RGS16,RRP1B,RUNX1,RYR2,S100A11,SESN1,SLC19A2…	975 (34)
ALL	TICAM1		other	Activated	4.554	4.04e-08	ACSL1,BCL3,CASP4,CCL2,CCNL2,CEBPD,CH25H,CMPK2,CXCL2,CXCL6,CXCL8,FPR1,FPR2,GDF15,ICAM1,IFI16,IFIT1,IFNA2,IL15RA,IL1B,IL6,IRF1,IRF7,ISG20,MAFF,NFKB2,NFKBIA,PELI1,RELB,RHOB,RIPK2,RSAD2,SAMHD1,SERPINE1,SLC7A2,SOCS1,SOCS3,TLR2,TNFAIP3,TNFSF10,TSC22D1	887 (29)
ALL	IL1		group	Activated	5.633	4.17e-08	ABCG2,ABL1,ACAN,ADAMTS4,ALB,AREG,AVP,BDNF,BHLHE40,C2,CCL2,CCL20,CDKN1A,CEBPD,CHI3L1,COL1A1,CRP,CSF1,CXCL1,CXCL8,EDN1,F2RL3,F3,FPR1,FTH1,GGT1,GLS,HGF,HMOX1,HP,ICAM1,IGFBP1,IL1B,IL1R1,IL1R2,IL1RL1,IL2RA,IL33,IL4R,IL5RA,IL6,IRF1,KIT,KITLG,LAMB1,LIF,MAP2K3,MMP1,NGF,NOX1,NR1I2,PDGFA,RELA,RELB,S100A3,S100A9,SAA1,SDC4,SERPINE1,SHBG,SOCS3,SOD2,SOX9,TDGF1,TGFB3,TGM2,THBD,TIMP1,TLR2,TNC,TNFAIP3,TNFRSF1B,TN…	1002 (23)
ALL	dihydrotestosterone		chemical - endogenous mammalian	Activated	2.586	6.6e-08	ABCA1,ABCG1,ACADVL,ACTA1,ACTB,ADCYAP1,ADM,APOD,APOM,AREG,ASAP2,AVP,BCL2L1,CCNB1,CCND2,CCND3,CD63,CDK2,CDKN1A,CGA,CHI3L1,CNTNAP2,COL3A1,COL4A1,CYP4A11,DEPDC1,EFNA1,EGF,EIF4EBP1,FABP4,FAM89B,FBXO32,FGF2,FKBP5,FOXP2,FTH1,FTL,GAP43,GAS8-AS1,GLUL,GTF2I,HK2,IGFBP2,IGFBP3,IGFBP4,IL6,IL6ST,INSR,IRS2,IRS4,KALRN,MAFF,MAK,MCM4,MDM2,MMP1,NDRG1,NFKBIA,NID2,NKX3-1,NNAT,NOS1,NPVF,PCK1,PER1,PFN1,PHF21A,PHLDA1,RA…	1193 (44)
ALL	PADI2		enzyme	Activated	2.739	6.89e-08	ADAMTS9,CXCL2,CXCL6,CXCL8,IL6,RAB6B,RELA,SNAI1,SNAI2,TNFRSF1B,VIM	908 (26)
ALL	Jnk		group	Activated	2.371	1.01e-07	ABCA1,ADARB1,AGER,AGRP,ALDH1A2,BCL2L1,BTG1,CCL2,CD209,CD44,CD83,COL1A1,COL3A1,CXCL12,CXCL6,CXCL8,DNMT1,E2F4,EDN1,F3,FABP4,FBXO32,GADD45A,GAP43,GDF15,HMOX1,ICAM1,IL1B,IL2RA,IL6,ITGA4,JUND,KLF6,MMP1,MRC1,MSH2,PLAUR,PLSCR1,PRL,PTGES,RARA,S100A12,SERPINE1,SNAI2,SOCS3,SOD2,TGM2,TIMP1,TNFRSF10B,TNFRSF12A,TP53,TRPC3,ZFP36	886 (29)
ALL	cocaine		chemical drug	Activated	2.965	1.12e-07	AANAT,ADORA2A,ARC,ATP5B,BDNF,BHLHE40,CACNA2D1,CCL2,CDK5,CXCL2,CXCL8,DUSP14,DUSP5,FGF2,FHL2,FOSL1,FOXO3,FRMD6,GABRA1,GABRB2,GABRD,GABRG2,GADD45A,GADD45B,GRM1,GRM5,ICAM1,IFIT1,IL6,INA,IRS2,JUNB,KCNC1,MEST,MIDN,NAB2,NFKB2,NOS1,NPTX2,OAS1,PER1,PITPNA,PPP1R1B,PPRC1,PRL,PVALB,SERTAD1,SNCA,TH,TIPARP	974 (42)
ALL	MYD88		other	Activated	4.668	1.15e-07	ACSL1,ALDH1A2,BATF,BCL3,CASP4,CCL2,CCNL2,CD14,CD200R1,CD44,CD83,CEBPD,CH25H,CISH,CLIC4,CMPK2,CXCL1,CXCL12,CXCL2,CXCL6,CXCL8,EBI3,FBXO32,FCER1G,FPR1,FPR2,GDF15,HMOX1,HP,ICAM1,IFNA2,IL1B,IL32,IL6,IRF1,IRF7,ITGA4,MAFF,MMP8,MRC1,MSH2,NFKB2,NFKBIA,PTGES,RELA,RELB,RSAD2,S100A8,SAA1,SAMHD1,SERPINE1,SH3BP5,SLC16A3,SLC7A2,SOCS1,SOCS3,TIMP1,TLR2,TNFAIP3,TNFSF13B,TSC22D1,ZC3H12A	852 (24)
ALL	IGF1		growth factor	Activated	4.019	2.32e-07	ACTA1,ADM,ANGPT2,ASGR2,BAK1,BCL2A1,BCL2L1,BDNF,BGN,BHLHE40,C1QA,CAMP,CCNB1,CCND2,CCND3,CD44,CDK2,CDKN1A,CEBPB,CEBPD,CISH,COL1A1,COL3A1,CSF1,CXCL6,CXCL8,DDIT4,EDN1,EGF,ETV6,F3,FABP4,FBXO32,FOXG1,GAP43,GRM7,HBB,HGF,HMOX1,ICAM1,IFITM3,IFNGR2,IGFBP1,IGFBP2,IGFBP3,IGFBP4,IL1B,IL1R1,IL4R,IL6,INSR,IRS1,IRS2,ITGA5,JUNB,LCN2,MDM2,MMP1,MSTN,NEFH,NFKBIA,NOX1,NUPR1,OSMR,PCOLCE,PHLDA1,PIM1,PLAUR,PPP1R1B,PRL,R…	947 (31)
ALL	9,10-dimethyl-1,2-benzanthracene		chemical toxicant	Activated	2.134	2.43e-07	AREG,BCL2L1,BTC,CDKN1A,CXCL2,CYP1B1,EGF,EPHA2,EPHX1,GADD45A,HGF,IL1B,IL6,MAPK9,RUNX1,S100A8,S100A9,SERPINE1,SNAI2,TP53	1050 (40)
ALL	SP1		transcription regulator	Activated	3.206	2.8e-07	ABCA1,ABCB1,ABCD2,ACSL1,ADRA1D,AEBP1,AGER,ALAS2,ALOX15B,ATP5B,BDNF,CAMP,CCL2,CCL20,CCND2,CCND3,CD99,CDK2,CDKN1A,CEBPB,CEBPD,CHI3L1,COL1A1,CREM,CRYAB,CTH,CXCL12,CXCL8,CYP1B1,CYP51A1,DIAPH3,DNM1,F3,FABP6,FES,FGF2,FOSL1,FPR2,GDF15,GJD2,GRM1,HBB,HGF,HK2,HMOX1,ICAM1,IFITM3,IFNGR1,IGFBP1,IGFBP3,IGFBP4,IL1B,IL4R,INSR,IRF1,KIT,KLF6,KRT16,LAMA1,MEOX2,MMP1,MRC1,NAB2,NDRG1,NFKBIA,NOS1,OPRD1,PADI4,PCK1,PDGFA…	1022 (44)
ALL	TNFSF11		cytokine	Activated	5.091	2.99e-07	ADGRE1,AQP9,BCL2A1,BCL2L1,CCL2,CCND3,CD14,CD44,CD83,CDK14,CDKN1A,CLEC4E,CXCL8,F3,FGR,FHL2,FOSL1,FPR1,GADD45B,GLRX,HCK,HCLS1,HMOX1,ICAM1,IFRD1,IL15RA,IL1B,IL6,ITGA5,ITPKB,JUNB,LIMK1,MAFB,MMP1,NAB2,NEK2,NFIL3,NFKB2,NFKBIA,NFKBIB,OCSTAMP,PDGFA,PHLDA3,PIM1,PLAUR,PRDM1,RALGDS,RCAN1,RELB,RGS16,RHOB,RRAS,SDC4,SERPINE1,SOCS1,SOCS3,SOD2,TLR2,TNFRSF1B,TNIP1	942 (29)
ALL	IL4		cytokine	Activated	4.694	4.08e-07	ACSL1,ADGRE1,ALDH1A2,ALOX15B,ANXA2,ANXA6,APOLD1,AUH,BCAT2,BCL2L1,BCL3,BCL6,BDNF,BHLHE40,CBFB,CCL2,CCL20,CCL26,CCL8,CCND2,CCND3,CD14,CD163,CD163L1,CD209,CD44,CD79A,CD83,CDK2,CDKN1A,CHST3,CISH,COL1A1,COL6A3,CPEB3,CSF1,CXCL1,CXCL2,CXCL6,CXCL8,CXCR3,DCTN1,DGKA,EPHX1,F13A1,F3,FABP4,FBL,FCER1G,FCGR2A,FCGR2B,FKBP5,FPR2,GADD45G,GBP2,GNA15,HCK,HCLS1,HGF,HK2,ICAM1,IFI16,IFNGR2,IGFBP4,IGHG4,IL15RA,IL18R1,IL…	838 (25)
ALL	CEBPB	1.918	transcription regulator	Activated	4.129	5.12e-07	ABCB1,ALB,ALDH1A2,APLNR,ARL6,BCL2A1,BCL2L1,BDNF,BLNK,CCL2,CCND2,CD14,CDH3,CDKN1A,CEBPB,CEBPD,CHIT1,CLEC4E,COL1A1,CRP,CXCL2,CXCL8,DGAT2,DHCR7,EPHA7,F8,FABP4,FBLN1,FBXO32,FHL2,FOXO3,FTL,GADD45A,HAMP,HBB,HGF,HIST1H4B,HIST1H4J,HP,HSF1,HSPA8,ICAM1,IFITM3,IGFBP1,IGFBP3,IGFBP4,IL1B,IL24,IL6,INMT,INSR,IRS1,IRS2,LCN2,MGP,MMP1,MSH2,NDRG4,NUPR1,PCK1,PDK4,PLAUR,PPARD,PRL,PTGES,RCAN1,SAT1,SEMA3E,SERP1,SERPINA…	1069 (44)
ALL	lysophosphatidic acid		chemical - other	Activated	3.051	5.43e-07	BCL6,CACNA2D1,CCL2,CCL26,CSF1,CXCL1,CXCL2,CXCL8,EDN1,F3,FABP4,FKBP5,ICAM1,IL1B,IL6,JUNB,LIF,MDM2,PCK1,PLAUR,PPP1R3B,S1PR3,SERPINE1,SNAI1,SOCS1,SPHK1,SRF,TP53,VIM	950 (34)
ALL	bleomycin		chemical drug	Activated	4.412	5.91e-07	ANGPT2,BCL2L1,BMP1,CCL2,CDKN1A,COL1A1,COL3A1,CXCL1,CXCL2,E2F7,FABP4,FOSL1,FOXJ1,ICAM1,IL1B,IL4R,IL6,KITLG,KLF15,LAMA1,LMNB1,MAP3K6,MMP8,MRC1,MSN,NDN,PLA1A,PTTG1,RELA,SDC4,SERPINE1,SFRP1,SOCS2,SPHK1,STAT3,STOM,TIMP1,TIMP4,TLR2,TNFRSF10B,TNFRSF1A,TNNC1,TP53	899 (28)
ALL	CHUK		kinase	Activated	4.07	6.23e-07	AEBP1,BCL2L1,CASP4,CCL2,CCNB1,CDH13,CDKN1A,CEBPB,CEBPD,CH25H,CSF1,CXCL12,CXCL2,CXCL6,CXCL8,CXCR3,DNMT1,DUSP6,EGF,EN2,F3,GADD45B,GBP2,HAMP,HK2,HMOX1,ICAM1,IFI16,IL6,JUNB,LCN2,MGP,NFKB2,NFKBIA,NGF,NID1,PLSCR1,RCAN1,RELA,RELB,RGS16,SFRP1,SGK1,SNX10,SOCS3,TK1,TNFAIP3,TNFRSF1B,TNFSF13B,TNIP1,TP53	802 (19)
ALL	trovafloxacin		chemical drug	Activated	4.899	6.33e-07	BHLHE40,CDKN1A,CXCL2,ERRFI1,HMOX1,ICAM1,IGFBP1,IL17RA,IL6,IRF1,ISG20,JUNB,MAP3K8,MDM2,NFKBIA,PHLDA1,PTPN2,SERPINE1,SOCS2,SOCS3,SOD2,STAT3,TGM2,TNFAIP3	787 (22)
ALL	TCR		complex	Activated	3.535	7.06e-07	ADM,ADORA2A,APOD,ARPP21,BATF,BCL2A1,BCL2L1,BCL3,CCND3,CD44,CDK2,CISH,CXCL8,CXCR3,ELL2,ETV5,GADD45B,GADD45G,GRM1,ID3,IFIT1,IFNGR1,IL18R1,IL24,IL2RA,IL4R,IL6,IRF1,IRF7,ISG20,JUNB,LBR,LMNB1,MAP3K8,MAPK9,NFKB2,NFKBIA,OAS1,PDCD1,PFDN6,PIM1,PRDM1,PXN,RELA,RELB,RNF128,RPL13A,RSAD2,RUNX1,SEMA3A,SLC1A5,SOCS1,SOCS2,SOCS3,SPHK1,SRF,STAT3,TNFAIP3,TNFRSF12A,TNFRSF1A,TNFRSF1B,TNFRSF4,TNFSF13B,TSC22D1,TSC22D3,U…	922 (29)
ALL	indomethacin		chemical drug	Activated	3.044	7.4e-07	ACOT1,ACSL1,ANGPT2,ANXA2,BCL2L1,BDNF,CCL2,CCNB1,CD14,CD44,CDKN1A,CEBPB,EMP3,FABP4,FBLIM1,FCGR2A,FGF18,FGF2,FRMPD4,GAS5,GBA,GDF15,HGF,HMOX1,IFITM3,IGFBP1,IL1B,IL1R1,IL1RL1,IL6,INSR,ITGB4,LCN2,LGALS3,LOXL2,MMP1,MRC1,NOS1,NR1I2,PIM1,PLA1A,PLAUR,PLIN2,PPARD,PRL,PROM1,PTGES,RFTN1,S100A11,S100A8,TACR1,TES,TIMP1,TNFRSF10B,TNFRSF12A,VIM	1033 (35)
ALL	IFNA2	-1.348	cytokine	Activated	2.762	8.33e-07	ADGRE1,APOL6,ATF5,C19orf66,C1R,C1S,CBFB,CCL2,CCL8,CDKN1A,CISH,CMPK2,CORO2A,CXCR3,FGF2,GBP2,GOT1,HERC6,IFI16,IFIT1,IFITM2,IFITM3,IFNA2,IL1B,IL2RA,IL6,IRF1,IRF7,ISG20,MDM2,MT1JP,MT1L,MT1M,MT1X,MT2A,NPTX2,OAS1,OAS3,PLSCR1,PML,PPP2R2C,PTTG1,RSAD2,SAMHD1,SLC18A2,SOCS1,SOCS2,SOCS3,TGM2,THEMIS2,TNFRSF10B,TNFRSF1A,TNFSF10,TP53,ZBTB11	951 (32)
ALL	thapsigargin		chemical toxicant	Activated	2.392	8.43e-07	ABCB1,ABCG2,ADIPOR2,ARC,ATF4,AVP,BCL2L1,BCL6,BDNF,CAMP,CD83,CDKN1A,CEBPB,COL1A1,CREM,CXCL2,CXCL8,DDIT4,EDN1,EIF1,ERRFI1,GADD45A,GADD45B,HAMP,HMOX1,ICAM1,IL1B,IL1R1,IL6,ITGA4,NFIL3,NFKBIA,NGF,NPAS4,PDCD1,RCAN1,SERPINI1,SGK1,TGM2,TLR2,TNFRSF10B,TNFSF10,TP53	951 (31)
ALL	IL3		cytokine	Activated	4.204	8.46e-07	ADGRE1,AREG,ATF5,BCL2L1,C1QA,CBFB,CCL2,CCND2,CCND3,CD14,CD63,CD83,CDKN1A,CISH,CREM,CSF1,CXCL8,EGR3,EMP3,FCGR2A,FCGR2B,FOSL2,GADD45A,GADD45B,GADD45G,HBA1/HBA2,HGF,HK2,ICAM1,IL1B,IL1RL1,IL2RA,IL33,IL5RA,IL6,JUNB,KLF9,LATS2,LCN2,LIF,MDM2,MMP1,OSM,PIM1,PIWIL1,RIDA,RPL10,RPL11,RPL13,RPL4,RPL5,RPL6,RPS14,RPS16,RPS17,RPS19,RPS20,RPS3,RPS6,RPS7,SEMA7A,SERPINA3,SOCS1,SOCS3,TK1,TLR2,TNFRSF4,TNFRSF9,TNFSF10…	913 (33)
ALL	TLR4		transmembrane receptor	Activated	5.358	1.09e-06	ACTA1,ADM,AREG,ARID5A,BATF,BCL2L1,CCL2,CCL20,CCL8,CCND2,CD14,CD163,CD200R1,CD44,CEBPD,CISH,CMPK2,CXCL2,CXCL6,CXCL8,EBI3,EDN1,EFNA1,EGF,F3,FBXO32,FCGR2B,GADD45G,GBP2,HHEX,HMOX1,ICAM1,IFI16,IFITM3,IFNA2,IL15RA,IL1B,IL2RA,IL6,IRAK3,IRF1,IRF7,ISG20,LCN2,LHX2,LMO4,MARCH3,METTL1,MMP1,NFKB2,NFKBIA,NR4A2,PELI1,PLA1A,PML,PRDM1,PTGES,RELA,RELB,RGCC,RGS16,RIPK2,RSAD2,SH3BP5,SLA,SOCS1,SOCS3,SOD2,SPHK1,ST3GAL…	909 (31)
ALL	RELA	0.962	transcription regulator	Activated	4.407	1.27e-06	ABCB1,ABCG2,AFP,ANKRD2,BCL2A1,BCL2L1,BCL3,BECN1,BRCA2,CAMP,CCL2,CCL20,CD14,CD44,CDKN1A,CEBPB,CHI3L1,COL1A1,CRP,CXCL1,CXCL2,CXCL6,CXCL8,EDN1,EHF,ERAP1,F3,FABP6,FGF2,GDF15,HMOX1,HTR1A,ICAM1,IFNGR2,IGFBP2,IL15RA,IL1B,IL2RA,IL32,IL6,IRF1,IRF7,JUNB,KIT,LGR5,MDM2,MMP1,NAMPT,NFKB2,NFKBIA,NFKBIB,NOX1,OPRD1,PCK1,PECAM1,PLK3,PRDM1,PTGDS,PTGES,PXN,RELA,RELB,SAA1,SDC4,SHBG,SLC2A4,SLC2A5,SNAI1,SOD2,SOX9,SRF,T…	941 (27)
ALL	MAP2K1		kinase	Activated	3.683	1.28e-06	ABCB1,ADGRG1,ALDH1L1,AREG,ASGR2,BCL2A1,BCL2L1,CCL2,CD44,CDK2,CDKN1A,COL1A1,COL3A1,CRP,CXCL8,DNMT1,DUSP5,DUSP6,ETV5,F3,FGF2,FOSL1,FURIN,IL6,IRS1,ITGA5,ITGB4,JUND,JUP,LGALS3,MMP1,NFKBIA,OSM,PECAM1,PIM1,PLAUR,RAP1GAP,RRAGD,SERPINA1,SMAD3,SNAI2,SULT1E1,TGM2,TNC	1060 (37)
ALL	STAT		group	Activated	3.784	1.37e-06	BCL2L1,CDKN1A,CEBPD,CISH,CRP,HAMP,IL2RA,IL6ST,IRF1,JUNB,MMP1,SERPINA3,SOCS1,SOCS2,SOCS3,TIMP1	855 (26)
ALL	LDL		complex	Activated	4.713	1.49e-06	ABCA1,ABCG1,AXL,BCL2A1,BCL2L1,CCL2,CCL20,CCL8,CDKN1A,CREM,CX3CR1,CXCL2,CXCL6,CXCL8,DNMT1,ECE1,EGR3,F3,FABP4,FCGR1A,FCGR2B,GJA5,GJD2,GTF2I,HMOX1,HSF1,ICAM1,IGFBP2,IGFBP3,IGFBP4,IL17RA,IL1B,IL6,IRAK3,IRF7,MMP1,MMP8,NAMPT,NOX1,NR4A2,PECAM1,PLIN2,RARA,RCAN1,RYR2,S100A8,SERPINE1,SHC1,SMAD3,SOCS1,SOCS3,SOD2,SPHK1,TGFBR3,TNFAIP3,TP53	929 (28)
ALL	IKBKG		kinase	Activated	3.078	1.53e-06	ACTA1,AEBP1,CDH13,CEBPB,CEBPD,CH25H,CSF1,CXCL12,CXCL2,CXCL6,CXCL8,DUSP6,GBP2,HK2,ICAM1,IFI16,IL1B,IL6,IRF7,JUNB,LCN2,MGP,NFKB2,NGF,NID1,RCAN1,RELB,RGS16,RYR2,SFRP1,SGK1,SOCS3,TNFAIP3,TNFRSF1B,TNFSF10	882 (21)
ALL	homocysteine		chemical - endogenous mammalian	Activated	2.277	1.77e-06	ANXA2,ATF4,BCL2L1,CCL2,CDKN1A,CXCL12,CXCL8,DDAH2,DES,F3,FGF2,FOSL2,GADD45A,HAMP,HMOX1,IL1B,IL6,NDRG1,PGF,PHLDA1,SAA1,SNAI2,SOCS3,TIMP1,TP53,TRIB3	895 (32)
ALL	PRKCD		kinase	Activated	4.51	1.79e-06	ABCA1,BCL2A1,BCL2L1,C3orf52,CAMSAP1,CCL2,CCL20,CDKN1A,CEBPB,CEMIP,COL1A1,CXCL12,CXCL8,DENND3,FOSL1,FOSL2,GDF15,GLI1,GPRC5A,ICAM1,IL1B,IL32,IL6,JUNB,KLF6,LIF,NFKB2,NFKBIA,NOX1,OAS1,PLAGL2,PLSCR1,PRL,RCAN1,RELB,SERPINE1,SOCS1,SPHK1,STAT3,TLR2,TP53,TPBG,USP36,ZFP36	922 (27)
ALL	bucladesine		chemical toxicant	Activated	2.341	1.85e-06	AANAT,ABCA1,BDKRB2,BDNF,CACNA1G,CAMP,CD14,CD44,CDKN1A,CEBPB,CITED4,CLCF1,CREM,CXCL8,ERRFI1,F3,FCGR2A,FOSL2,FSTL3,GADD45B,GAP43,GDF15,GLUL,HCRTR1,HMOX1,ICAM1,IGFALS,IGFBP1,IGFBP3,IL1B,IL6,IRS2,JAK3,JUNB,KCTD3,KIT,KITLG,LGALS12,LIF,LRRC73,LRRN3,MMP1,NGF,NOX1,NR4A2,OSM,PADI4,PCK1,PRL,RELA,RGS16,SCRT1,SERPINE1,SLC17A6,SLC2A4,SMAD3,SNAP25,SOCS3,SRGN,STC1,SULT1E1,TGFB3,TGFBR3,TH,THBD,TIMP1,TYRO3	1053 (39)
ALL	CD40		transmembrane receptor	Activated	2.64	2e-06	A4GALT,BCL2A1,BCL2L1,BCL6,BECN1,CCL2,CCND2,CCND3,CD44,CD83,CDKN1A,CSF1,CXCL12,CXCL8,DUSP6,F3,FCGR2B,ICAM1,IGHG4,IL15RA,IL1B,IL24,IL2RA,IL4R,IL5RA,IL6,IL6R,IRF1,KLF9,LGALS3,LTBR,MCM3AP,NEFH,NFKB2,NFKBIA,PDCD1,PIM1,PRDM1,RELA,SERPINE1,TAPBP,THBD,TLR2,TNFAIP3,TNFRSF9,TNFSF10,TNFSF13B,TP53,TRAF4,ZBTB16	846 (28)
ALL	STAT1		transcription regulator	Activated	3.877	2.1e-06	ABCA1,ALAS2,ANGPT2,APOL4,APOL6,AXL,BCL2L1,BCL6,BTG1,C1R,C1S,CASP4,CCL2,CCL20,CCND2,CCND3,CD14,CDK2,CDKN1A,CEBPD,CH25H,CLIC5,CMPK2,CREM,CX3CR1,CXCL2,CXCL8,CXCR3,CYP4A11,EDN1,FCER1G,FCGR1A,FCGR2B,FGF2,FURIN,GBP2,HAPLN3,HERC6,ICAM1,IFI16,IFIT1,IFITM2,IFITM3,IL15RA,IL1B,IL1R1,IL6,IRF1,IRF7,LCN2,LY96,MDM2,OAS1,PDGFA,PECAM1,PHACTR1,PIM1,PRL,RSAD2,RUNX1,SAMHD1,SERPINA3,SMAD3,SOCS1,SOCS3,STAT3,TNFRSF10B,…	843 (22)
ALL	EPO		cytokine	Activated	3.124	2.2e-06	ACTB,ALAS2,ANGPT2,ARL6,BCL2L1,BCL3,BCL6,BDNF,BLVRB,BTG1,CCND2,CCND3,CDKN1A,CHIT1,CISH,CLGN,CLIC1,CXCL12,DALRD3,DES,EDN1,ERFE,FABP5,FGF2,FPR1,GBA,GDF15,GLUL,HBA1/HBA2,HBB,IL1RL1,IL6,ITGA4,JUNB,KCNH6,KIT,NAB2,NFKBIA,NUPR1,OSM,PBXIP1,PIM1,PLCL2,PRKCZ,RELA,RNF128,RPLP0,RPS6,RPS7,SLC44A2,SLC4A1,SMARCD2,SOCS1,SOCS2,SOCS3,SPTAN1,STAT3,TDGF1,TNFSF10,TP53,TPT1,TSC22D3,TXNIP	973 (33)
ALL	EIF2AK2		kinase	Activated	2.851	2.35e-06	ATF4,BDNF,BHLHE40,CDKN1A,CEBPB,CEBPD,CXCL8,HIST1H2BD,IFIT1,IFITM2,IL1B,IL6,IRF1,IRS2,ISG20,MT1M,NFKB2,NFKBIA,NNMT,OAS1,OAS3,PLSCR1,SAMHD1,SOCS3,SOD2,TNFAIP3,TP53	897 (24)
ALL	bee venom		chemical - endogenous non-mammalian	Activated	2.365	2.36e-06	ARC,AREG,CCNB1,CREM,CXCL8,GADD45A,GRASP,ICAM1,IFRD1,IL1B,IRF1,ITGA5,ITPKC,JUNB,MAP3K8,MSN,MYH9,NFIL3,NFKBIA,NR4A2,NUPR1,OSM,RCAN1,SNTB2,SOCS3,THBD,TNFAIP3,TSC22D1,YBX3	991 (32)
ALL	ERK1/2		group	Activated	3.432	2.45e-06	ABCA1,ANGPT2,ANKRD2,AREG,ATP1A3,AVP,BCL2A1,BCL2L1,BDNF,CCL2,CCL20,CCL26,CCL8,CCND2,CD44,CDC42EP5,CDKN1A,CEBPB,COL1A1,COL3A1,CRHR1,CXCL1,CXCL12,CXCL6,CXCL8,ECE1,EDN1,F3,FABP4,FGF2,FKBP5,FOSL1,HK2,ICAM1,ID3,IFIT1,IGFBP3,IL1B,IL2RA,IL6,IRS2,JUNB,JUND,KRT17,MMP1,NAMPT,NOX1,PLAUR,PRKCZ,PRL,PTGES,RHOC,S100A6,SERPINE1,SGK1,SNAI1,SNAI2,SOCS3,SOX9,TACR1,TAPBP,TH,TIMP1,TNFRSF10B	939 (29)
ALL	HIF1A		transcription regulator	Activated	4.601	2.51e-06	ABCB1,ACAN,ADM,AFP,ANGPTL4,AQP9,AXL,BCL2L1,BGN,BHLHE40,CD24,CD44,CDCP1,CDKN1A,CEMIP,CXCL12,CXCL2,CXCL8,DDIT4,EDN1,EIF5A,FHL2,FHL3,FURIN,GADD45B,HAMP,HIF3A,HILPDA,HIST1H1C,HIST1H2AC,HIST1H2BK,HK2,HMOX1,HP,IGFBP2,IGFBP3,IL17RA,IL1B,IL6,IRS2,ITGA5,JUP,KDM4B,L1CAM,LOXL2,MAFF,MB,METTL23,MMP1,NDRG1,NEFL,PCDH10,PDGFA,PELP1,PGF,PLAUR,PROM1,RAB20,RELA,RET,SDC4,SERPINE1,SFRP1,SLC25A37,SLC2A4,SNAI1,SOCS3,SO…	926 (33)
ALL	Ifn		group	Activated	3.272	3.13e-06	BCL6,CD44,CD83,CH25H,CXCR3,CYP4A11,EDN1,HGF,ICAM1,IFI16,IFIT1,IFITM3,IL15RA,IL1R1,IL32,IL33,IRF1,IRF7,ISG20,ITGA4,LCN2,OAS3,PECAM1,PML,RSAD2,S100A8,SECTM1,SERPINE1,SOCS1,THPO,TLR2,TNFSF13B,TP53	868 (27)
ALL	cisplatin		chemical drug	Activated	5.138	3.16e-06	ABCC3,ABL1,ACADM,ACADVL,ACTB,ADGRE1,ALB,ANXA2,ASTN2,ATF4,BAK1,BCL2A1,BCL2L1,BECN1,BIRC7,C8orf4,CCL2,CCNB1,CD14,CD44,CDCP1,CDK5,CDKN1A,COL1A1,CORO7/CORO7-PAM16,CSF1,CXCL8,DDIT4,DEPDC1B,DGKA,DHRS3,DMXL2,DUSP6,ECE1,EDN1,EGF,EMP3,F3,FABP4,FADS3,FBLIM1,FCGR2A,FOSL1,GABRB2,GADD45A,GAP43,GAS5,GDF15,GGT1,GPC5,GPR61,HBA1/HBA2,HIC1,HK2,HMOX1,ICAM1,IGFBP1,IGFBP3,IL1B,IL4R,IL6,IL6ST,ISY1,ITGB4,JUND,LAMB1,LAT…	995 (34)
ALL	trichostatin A		chemical drug	Activated	2.159	3.2e-06	AANAT,ABCA1,ABCB1,ACAN,ACTB,ADGRE1,AFP,AMACR,ANXA6,ARC,BAK1,BCL2A1,BCL2L1,BRCA2,BRMS1,BTG1,C8orf44-SGK3/SGK3,CAMP,CCL2,CCND2,CD14,CD1D,CD44,CDKN1A,CGREF1,CISH,COL6A3,CREM,CXCL12,CXCL8,CYP1B1,DNM1,DNMT1,F3,FABP4,FBLN1,FOSL2,FPGT,GADD45A,GADD45G,GCG,GINS3,GJD2,HBA1/HBA2,HBB,ICAM1,ID3,IGFBP1,IGFBP3,IL1B,IL24,IL2RA,IL6,INA,ING1,IRF1,JUP,KIT,L1CAM,LMNA,MMP1,MRC1,MT1L,MVK,NCR3LG1,NDRG1,NEFH,NFKB2,NFKBI…	1088 (43)
ALL	SELP		transmembrane receptor	Activated	3.424	3.28e-06	BCL2A1,CCL2,CDKN1A,CXCL2,CXCL8,CYP1B1,F3,HCK,IL1B,IL1R2,IL4R,IL6,PLAUR,RELA,THBD	945 (32)
ALL	methylprednisolone		chemical drug	Activated	3.375	3.29e-06	ACSL1,ANXA2,ATRN,BDNF,BTG1,C1QB,CD44,CDH13,CDH3,CDKN1A,CNN3,CREM,CSNK2B,CTNNA2,CYB5B,DDIT4,DHRS9,DSC2,DUSP6,ECE1,EFNA1,EMP1,EPHX1,F3,FABP5,FBXO32,FCGR2A,FGR,GADD45A,GBP2,GOT1,HAL,HMOX1,HSD3B7,HSPH1,HYAL2,ID3,IFNGR1,IGFALS,IGFBP1,IL1B,IL1R1,IL6,IL6R,IL6ST,IRF1,IRF7,JUP,KCNJ16,KLF15,KLF9,LYVE1,MAFB,MAPK9,MGAT1,MGP,MMP1,MVK,MYO1G,NUDT4,PGAM1,PIM3,PLA1A,PLAUR,PLIN2,PNRC1,PTPN1,RAB13,RGCC,RUVBL1,SDC4,…	978 (30)
ALL	SNCA	-0.8	enzyme	Activated	3.151	3.36e-06	BCL2L1,BDNF,CBLN4,CHGB,CHL1,DCTN1,DHRS3,DNM1,DPP10,FGF13,IL1B,KCNIP4,KIAA1024,KIF2A,KIF3A,KLHL1,MMP1,MMP8,NR4A2,OPN3,PBX1,PLSCR1,RAB3A,RET,RIT2,RPH3A,SERPINB1,SERPINE1,SLC10A4,SLC18A2,SNCA,SPAG8,STX1B,SYN3,TH,TMEFF2,TP53,TRIB3,VWA5B1,YWHAG,YWHAH	910 (41)
ALL	D-glucose		chemical - endogenous mammalian	Activated	2.884	3.83e-06	ABCA1,ABCB1,ABCG1,ACADM,ACE,ACHE,ACSL1,ACTB,ADARB1,AGER,AGRP,ANGPT2,ATF4,ATF5,ATP5G2,BCL2L1,C8orf44-SGK3/SGK3,CCL2,CCL20,CCNB1,CCND2,CCND3,CDKN1A,CEBPB,CLGN,COL1A1,COL3A1,COL4A1,CREM,CXCL2,CXCL8,DDIT4,EDN1,EIF2B4,ERFE,FABP5,FBXO32,FGF2,GALR1,GCG,GDF15,GLUL,GOT1,GPLD1,HCRT,HGF,HIST1H4J,HK2,HMOX1,HP,ICAM1,IL1B,IL6,IL6ST,INSR,IRS2,ITGA5,JUNB,LAMB1,LY96,MAFB,MIDN,MMP1,NAMPT,NPAS4,NR4A2,NRXN1,NUP98,PC…	1016 (39)
ALL	CSF2		cytokine	Activated	4.402	4.32e-06	ABCA1,ABCG1,ACE,BCL2A1,BCL2L1,BCL3,CARD11,CCL2,CCNB1,CCND3,CCNF,CD14,CD180,CD209,CD24,CD63,CD83,CDKN1A,CISH,CLCF1,CSF1,CXCL1,CXCL2,CXCL8,CXCR3,DUSP6,E2F7,EDN1,EGR3,F3,FCGR1A,FCGR2B,FOSL1,FPR2,GDF15,HGF,HSPH1,ICAM1,ID3,IFITM3,IL1B,IL1R1,IL1RL1,IL24,IL2RA,IL32,IL5RA,IL6,IRAK3,ITGA4,LY96,MDM2,MMP1,MRC1,NEK2,NFKB2,NFKBIA,NOX1,NR4A2,OSM,OSMR,PIM1,PIM3,PLAGL2,RARA,RELA,RELB,RIPK2,SGK1,SLC1A5,SOCS1,SOCS…	881 (26)
ALL	SMAD4		transcription regulator	Activated	3.094	4.81e-06	ACKR1,AFP,ANGPT2,ANGPTL4,AREG,BGN,CAB39,CBFB,CCL2,CCL20,CCND2,CD79A,CDH3,CDKN1A,CSF1,DNAH2,EDN1,ERCC5,FSTL3,GADD45A,GADD45B,GLI1,HHEX,HMOX1,HP,ICAM1,IL1B,IRAK3,JAG2,LHX1,MDM2,MMP1,MSX2,NAMPT,NFKBIA,RGCC,RUNX1,RUNX3,SERPINE1,SERTAD1,SGK1,SHISA5,SLC6A1,SMAD3,SNAI1,SNAI2,SPHK1,TIMP1,TNC,TPM2,VIM,ZFP36	1008 (35)
ALL	topotecan		chemical drug	Activated	2.437	5.38e-06	ABCG2,ACSL1,AFP,ASAP2,ASTN2,BCL3,BTG1,CCNB1,CD83,CDKN1A,CHD1,CNTNAP2,CSNK1G2,DCK,DPP10,DUSP5,EGR3,FRMPD4,GABRB1,GDF15,GRM5,GRM7,HSPA8,IRS1,JUNB,KALRN,KIAA0040,MDM2,MSH2,NFATC4,NINJ1,NNAT,NRXN1,NXPH1,PCDH15,PHC2,PLK3,PNP,PTPRM,RBFOX1,ROBO2,SIVA1,TP53,TRAP1	792 (18)
ALL	STAT4		transcription regulator	Activated	6	5.46e-06	ADSS,ATF4,BCL2L1,BCL3,CCL2,CCNL2,CDK2,CXCL2,DDAH2,ERRFI1,ETV5,FCER1G,FURIN,GADD45G,GAS5,H3F3A/H3F3B,HILPDA,IL18R1,IL18RAP,IL2RA,IL6,IRF1,ISG20,JAG2,KCNK7,KLF9,LUC7L,MAP3K8,NDRG1,PER1,PPP1R13L,PRDM1,PYGL,RAMP1,RASL12,RGCC,RGS16,RNF128,RRAGD,SAT1,SERPINB1,SERPINE1,SERTAD1,SH3GLB1,SOCS3,STC2,TGFB3,TIMP1,UNC13D,VSIR,ZNF394	837 (27)
ALL	E. coli B5 lipopolysaccharide		chemical - endogenous non-mammalian	Activated	6.136	5.46e-06	ACKR1,BCL3,BCL6,BHLHE40,CCL2,CCL20,CD44,CD83,CDKN1A,CX3CR1,CXCL2,CXCL6,CXCL8,CXCR3,ERRFI1,F3,GBP2,HMOX1,ICAM1,IFIT1,IGFBP1,IL15RA,IL17RA,IL18RAP,IL1B,IL1R1,IL1R2,IL1RAP,IL2RA,IL32,IL5RA,IL6,IL6R,IL6ST,IRAK3,IRF1,ISG20,JUNB,LIF,MAP3K8,MDM2,NFKBIA,PHLDA1,PRDM1,PTPN2,RELA,RHOB,SERPINE1,SOCS2,SOCS3,SOD2,STAT3,TGFB3,TGFBR3,TGM2,TLR2,TNFAIP3	858 (24)
ALL	IL6R	1.183	transmembrane receptor	Activated	3.865	6.02e-06	ABCC3,BCL2L1,CCL2,CDK2,CDKN1A,COL1A1,CXCL2,CXCL6,CXCL8,HP,ICAM1,IGFBP1,IL1B,IL6,IL6R,IL6ST,IRF1,NAMPT,SAA1,SERPINA3,SOCS3,STAT3,TH,TIMP1	956 (30)
ALL	TCF		group	Activated	2.449	6.08e-06	ABCB1,ADGRG2,APOD,BCL2L1,CD44,CNN2,CTNNA2,F13A1,FGF18,FGF9,ID3,IL1R1,IRS1,JUNB,LGALS3,LGR5,MSX2,MT1L,SAA1,SERPINA1,SERPINA3,SERPINE1,SLC1A5,SLC26A2,SOX9,TK1,TSC22D1	913 (32)
ALL	RAF1		kinase	Activated	5.098	6.11e-06	ANKRD2,AREG,ATP6V1B1,BCL6,BECN1,BTG1,CD44,CDKN1A,CDON,CRP,CRYAB,DHRS3,DUSP5,DUSP6,EGR3,EMP1,EMP3,ID3,IGFBP3,IL1B,IL1R1,IL6,ITGB4,LIF,MMP1,MT1L,MT1M,MT3,NGF,NINJ1,OPCML,OSMR,PCK1,PHLDA1,PLAUR,PNP,PRDM1,PRL,RET,RPS2,SEC14L2,SLC26A2,TGM2,TIMP1,TSC22D1,TSPOAP1,TXNIP,WISP2,ZFP36L2	1026 (44)
ALL	TGFA		growth factor	Activated	2.844	6.14e-06	ALB,AREG,BCL2L1,CCL2,CCL20,CDKN1A,CEBPB,CXCL2,CXCL8,ERRFI1,FOSL2,HGF,ICAM1,IGFBP4,IL6,JUNB,LCN2,NR4A2,PECAM1,PTTG1,SERPINA1,SERPINE1,SLPI,TP53,VIM	1103 (33)
ALL	decitabine		chemical drug	Activated	3.868	6.48e-06	ABCB1,ABCC3,ADAM23,ALDH1A2,ANGPTL4,ANXA2,BRCA2,BTG1,BTG3,CCND2,CCND3,CD44,CDH13,CDH3,CDKN1A,CGREF1,CHI3L1,CHRNB3,COL1A1,COL3A1,COL6A3,CX3CR1,CXCL12,CXCR3,CYP1B1,DNMT1,EGFL6,EGR3,EHF,ELOVL4,EPHA5,FBN2,GADD45B,GADD45G,GDF15,GLRA3,GLRB,GLRX,GPAT2,GPR85,HIC1,HK2,HSPB8,IFI16,IGFBP2,IGFBP3,IL1B,IL6,ING1,IRF7,ITGA4,JUNB,JUP,KLF6,KRT16,KRT7,LGALS3,LHX1,LY96,MAFB,MMP1,MSH2,NDRG1,NEFM,NEK2,NFKBIA,NPTX2,OAS…	1034 (41)
ALL	CTNNB1		transcription regulator	Activated	2.632	6.64e-06	ABCB1,ABCD2,ACTB,ADGRG2,ADSS,AFP,ALDH1A2,APOD,BCL2L1,BGN,BHLHE40,BMP1,C2orf40,CACNA1G,CALM1 (includes others),CBLN1,CCND2,CCNE2,CD44,CD99,CDKN1A,CNN2,COL1A1,COL4A1,COL4A2,CTNNA2,CXCL12,CXCL2,CXCL6,CXCL8,CXXC4,CYP1B1,CYP51A1,DES,DIAPH3,DNAJC6,EDN1,EIF5A,EPHA5,ETV4,F13A1,FABP4,FBRS,FCER1G,FGF18,FGF9,FOSL1,FSTL3,GADD45B,GADD45G,GAP43,GLI1,GLUL,GRAMD4,HES7,HHEX,HILPDA,ID3,IFIT1,IGFBP2,IL1B,IL1R1,IL2R…	1016 (37)
ALL	CD38		enzyme	Activated	3.316	6.74e-06	ANXA2,ANXA6,BCL6,CCND2,CD44,CISD1,CISH,CPEB3,EIF4EBP1,ELL2,GADD45G,GALK1,GBP2,HEPACAM2,ICAM1,IL1R2,IL2RA,IL5RA,IL6,IL6R,LFNG,LGALS3,MKRN3,NDRG1,NEK2,NFIL3,PDIA6,PDLIM1,PIM1,PRDM1,RAP1GAP,RBPMS,S100A6,SDF2L1,SLC16A3,SOCS1,SOCS2,SOCS3,VIM	925 (36)
ALL	TRADD		other	Activated	3.046	7.47e-06	BCL2A1,CCL2,CXCL1,CXCL2,CXCL8,DNMT1,ICAM1,IL18R1,IL6,IRF1,NFKBIA,RIPK2,TNFAIP3	881 (24)
ALL	CXCR4		g-protein coupled receptor	Activated	2.235	8.04e-06	AXL,CCL2,CD44,CDKN1A,CHRNA7,CXCL1,CXCL12,CXCL8,F3,IL24,IL2RA,IL6,JUNB,MSX2,RRAS,TNFRSF10B,TNFSF10,TNNC1,TP53,ZBTB16	858 (29)
ALL	hydrogen peroxide		chemical - endogenous mammalian	Activated	5.63	9.4e-06	ACE,AEBP1,AEN,ANXA2,ATP6V1A,ATXN7L3B,BAK1,BCL2A1,BCL2L1,CCL2,CCNB1,CCND3,CCNF,CD63,CDH13,CDK2,CDKN1A,COL1A1,CRYAB,CSF1,CXCL6,CXCL8,CXCR3,CYP51A1,DDAH2,DDIT4,DHCR7,DNMT1,E2F4,EDN1,EPHA2,FBXO32,FGF2,FOSL1,FOXO3,FTH1,GADD45A,GADD45B,GDF15,GLI1,GLRX,HAMP,HMOX1,ICAM1,ID3,IL1B,IL2RA,IL32,IL6,IRS1,KIT,KITLG,LCN2,MB,MDM2,mir-34,MMP1,MMP8,NFIL3,NGF,NOS1,NOX1,OSGIN1,PCBP2,PGF,PIM1,PLAUR,PRKAB1,RPL5,RPL7A,R…	953 (34)
ALL	APP		other	Activated	4.265	9.69e-06	ABCA1,ABCG1,ABCG2,ABL1,ACHE,ACTA1,ACTB,ADAMTS4,ADCYAP1,AGER,ALB,ARC,ARRDC3,ATF4,ATP1A3,ATP5B,ATP6V1A,AXL,BASP1,BCL2L1,BDNF,C1R,C1S,CCL2,CCL20,CCND2,CD151,CD44,CDH3,CDK2,CDK5,CH25H,CHRNA7,CLIC1,CMPK2,CSF1,CXCL1,CXCL12,CXCL2,CXCL8,DNM1,EDN1,EIF5A2,EN1,F2RL3,FBL,FCGR1A,FCGR2A,FCGR2B,FGF2,FOXO3,FXYD1,GALK1,GAP43,GBP2,GDF15,GNG2,GPR85,H2AFJ,HBA1/HBA2,HECW1,HERC6,HGF,HIST1H2BD,HMOX1,HSPA8,ICAM1,IFI16,I…	1011 (35)
ALL	SYVN1		transporter	Activated	3.55	9.93e-06	ABCC3,ASF1B,AXL,BHLHE40,CALM1 (includes others),CD151,CD44,CSPG4,CYP1B1,DCTN1,EPHA2,ERN1,F3,GPRC5A,IFITM2,ITGB4,L1CAM,NFKB2,PFN1,PNPLA2,PTBP1,RAB34,RPL10,RPL18,SLC12A3,SLC1A5,SLC35C2,SLC39A10,SLC43A3,SLC4A7,SLC7A2,SLCO4A1,STOM,TRERF1,UNC13D	786 (18)
ALL	R5020		chemical reagent	Activated	4.26	1.26e-05	AREG,BCL2L1,BCL6,CDKN1A,CEBPB,DUSP5,F3,FAM89B,FKBP5,IL1R1,IRS2,MT1X,MT2A,NFKBIA,PDK4,PPP1R1B,RASD1,SAA1,SGK1,STAT3,TIPARP,TK1,TXNIP,ZBTB16	1058 (35)
ALL	STAT6		transcription regulator	Activated	2.16	1.3e-05	ACSL1,ADAM11,APOLD1,AREG,AUH,BCL2L1,BCL3,BCL6,CCL2,CCL20,CCL26,CCL8,CCND2,CDK2,CDKN1A,CISH,COL1A1,CXCL2,CYP4A11,DGKA,EPHX1,FABP4,FCER1G,FCGR1A,FCGR2A,FKBP5,GADD45B,GADD45G,GBP2,GNA15,HAMP,HCK,IFI16,IL18R1,IL24,IL2RA,IL33,IL4R,IL6,IL6ST,IRF1,IRF7,IRS2,ISG20,LIF,MVK,NFIL3,NFKBIA,OCSTAMP,PDGFA,PDK4,PLSCR1,PNPLA2,SAMD4A,SERPINA1,SERPINE1,SOCS1,SOCS2,SPHK1,TIMP1,ZFP36	884 (25)
ALL	TP63		transcription regulator	Activated	3.459	1.33e-05	ABCB1,ABI2,ADM,AEN,ARAF,AREG,BCL2L1,BCL3,BECN1,BHLHE40,CCNB1,CCND2,CCND3,CDKN1A,COL4A1,CXCL8,CYGB,DDIT4,DNMT1,DUSP6,EFNA4,EMP1,EPHA2,ERCC5,F3,FOSL1,FOXO3,GADD45A,HK2,HSPA8,ID3,IGFBP3,IL1B,IL1RAP,IL6,ING1,INSR,ITGA4,ITGB4,JAG2,JUNB,KHK,KLF6,KRT7,L1CAM,MAD2L1,MAFF,MAP2K3,MDM2,MPZL2,PELP1,PHC2,PPBP,PPP1R13L,PRKCZ,RELA,RELB,RIN1,RUNX1,S100A2,S100A8,SERPINE1,SMAD3,SNAI1,SNAI2,TGFB3,TNC,TNFRSF10B,TNFRS…	979 (39)
ALL	tributyrin		chemical drug	Activated	3.756	1.53e-05	ADM,BCL2A1,CCL2,CCL20,CDKN1A,CXCL6,CXCL8,DUSP14,EDN1,ID3,IL1B,IL24,IL6,KRT17,MYL12A,NDRG1,NFKB2,SAMD4A,SOD2,STYK1,TNFAIP3	1090 (45)
ALL	inosine		chemical - endogenous mammalian	Activated	3.305	1.57e-05	ANXA2,C1QA,C1QB,C1QC,C1S,C2,CD63,EIF4EBP1,EMP3,FTL,GAP43,IFITM3,IRF1,L1CAM,RHOC,SERPINB1,TIMP1,VIM
ALL	EDN1	1.946	cytokine	Activated	4.457	1.73e-05	ACTA1,ACTB,ANXA6,AREG,AVP,BCL2A1,CCL2,COL4A1,COMP,CXCL8,EDN1,ERRFI1,FGF2,FOSL1,HCN4,HSPA8,ICAM1,IL6,INSR,ITGA5,ITGB1BP2,JUNB,MMP1,MSN,MYL2,PDGFA,PDIA6,PLAUR,PLCB4,PRL,PXN,RAB3A,RPSA,SERPINE1,SOCS1,SOCS3,TGM2,TIMP1,TNC,TP53,TPM2,TPM4,TPT1,TYR,VIM	946 (41)
ALL	KITLG	-0.657	growth factor	Activated	3.462	1.75e-05	ACTB,AXL,BCL2L1,BLVRB,BMP1,BTG1,CCL2,CCND3,CD14,CDKN1A,CISH,CLIC1,CSF1,CXCL8,DALRD3,FABP5,FTH1,HCK,HMOX1,IGFBP3,IL1B,IL1RL1,IL6,KIT,MAPK11,NFKBIA,OSM,PIM1,PIWIL1,PLCL2,PLSCR1,PTPRR,RNF128,RPLP0,RPS6,RPS7,SHC1,SLC25A12,SLC44A2,SLC4A1,SMARCD2,SNAI2,SOCS1,STAT3,TACR1,TNFRSF1A,TPT1,TSC22D3,TXNIP,TYR	954 (36)
ALL	AR		ligand-dependent nuclear receptor	Activated	2.074	1.81e-05	ABCA1,ABCG1,ACBD7,ACTA1,ADCYAP1,ADM,ALOX15B,ARMC12,ATP1A3,BASP1,BCL2L1,CDK14,CDKN1A,CGA,CLGN,COL3A1,CXCL12,DEPDC1,DES,DHCR7,EDN1,EPHX1,ERN1,EXTL2,FABP5,FAM89B,FKBP5,FXYD3,GDF15,GUCY1A3,HGF,HSPB7,HSPH1,IGFBP3,IL1R1,IL6,ITGB4,KCNA1,KDM4B,KITLG,LMOD1,MAD2L1,MAD2L2,MCM4,MSTN,MT1X,MTA2,MTHFD2,NDRG1,NEK2,NKX3-1,NUPR1,P2RX1,PCDH11X,PDGFA,PER1,PIGA,PNMT,PTGDS,RAB3C,RHOB,S1PR3,SEC61B,SERP1,SERPINE1,SGK1,S…	1091 (41)
ALL	PI3K (complex)		complex	Activated	4.196	1.85e-05	ABCA1,AQP7,ATF4,BAK1,BCL2L1,CCL2,CCNB1,CCND2,CCND3,CD44,CDKN1A,CEBPB,COL1A1,CXCL8,DDIT4,E2F4,FABP5,FBXO32,FOSL1,GAP43,GCG,GLI1,HK2,HMOX1,ICAM1,IFIT1,IGFBP1,IGFBP2,IL1B,IL33,IL6,LCN2,LTBP2,MMP1,MRC1,MT2A,MTHFD2,NFKB2,NFKBIA,NR4A2,PIM1,PMEL,PPP1R1B,PRDM1,PRKCZ,RELA,RFX4,RHOB,RPL23,SAMHD1,SERPINE1,SGK1,SNAI1,SOCS3,SOX9,TGM2,TNFAIP3,TNFSF10,TP53,TXNIP	937 (28)
ALL	vancomycin		biologic drug	Activated	3.168	1.96e-05	ANXA2,CCS,CD14,CD44,CDCP1,CXCL2,EMP3,FBLIM1,FCGR2A,GAS5,HMOX1,IGFBP1,ITGB4,LCN2,LGALS3,MRC1,PLA1A,RFTN1,RTN4,S100A11,SOD2,TES,TIMP1,TNFRSF12A,VIM
ALL	sulindac sulfide		chemical drug	Activated	2.033	2.03e-05	ARL6,BCL2L1,CDKN1A,CEBPB,CYB5B,CYP1B1,GADD45A,GADD45G,GDF15,IFRD1,IL24,MAD2L1,MMP1,MTHFD2,PGAM1,PPARD,PTGES,RAP1GAP,STAT3,STC1,STC2,TNFRSF10B	949 (31)
ALL	TLR7		transmembrane receptor	Activated	2.677	2.07e-05	BCL2A1,CCL2,CCL20,CCNB1,CD1D,CD44,CD83,CDKN1A,CEBPB,CXCL1,CXCL2,CXCL8,DMXL2,FCER1G,FGF2,GNG2,ICAM1,IFIT1,IFNA2,IL1B,IL1R1,IL6,IRF1,IRF7,ISG20,JUNB,LINC00652,NFKBIA,OAS3,RSAD2,SOCS1,SOD2,TMEM154,TNFAIP3,TP53,ZC3H12A	821 (24)
ALL	FN1		enzyme	Activated	3.001	2.28e-05	ACE,C2orf27A/C2orf27B,CACTIN,CCL2,CD79A,CD83,CDKN1A,CEBPB,CLIC4,COL1A1,CRP,CXCL1,CXCL2,CXCL8,EIF5A,EPB41L1,F3,FGF2,IL1B,IL1R1,IL6,IRS1,ITGA4,ITGA5,JUND,KRT7,MARCKS,MGP,MMP1,NFKBIA,ODAM,PLAUR,PTBP1,PXN,RALB,RRAGD,SDC4,SERPINE1,SNAI2,SOCS3,SOX9,TGM2,TLR2,TNFRSF10B,TNIP1,ZYX	1050 (32)
ALL	resiquimod		chemical drug	Activated	4.08	2.41e-05	BATF,BCL2A1,CASP4,CCL2,CCL20,CD44,CD83,CLEC4E,CXCL1,CXCL12,CXCL2,CXCL8,EBI3,FCER1G,FCGR1A,FCGR2A,FCGR2B,FGF2,GDF15,GNG2,HHEX,ICAM1,IL1B,IL2RA,IL33,IL6,IRAK3,IRF7,LIF,LMNA,MSN,NAMPT,NFKBIA,SOD2,TLR2,TMEM154,TNFSF10,TNFSF13B,WARS,ZC3H12A	827 (23)
ALL	NOD2		other	Activated	3.514	2.59e-05	ACSL1,ALDH1A2,AREG,BCL2A1,CAMP,CCL2,CLEC4E,CXCL2,CXCL8,ICAM1,IL1B,IL6,LMO4,MAP3K8,NFKB2,NFKBIA,PTGES,RALGDS,SOCS3,SOD2,TNFAIP3,TNFRSF9	854 (28)
ALL	CSF1	0.704	cytokine	Activated	3.855	2.79e-05	BCL2L1,CCL2,CCNB1,CCND2,CD163,CD163L1,CD209,CDK2,CDKN1A,CPM,CSF1,CXCL2,CXCL6,DUSP5,EGR3,FCER1G,FCGR2A,FHL2,GDF15,IFNGR1,IL1B,IL1RL1,IL6,IL6ST,IRF7,ITGA4,ITGA5,JUNB,MAFB,MRC1,NFKB2,RUNX1,SFRP1,STAB1,TLR2,TNFAIP3,TNFRSF1A,TNFRSF1B,TP53,TPT1	822 (25)
ALL	bromodeoxyuridine		chemical drug	Activated	2.085	2.86e-05	BMP3,CSF1,CXCL8,F3,IFI16,IFIT1,IGFBP3,IGFBP4,IL1B,IL24,IL6,IRF1,IRF7,OAS1,PML,SERPINE1,TNFSF10,TYR	997 (33)
ALL	ionomycin		chemical reagent	Activated	2.259	3.7e-05	ACAN,BCL2A1,BCL2L1,BDNF,BECN1,CCND2,CXCL8,DGKA,DNMT1,EBI3,EIF4EBP1,ERFE,FCGR1A,FGF18,HTR1A,HTR7,ICAM1,IL2RA,IL6,ITM2A,MYL2,NFAT5,NFIL3,NGF,NR4A2,PDCD1,PIM1,PRKCZ,PRL,PTPN1,RCAN1,RELA,SGK1,SLC18A2,SOCS2,STAT3,STC1,TLR2,TNFSF10,TNFSF14	959 (31)
ALL	N-nitro-L-arginine methyl ester		chemical drug	Activated	2.636	3.72e-05	ACE,ACTA1,ADM,BCL2L1,BGN,CCL2,CD83,CDK14,COL3A1,CSF1,CXCL2,CXCL8,HMOX1,ICAM1,IL1B,IL6,NFKBIA,NOS1,NSF,PDK4,PPARD,SERPINE1,TIMP1,TLR2,TP53	908 (30)
ALL	allopurinol		chemical drug	Activated	3.281	3.9e-05	ANXA2,BDNF,CD14,CD44,CDCP1,EMP3,FBLIM1,FCGR2A,GAS5,HMOX1,IGFBP1,IL1B,ITGB4,LCN2,LGALS3,MRC1,PLA1A,RFTN1,S100A11,TES,TIMP1,TNFRSF12A,TXNIP,VIM	899 (34)
ALL	Ni2+		chemical reagent	Activated	3.295	4.42e-05	ANGPTL4,CCL2,CCL20,CSF1,CXCL1,CXCL2,CXCL6,CXCL8,ICAM1,IL6,NDRG1	964 (37)
ALL	JAK2		kinase	Activated	3.102	4.82e-05	ACE,ACTB,ACTN1,BCL2L1,CCL2,CCND2,CDC42BPB,CDKN1A,CXCL8,DCXR,FCGR2B,FGF2,GBP2,ICAM1,IL1B,IL6,IRF1,LCN2,MYL12A,NDN,OSM,OSMR,PECAM1,PFN1,PHLDA3,RARA,SLC11A1,SOCS3,SPTB,STAT3,TP53	1035 (36)
ALL	IL12 (complex)		complex	Activated	4.379	4.9e-05	ADGRE1,BCL2L1,BCL3,CCL2,CCL20,CD44,CD63,CISH,CSF1,CXCL6,CXCL8,CXCR3,EBI3,ERCC5,FGF2,FURIN,GADD45B,GADD45G,GAS5,ICAM1,IFNGR1,IFNGR2,IL18R1,IL18RAP,IL1B,IL2RA,IL32,IL6,IRF1,ISG20,ITGA4,KIT,MAP3K8,PDCD1,PIM1,PRDM1,SMAD3,SOCS1,SOCS2,SOCS3,TACR1,TIMP1,TLR2,TNFRSF1A,TNFRSF9	733 (24)
ALL	leukotriene D4		chemical - endogenous mammalian	Activated	3.628	5.02e-05	APOLD1,ARID5B,CCL2,CREM,CXCL2,CXCL8,EGR3,F3,FOSL2,IL6,MAP3K8,MMP1,NDRG1,NR4A2,PDK4,RCAN1,RELA,ZFP36	1017 (41)
ALL	oblimersen		biologic drug	Activated	2.864	5.02e-05	ADM,ATG13,BCL2L1,CDKN1A,CEBPD,CXCL8,GADD45A,GADD45B,HIST1H2AE,IFI16,IFIT1,IFRD1,IL24,IRF7,MAFF,OAS1,RNF114,RSAD2
ALL	AKT1		kinase	Activated	3.445	5.06e-05	ABCB1,BCL2A1,BCL2L1,C1QC,CCL2,CCND2,CCND3,CDK2,CDKN1A,CEBPD,CISH,COL4A1,CXCL8,DHCR7,DIAPH3,FABP5,FBXO32,FGF2,GDF15,HMGB2,HMOX1,IGFBP1,IL6,IRS1,IRS2,JUND,KLF15,LAMA1,LAMB1,LCN2,MATR3,MDM2,MSTN,MT2A,NEXN,NFKB2,PCK1,PCOLCE,PHLDA1,PPP1R1B,PRL,RAMP1,RHOB,SERPINE1,SIVA1,SLC4A7,SNAI1,SNAI2,SRF,TGFBR3,TIMP1,TK1,TNFSF10,TP53,VIM	925 (35)
ALL	IL27		cytokine	Activated	2.804	5.12e-05	ADGRE1,C10orf10,CCL2,CCL20,CCND2,CCND3,CD14,CD163,CD63,CEBPD,CR1,CXCL8,GADD45G,GBP2,HLA-DOB,ICAM1,IFNA2,IL15RA,IL1B,IL2RA,IL6,IRF1,MRC1,PIM1,PRDM1,SOCS1,SOCS3,TNFRSF4,TNFSF10,TNFSF13B,TNFSF14,VIM	892 (26)
ALL	REL		transcription regulator	Activated	3.069	5.14e-05	BARD1,BCL2A1,BCL2L1,BCL3,CCL2,CCND2,CDKN1A,CREM,CXCL8,CXCR3,DCLRE1B,ETV5,F3,FOSL1,FOXO3,GADD45B,GPT2,H2AFJ,ICAM1,IGFLR1,IL2RA,IL6,JUP,KCNK6,MAP3K8,MED12L,NAB2,NFKB2,NFKBIA,PDCD1,PFKM,PHIP,PTGDS,RELA,RELB,RSAD2,SNAI1,SNAI2,SOD2,SORBS1,SPIN1,STAT3,TNFAIP3,TNFRSF10B,TNFRSF13C,TNFRSF4,TNFSF10,TNFSF13B,TTLL1,VIM	1070 (40)
ALL	isotretinoin		biologic drug	Activated	2.676	5.21e-05	ABCA1,ABCG1,BCL2L1,CCL2,CDKN1A,CXCL8,CYP1B1,IGFBP3,IL6,IRF1,LCN2,MMP1,NFKB2,OAS1,RARA,RUNX3,S100A2,S100A9,S100P,SERPINA3,TLR2,TNFSF10	1206 (45)
ALL	IL15		cytokine	Activated	5.079	5.27e-05	ACTG2,APBA1,ATF4,BCL2L1,BTG1,CALM1 (includes others),CCL2,CCND2,CCND3,CD44,CD83,CDKN1A,CISH,CSF1,CX3CR1,CXCL12,CXCL2,CXCL8,DUSP14,DUSP5,EDN1,EPHB1,GGT5,GNL2,GPRC5A,HCST,HSPA8,IFIT1,IL15RA,IL18R1,IL18RAP,IL1R1,IL1RAP,IL24,IL2RA,IL32,IL6,IRF1,JUNB,KIT,LIF,MTA2,NFKBIA,NME4,P2RX1,PCBP2,PDCD1,PFN1,PIM1,PNP,PPARD,PRDM1,PTP4A1,PYGL,RGS16,S100A11,SMAD3,SOCS1,SOCS2,SRGN,SYNPO,THPO,TIMP1,TLR2,TNFRSF10B,TNF…	855 (27)
ALL	CREBBP		transcription regulator	Activated	2.803	5.44e-05	ADCYAP1,ADORA2A,ANXA6,AP3M2,AQP11,ARID5A,BCL6,BDKRB2,CAMK2G,CCL26,CCND2,CCND3,CD44,CDKN1A,CGA,CLASP2,CNN3,CRISPLD2,CSF1,CXCL12,CXCL8,CXCR3,DHRS3,EGR3,FABP4,FGF2,FOSL2,GLI1,GNG2,GRIN2C,GRM1,HAMP,HBB,HVCN1,IL18R1,IL18RAP,IL2RA,IL6,IRF1,JUND,JUP,MAP3K8,MDM2,MSH2,NDRG1,NPAS2,NR4A2,OAS3,PCK1,PDLIM4,PHIP,PITPNM1,PLEKHF1,PPM1E,PRL,RSAD2,SCN4B,SDC4,SERPINA3,SLC18A2,SOCS3,SPSB1,STOM,TAPBP,TBX15,TH,TIPARP,…	953 (31)
ALL	NUPR1	1.936	transcription regulator	Activated	5.493	5.74e-05	ADAM22,ADGRG1,ADGRL3,ADM,AEN,ALDH5A1,ANK3,ANP32E,AREG,ATP8B1,BRINP3,BTG1,C8orf58,CASTOR2,CCDC9,CCNF,CD63,CDK2,CEBPB,COL3A1,CXCL8,CYB5B,DPY19L2P2,DUSP5,ELL2,ELMOD1,EPHA7,ETV6,EXTL2,FAM72C/FAM72D,FAM83G,FHL2,FOXO3,FUT11,GADD45A,GBP2,GCG,GDF15,GINS1,HILPDA,HK2,IL6R,IRS2,JKAMP,KLF6,LBR,LIF,LMNB1,MT1X,NDRG1,NFIL3,NR1D2,NSF,NUPR1,P3H1,PCYOX1,PHLDA1,PHTF1,PIM1,PLK3,POLA2,PRR12,PXDC1,RAB20,RBMS1,RCN2,REL…	777 (23)
ALL	ATF4	0.856	transcription regulator	Activated	4.447	6.01e-05	ABCA1,ABCG2,AREG,ATF4,ATF5,CCL2,CDKN1A,CEBPB,CTH,DDIT4,DDR2,EDN1,EIF4EBP1,GADD45A,GDF15,IGFBP2,IL6,KLF9,LGALS3,MGST1,MT2A,MTHFD2,NDRG1,NID2,NUPR1,OSMR,PCK1,SLC1A5,SNAI2,SOD2,STAT3,STC2,TNFRSF10B,TNFRSF12A,TRIB3,WARS	1130 (52)
ALL	TLR3		transmembrane receptor	Activated	4.338	6.14e-05	ABCA1,ADAMTS4,ARRDC4,BAK1,CCL2,CCL20,CD300E,CMPK2,CPM,CTH,CXCL2,CXCL8,EDN1,FURIN,GADD45B,GBP2,HAMP,HMOX1,ICAM1,IFI16,IFIT1,IFNA2,IL1B,IL1R2,IL33,IL6,IRF1,IRF7,ISG20,JUNB,LCN2,LMNB1,MAP3K8,MMP1,OAS1,PECAM1,PFDN6,PHLDA1,PTGES,RHOB,RSAD2,S100A8,SERPINE1,SLPI,SOCS3,STYK1,TIMP1,TNC,TNFRSF1A,TNFRSF1B,TNFSF10,TNFSF13B	835 (22)
ALL	SELPLG		other	Activated	3.606	6.36e-05	BCL2A1,CCL2,CDKN1A,CXCL2,CXCL8,CYP1B1,HCK,IL1B,IL1R2,IL4R,PLAUR,RELA,THBD	869 (34)
ALL	ABT-737		chemical drug	Activated	2.556	6.61e-05	BCL2A1,BCL2L1,CDKN1A,CEBPB,CXCL8,GADD45A,IL6,IRF1,TNFRSF10B,TP53	969 (32)
ALL	phenacetin		chemical drug	Activated	3.843	6.77e-05	ANXA2,CD44,FBLIM1,GAS5,IGFBP1,LCN2,LGALS3,MRC1,PLA1A,RFTN1,S100A11,TES,TIMP1,TNFRSF12A,VIM
ALL	triamterene		chemical drug	Activated	4.438	6.78e-05	ANXA2,CD14,CD44,CDCP1,EMP3,FBLIM1,FCGR2A,GAS5,IGFBP1,ITGB4,LCN2,LGALS3,MRC1,PLA1A,RFTN1,S100A11,TES,TIMP1,TNFRSF12A,VIM
ALL	PF4		cytokine	Activated	2.151	7.04e-05	CCL2,CDKN1A,CNN1,CPM,CXCL8,F3,ICAM1,IL1B,IL6,SPHK1,THPO	884 (32)
ALL	SMAD3	0.535	transcription regulator	Activated	3.711	7.39e-05	ABI2,ALB,AREG,ARID3A,BGN,CCL2,CCND2,CD79A,CDKN1A,COL1A1,COL3A1,COL6A3,CRP,DES,EDN1,FNDC5,FOXO3,FPR2,FSTL3,GADD45B,GLI1,HMOX1,HP,ID3,IL1B,IL2RA,IL6,JUNB,JUND,MMP1,MSTN,PNMT,PPARD,PTP4A3,RHOB,SERPINE1,SMAD3,SNAI1,SNAI2,SPHK1,STAT3,TDGF1,TGFB3,TIMP1,TNC,TPM2,VIM,ZFP36,ZYX	1046 (35)
ALL	Pdgf (complex)		complex	Activated	3.733	7.61e-05	CCL2,CCND2,CD44,CDKN1A,COL4A1,DIO3,EDN1,ERRFI1,F3,FGF2,FOXO3,HMOX1,ICAM1,IRS2,ITGA5,JUNB,MEOX2,MMP1,NOX1,NR4A2,PLAUR,SERPINE1,TGFB3,THBD,TIMP1,TP53	956 (36)
ALL	Tnf (family)		group	Activated	3.016	7.62e-05	ABCC3,BCL2L1,CCL2,CCL8,CD163,CSF1,CXCL1,CXCL12,CXCL8,F3,FBXO32,GJA5,ICAM1,IL1B,IL1R1,IL33,IL6,JAG2,KL,LCN2,MSTN,MSX2,NFKBIA,SAA1,SERPINE1,SHBG,SOCS3,TACR1,TLR2,TNFAIP3,TNFRSF1B,TNFRSF4,TNFRSF9,TNFSF13B	965 (31)
ALL	RETNLB		other	Activated	2.453	8.07e-05	BMP1,CCL2,COL1A1,E2F7,FABP4,IL1B,IL4R,IRS1,IRS2,KLF15,LAMA1,LMNB1,MAP3K6,MSN,NDN,PLA1A,SFRP1,SOCS2,STOM,TIMP1,TLR2,TNNC1	852 (23)
ALL	LIF	2.86	cytokine	Activated	3.367	8.18e-05	AFP,AREG,BATF,BCL2L1,C16orf89,CDKN1A,CEBPB,CEBPD,CISH,CRP,CXCL2,CXCL8,ERAP1,HGF,HK2,IFI16,IL1B,IL2RA,IL34,IL6,IL6ST,IRF1,JUNB,MMP1,PECAM1,PELI1,PIM1,PIM3,PRPH,PTPN1,RET,SERPINA3,SOCS1,SOCS2,SOCS3,SOD2,STAT3,TFCP2L1,TH,TIMP1,TMEM176A,TNC,TP53	897 (37)
ALL	carbonyl cyanide m-chlorophenyl hydrazone		chemical toxicant	Activated	2.729	8.2e-05	ATF4,CCL20,CXCL8,DDIT4,DUSP5,EPHB1,ERRFI1,GDF15,HK2,LCN2,NAMPT,OLAH,PHLDA1,PPRC1,SERPINE1,TM6SF1,TMEM154	921 (36)
ALL	Gm-csf		group	Activated	2.634	8.2e-05	BCL2L1,BCL3,CCND2,CD14,CD163,CD209,CD83,CXCL8,ICAM1,IL1B,IL6,JUNB,MMP1,MRC1,PIM1,SOCS2,SOCS3	917 (33)
ALL	CCL5		cytokine	Activated	3.688	8.38e-05	ATF4,BDNF,CCL2,CD163,CD44,CXCL2,CXCL8,CYP1B1,DUSP6,EGF,EMP1,IL1B,IL6,NAMPT,PLAUR,PNP,PTGDS,SGK1,STAT3,VASP,ZFP36	855 (25)
ALL	AGER	0.714	transmembrane receptor	Activated	2.148	8.38e-05	AGER,CCL2,CDKN1A,CHGB,COL4A1,CSF1,CXCL2,CXCL8,F3,ICAM1,IFIT1,IL1B,IL4R,IL6,NEFL,S100A8,S100A9,SERPINE1,TNC,TP53,TXNIP	854 (25)
ALL	hexachlorobenzene		chemical toxicant	Activated	4.231	8.53e-05	ANXA2,CD14,CD44,EMP3,FBLIM1,FCGR2A,GAS5,IGFBP1,ITGB4,LCN2,LGALS3,MRC1,RFTN1,S100A11,TES,TIMP1,TNFRSF12A,VIM	879 (23)
ALL	NRG1		growth factor	Activated	2.842	8.65e-05	ABCA1,ACHE,ACTN1,ARPC4,ARTN,ATF4,BAK1,CCND2,CCND3,CDKN1A,CHRNE,COL1A1,COL6A3,CXCL6,CXCL8,CXCR3,DUSP6,EDN1,EGR3,EPHA2,ERRFI1,FABP5,GRIN2C,HK2,HMOX1,JUNB,JUND,L1CAM,LMO4,MYL2,PDGFA,PLAUR,PRL,PXN,RAB3A,ROM1,RUNX1,SHBG,SLC2A4,SLC4A7,SNAI1,TNFAIP1,UCN,VIM,ZFP36,ZFP36L2,ZNF33B	1105 (38)
ALL	EHF	-1.232	transcription regulator	Activated	2.29	8.84e-05	ANGPTL4,BLNK,CCL20,CDH3,CNFN,EHF,GRHL3,HMOX1,IL6,KIT,MMP1,PLAUR,PPARD,S100A12,S100A8,S100A9,SAA1,SERPINA3,SERPINE1,TFPI,THBD,TIMP1,TNC,TNFRSF10B	595 (18)
ALL	IL17R		complex	Activated	2.399	9.61e-05	CCL2,CCL20,CXCL1,CXCL6,CXCL8,MMP1,S100A8,S100A9,TIMP1	848 (24)
ALL	5-azacytidine		chemical drug	Activated	4.141	0.000104	ABCB1,ANXA2,ATP5B,BCL2L1,CCL26,CD44,CLCF1,COL1A1,CXCL12,EPHA2,ETV5,F3,FOSL1,GADD45A,GDF15,HK2,HSPA8,IRF7,IRS2,KLF6,KRT17,MAFF,PNRC1,PRAME,RUNX3,SERPINB8,SHC1,SOCS3,SOX9,SPHK1,TACSTD2,TGM2,TNFRSF10B,TNNC1,ZYX	991 (48)
ALL	cigarette smoke		chemical toxicant	Activated	3.04	0.000118	ABCA1,ADM,AREG,ATF4,BCL2L1,CCL2,CDKN1A,CHRM2,CHRM3,CHRNB2,COL4A2,CXCL2,CXCL8,CYP1B1,DDIT4,DNAJB5,DNMT1,FABP5,FOSL1,FOXO3,FTL,GADD45G,HMOX1,ICAM1,IL1B,IL6,KITLG,KL,MAFF,mir-34,MMP1,OAS1,OAS3,P2RX1,PDK2,PGF,PRKCZ,PTGES,PTP4A1,PTPN1,RUNX3,SERPINA3,SERPINE1,SOCS2,SOD2,TIMP1,TP53,USP19	995 (44)
ALL	MYOD1		transcription regulator	Activated	2.589	0.000121	ACACB,ACHE,ACSL5,ACTA1,ADCY7,ANKRD2,ARID3A,BCL2L1,BCL6,CCND3,CDK2,CDKN1A,COL4A1,CRYAB,DES,EPHA8,ETV4,FNDC5,FOSL1,GADD45A,GADD45G,GREM2,HSPB8,IFI16,JUNB,KLF6,MAFB,MYBPH,MYO5B,PDGFA,PFKM,PLEKHO1,PNMT,PNP,RPL7A,RRAS,RUNX1,SH3GLB1,SLC2A4,TGFBR3,TNNC1	1088 (50)
ALL	IL18		cytokine	Activated	3.62	0.000122	ACTA1,BCL2L1,BCL6,CAMP,CCL2,CCL20,CD44,CD83,CSF1,CTH,CXCL12,CXCL8,DDIT4,FOSL2,GADD45B,GADD45G,GNA15,ICAM1,IL18R1,IL18RAP,IL1B,IL2RA,IL32,IL6,IRF1,KIT,LIF,MMP1,MSH2,NFIL3,PDCD1,SAMHD1,SERPINB1,SMAD3,SOCS2,TACR1,TIMP1	883 (26)
ALL	VEGFA		growth factor	Activated	4.263	0.000128	ACADM,ACE,ACHE,ACSL1,ANGPT2,ATP5G2,BATF,BCAT2,BCL2A1,CBFB,CCL2,CD83,CDKN1A,CLIC4,COL1A1,CSTB,CXCL12,CXCL8,CYB5B,DUSP5,EDN1,ERAP1,ETV4,ETV5,F3,FABP4,FGF2,HMOX1,ICAM1,ID3,IGFBP4,IL1B,IL6,ITGA4,JUNB,LMNA,MEOX2,MMP1,MVP,NR4A2,PDCD1,PECAM1,PIM1,RCAN1,RUNX1,SERPINE1,SMTN,SNAI2,SOD2,STC1,THBD,TIMP1,TNC,TNFRSF9,TP53	824 (29)
ALL	PLG		peptidase	Activated	3.206	0.000129	AGER,BDNF,BECN1,CCL2,CLIC4,CNN2,COL1A1,CSF1,EDN1,F3,FCGR2B,GULP1,IL1B,IL1RL1,IL6,MMP1,MXI1,NOD1,PECAM1,RALB,SERPINE1	1062 (41)
ALL	REST		transcription regulator	Activated	3.387	0.00013	ARRDC3,AVP,BDNF,CBLN1,CHGB,CHRNB2,CNTNAP1,CREB3L3,DRD3,FGF12,GAP43,GJD2,GRIK4,GRM1,INA,KCNH6,KIAA1549L,L1CAM,LHX5,LRRTM4,MAD2L1,NCAM2,NEFH,NELL1,PHKB,RAB3A,RGS7,SLC12A5,SNAP25,STMN2,SYT1,TSPAN14	846 (27)
ALL	C5		cytokine	Activated	4.796	0.000134	BCL6,CCL2,CD63,CRP,CSF1,CXCL1,CXCL2,CXCL8,ERN1,F3,FCGR1A,FCGR2A,FCGR2B,GDF15,HGF,ICAM1,IFNGR2,IL18R1,IL1B,IL6,MMP1,NFKBIA,NGF,PLK3,RNASE3,SERPINE1,SLC25A15,TNFAIP3,ZFP36	889 (28)
ALL	cholecalciferol		chemical - endogenous mammalian	Activated	2.493	0.000134	ADGRG1,ANKRD22,ANXA2,BCL2L1,BDNF,BECN1,CAMP,CCL2,CD14,CD209,CD83,CEBPB,CEBPD,COL1A1,CSF1,EDN1,F13A1,FABP6,FAM20C,IGFBP3,KIT,LRRC25,PRKX,PVALB,RARA,RUNX3,SERPINB8,SERPINE1,TNFSF10	1082 (44)
ALL	fenamic acid		chemical reagent	Activated	4.427	0.000135	ANXA2,CD14,CD44,CDCP1,EMP3,FBLIM1,FCGR2A,GAS5,IGFBP1,ITGB4,LCN2,LGALS3,MRC1,PLA1A,RFTN1,S100A11,TES,TIMP1,TNFRSF12A,VIM
ALL	lomustine		chemical drug	Activated	4.347	0.000139	ANXA2,CD14,CD44,CDCP1,EMP3,FBLIM1,FCGR2A,IGFBP1,ITGB4,LCN2,LGALS3,PLA1A,RFTN1,S100A11,TES,TIMP1,TNFRSF10B,TNFRSF12A,VIM
ALL	NR3C2		ligand-dependent nuclear receptor	Activated	2.886	0.000141	BCL2A1,BCL2L1,CNN3,COL1A1,COL3A1,DDIT4,DES,EDN1,FGF2,FKBP5,GUCY1A3,HTR1A,ICAM1,IL1B,IL6,KLF9,MSRB1,NR4A2,NRIP3,NRXN1,PGF,SERPINA3,SERPINE1,SGK1,TP53,TSC22D3,TSPYL4	1026 (37)
ALL	IL31		other	Activated	2.927	0.000163	CCL2,CCNB1,CISH,EGF,JUNB,MCM4,SOCS1,SOCS2,SOCS3	894 (31)
ALL	BCL10		transcription regulator	Activated	2.6	0.000163	CD44,CXCL2,CXCL8,IL2RA,IL6,NFKB2,RELA,RELB,TNFAIP3	936 (30)
ALL	PPRC1	0.717	transcription regulator	Activated	2.869	0.000166	ATF4,CCL20,CXCL8,DDIT4,DUSP5,EPHB1,ERRFI1,GDF15,HK2,LCN2,NAMPT,OLAH,PHLDA1,TM6SF1,TMEM154
ALL	Growth hormone		group	Activated	2.295	0.000169	ALB,ANGPTL4,ARID5B,CCND2,CDH3,CEBPB,CEBPD,CISH,COL1A1,CRHR1,FABP4,FKBP5,FOSL2,GDF15,IGFALS,IGFBP2,IGFBP3,MSTN,NAMPT,NFKBIA,PCK1,PDK4,RAB3A,RPH3A,SGK1,SOCS1,SOCS2,SOCS3,TGFB3,TNFSF10,TXNIP	957 (39)
ALL	STAT1/3/5 dimer		complex	Activated	2.63	0.000172	BCL3,CHI3L1,CISH,MMP1,MT2A,SOCS2,SOCS3
ALL	PIM1	1.793	kinase	Activated	2.801	0.000179	ABCB1,ABCG2,BCL2L1,CCNB1,CCND2,CCND3,CDKN1A,EPHA2,FOSL1,IL2RA,IL6,INSR,MDM2,NKX3-1,PIM1,SOCS1,TP53	999 (40)
ALL	SAA		group	Activated	2.28	0.000181	CCL2,CSF1,CXCL8,F3,ICAM1,IL1B,IL33,IL6,MMP1,MRC1,RELA,TFPI,TLR2	946 (30)
ALL	Pam3-Cys-Ser-Lys4		chemical reagent	Activated	3.359	0.000184	ALDH1A2,ANGPT2,BCL2A1,BDKRB2,CASP4,CCL2,CCL8,CD180,CD83,CXCL2,CXCL6,CXCL8,F3,FCGR2A,FCGR2B,ICAM1,IL1B,IL2RA,IL32,IL6,IRF1,ITGA4,MMP1,NAMPT,PTGES,SLC16A3,TGFB3,TLR2,TNFRSF13C	860 (26)
ALL	IRF6		transcription regulator	Activated	2.615	0.000204	ALOX15B,CCL2,CD14,CXCL8,FPR2,GRHL3,IL1B,IL6,LCN2,NR4A2,PTGES,SLC7A2,SOCS1,SOD2	962 (36)
ALL	E. coli lipopolysaccharide		chemical - endogenous non-mammalian	Activated	3.571	0.000217	BCL2L1,BECN1,CCL2,CCL8,CD83,CEBPB,CEBPD,CXCL1,CXCL2,CXCL6,CXCL8,EBI3,ICAM1,IL1B,IL32,IL6,S100A8,S100A9,SOCS3	844 (26)
ALL	Pam3-Cys		chemical toxicant	Activated	3.35	0.000219	CCL2,CD14,CD163,CD83,CXCL2,CXCL8,FPR1,IL1B,IL1RL1,IL2RA,IL6,SERPINE1,SOD2,TLR2,TNC	897 (27)
ALL	N-acetylsphingosine		chemical reagent	Activated	2.059	0.000219	BCL2L1,BECN1,CDKN1A,CEBPB,COL1A1,COL3A1,CRYAB,CXCL2,CXCL8,MMP1,RARA,SERPINE1,SOD2,SPHK1,TP53	913 (33)
ALL	aldosterone		chemical - endogenous mammalian	Activated	2.671	0.000226	ACE,ACTA1,ADM,ATP6V0A4,BDNF,CACNA1G,CCL2,COL1A1,COL3A1,EDN1,ELL,FABP4,FKBP5,ICAM1,IL6,INA,KL,NFKBIA,NOX1,PDGFA,PER1,PGF,PLAUR,PTPN1,SERPINE1,SGK1,SLC12A3,TBC1D4,TSC22D3,WNK4,ZBTB16	979 (39)
ALL	CD14	1.343	transmembrane receptor	Activated	2.966	0.000228	BCL2A1,CCL2,CISH,CXCL12,CXCL2,CXCL8,F3,ICAM1,IFIT1,IL1B,IL1R1,IL2RA,IL6,SOCS1,SOCS3,TLR2,TNFAIP3	876 (31)
ALL	CpG oligonucleotide		chemical drug	Activated	3.602	0.00023	ABCA1,BCL2A1,BIRC7,C2,CASP4,CD14,CD63,CD83,CEBPB,CLEC4E,CXCL2,CXCL8,FCGR2B,GRM4,ICAM1,IL1B,IL2RA,IL33,IL6,mir-34,NR1I2,PDCD1,PLAGL2,PTGES,RASSF4,RELA,SERPINE1,SOD2,TLR2,TNFSF10,TNFSF13B,VASP	806 (23)
ALL	CAMP	1.305	other	Activated	3.94	0.000245	BAK1,BCL2L1,BECN1,BMP1,CAMP,CCL2,CCL20,CD83,CSF1,CXCL1,CXCL8,EPHA3,FPR2,ICAM1,IL1B,IL1R2,IL1RAP,IL6,SNAI1,SNAI2,TLR2,TNFAIP3,TP53	976 (32)
ALL	TGM2	1.668	enzyme	Activated	3.905	0.000266	ACTA1,ADGRE2,AQP9,BCL2A1,BCL6,CCL2,CD93,CSRNP1,CX3CR1,CXCL8,DNAAF2,FCER1G,FERMT1,IFIT1,IL1B,IL6,LILRA5,LRRC25,MAFB,MGP,MMP8,MSX2,MT2A,OAS1,OAS3,PADI4,PHLDA1,PIM1,PLEKHO2,PLSCR1,PNRC1,PTGES,RARA,S100A8,SACS,SAMHD1,SEMA7A,SLC25A15,SLC7A2,SLPI,TNIP1,TP53,TSPAN14,TTC27,TUBGCP5,VSIG4	1019 (41)
ALL	lactacystin		chemical - protease inhibitor	Activated	2.388	0.000275	ACTB,ASAH2,BAK1,CCL2,CCND2,CCND3,CD24,CDKN1A,CLIC1,CRYAB,CXCL8,EIF5A,FOSL1,FTL,GBA,HBB,HMGB2,HMOX1,HSPB8,IFRD1,IL6,IRS1,IRS2,ITGB4,MDM2,MMP1,NFKBIA,NFKBIB,NOS1,PAK2,PFN1,PXN,RPLP0,RPLP2,SAT1,SIAH1,SNTB2,TACSTD2,TLR2,TP53,ZFP36L2	1032 (41)
ALL	BMP6		growth factor	Activated	3.467	0.000316	ACADM,ALDH1A2,CD44,CDKN1A,CYP1B1,CYP39A1,EPHX1,ERRFI1,ETV5,FOSL1,GNB4,HAMP,HMOX1,ID3,IL6,ITGA5,PITX2,SEMA3A,SERPINE1,SLC39A10,SNAI1,STS,TIMP1,TNFRSF12A	892 (28)
ALL	Mek		group	Activated	2.387	0.000325	ABCG2,AXL,BCL2L1,BECN1,CCND2,CCND3,CDCP1,CDKN1A,CXCL8,DDR2,DDX21,DUSP5,DUSP6,EGR3,EPHA2,ETV4,ETV5,FOSL1,GAP43,GDF15,IL1B,IL6,JUNB,MAFF,MDM2,NGF,NOX1,OSM,PHLDA1,PIWIL1,PLCD1,PMEL,PRL,RPL23,RUNX1,SACS,SERPINE1,SLC16A6,SLC43A3,TNFAIP3,TP53,UNG,VIM	1058 (42)
ALL	NEDD9		other	Activated	3.051	0.000335	ADM,BHLHE40,DDIT4,ERRFI1,GDF15,KIT,PCK1,PLIN2,PPP1R3B,SERPINE1,STC1,TXNIP,VIM	956 (34)
ALL	methylnitronitrosoguanidine		chemical toxicant	Activated	2.149	0.000344	BAK1,BTG1,CDKN1A,GADD45A,GDF15,IRF1,MDM2,MSH2,SERPINE1,TNFSF10,TP53	858 (35)
ALL	Ap1		complex	Activated	3.578	0.000346	ACE,BAK1,BCL2A1,BDNF,CALM1 (includes others),CAMP,CCL2,CD44,CXCL12,CXCL8,DUSP6,EDN1,F3,FABP4,FOSL1,HBB,HMOX1,IFRD1,IGFBP3,IL1B,IL2RA,IL6,MMP1,MT2A,NDRG1,NGF,PADI4,PRDM1,PRL,RELB,RSPO3,SERPINE1,TH,TIMP1	1155 (44)
ALL	gentamicin C		chemical drug	Activated	4.243	0.000349	ANXA2,CD14,CD44,EMP3,FBLIM1,FCGR2A,GAS5,IGFBP1,LCN2,LGALS3,MRC1,PLA1A,RFTN1,S100A11,TES,TIMP1,TNFRSF12A,VIM	563 (16)
ALL	carrageenan		chemical - endogenous non-mammalian	Activated	2.292	0.000359	CXCL2,CXCL8,FOSL1,FOSL2,GRM8,ICAM1,IL1B,IL6,JUNB,JUND,KIT,NGF,PTGES,RPS6	922 (25)
ALL	JAK1		kinase	Activated	2.553	0.000362	BCL3,CCL2,CD14,CDKN1A,CHI3L1,HAMP,ICAM1,IL1B,IL4R,IL6ST,IRF1,IRF7,MAP3K8,OSMR,RUNX1,SAA1,SOCS3	947 (30)
ALL	BTK		kinase	Activated	3.516	0.000367	BCL2A1,BCL2L1,C1D,CCND2,CCND3,CDK2,CDKN1A,CEBPB,CISH,CXCL8,EMP1,FABP5,HMOX1,IFIT1,IL1B,IL2RA,IL6,IRF1,ISG20,MDM2,MTHFD2,NFKB2,OAS3,PIM1,RELA,RELB,TP53	941 (30)
ALL	platelet activating factor		chemical - endogenous mammalian	Activated	2.817	0.00037	ANGPT2,APOM,CCL2,CDKN1A,F3,FGF2,ICAM1,IL6,MMP1,MMP8,NFKBIA,PLAUR,PRL,SERPINE1,TIMP1,VIM	976 (36)
ALL	mycophenolic acid		chemical drug	Activated	2.131	0.000384	ADM,CCL2,CCL20,CCND2,CCND3,CD63,CDKN1A,CXCL6,CXCL8,DUSP14,EDN1,ID3,IL1B,IL6,KRT17,MYL12A,NFKB2,SAMD4A,SERPINE1,SOD2,STYK1,TNFAIP3	975 (38)
ALL	CDK5R1		kinase	Activated	2.433	0.000404	CD14,CD63,CXCL8,IL6,MIB1,PPP1R1B,SERPINE1,TH	1072 (47)
ALL	OSCAR		other	Activated	2.309	0.000407	CCL20,CD83,CX3CR1,CXCL1,CXCL2,CXCL8,ICAM1,IL1R1,MAP3K8,RRAS,TNFSF10,TNFSF14	820 (24)
ALL	Fibrinogen		complex	Activated	2.549	0.000413	BCL3,CCL2,CXCL1,CXCL8,F3,ICAM1,IL1B,IL6,TLR2	965 (30)
ALL	SAMSN1		other	Activated	3.545	0.000415	ARID5A,BATF,CCND2,CMPK2,CXCL2,EDN1,IL15RA,IL6,IRF1,IRF7,ISG20,LHX2,LMO4,PELI1,PLA1A,PML,RGCC,RSAD2,SH3BP5,SOCS1,SOCS3,TSC22D1,ZC3H12A	902 (31)
ALL	EP300		transcription regulator	Activated	3.47	0.000437	ACACB,ACADM,ACHE,ACTA1,ADORA2A,ANXA6,AP3M2,AQP11,ARID5A,BCL2L1,BCL6,BDKRB2,CCL2,CCND3,CDK2,CDKN1A,CLASP2,CNN3,CRISPLD2,CXCL8,DHRS3,EDN1,FABP4,FOSL2,FTH1,GCG,GNG2,HBB,HMOX1,HVCN1,ID3,IL15RA,IL17RA,IL18R1,IL18RAP,IL1R1,IL2RA,IL6,JUP,KRT16,LMNA,MAP3K8,MDM2,MMP1,MSH2,NDRG1,NKX3-1,NPAS2,OAS3,PCK1,PDGFA,PDK4,PDLIM4,PHIP,PITPNM1,PLEKHF1,PPM1E,PRL,RSAD2,SCN4B,SDC4,SOCS3,SOD2,SPHK1,SPSB1,STOM,TIPARP,TK1,T…	990 (35)
ALL	TSC22D1	0.914	transcription regulator	Activated	2.236	0.000441	CXCL8,IL1B,IL6,SERPINE1,TP53	1033 (35)
ALL	KDM3A		transcription regulator	Activated	2.219	0.000441	ADM,EDN1,GDF15,HMOX1,SERPINE1	691 (16)
ALL	IFI16	1.199	transcription regulator	Activated	2.534	0.000457	AREG,CCL2,CCL20,CDKN1A,CGA,CXCL8,EDN1,GADD45A,ICAM1,IFI16,IL1B,IL6,MDM2,MGST1,MTHFD2,NFKBIA,OAS1,PIM1,SSTR1,TYR	982 (34)
ALL	TGFB2		growth factor	Activated	2.788	0.000462	ABCA1,ANGPTL4,BHLHE40,CD248,CNN1,COL1A1,COL3A1,DES,EDN1,FGF2,FMOD,HMOX1,NGF,OSR1,PDK4,PECAM1,RUNX1,S100A8,SERPINE1,SESN1,SMAD3,SNAI2,SPHK1,TGFBR3,TIMP1	1010 (36)
ALL	RETN		other	Activated	2.273	0.000469	AGRP,CCL2,CX3CR1,EDN1,FURIN,HMOX1,ICAM1,IL6,INSR,RELA,SERPINE1,SLC2A4,SOCS3,STAT3	1044 (47)
ALL	2-bromoethylamine		chemical reagent	Activated	3.838	0.000474	ANXA2,CD14,CD44,EMP3,FBLIM1,FCGR2A,IGFBP1,LCN2,LGALS3,MRC1,PLA1A,S100A11,TIMP1,TNFRSF12A,VIM
ALL	tunicamycin		chemical - endogenous non-mammalian	Activated	3.046	0.000565	ABCB1,ABCG2,ADIPOR2,ATF4,AXL,CASP4,CCND3,CDKN1A,CEBPB,CEBPD,CXCL2,DDIT4,DGAT2,ERN1,GADD45B,GPT2,HAMP,HMOX1,ICAM1,IL1B,IL6,NDRG1,NFKBIA,P3H1,PADI4,PDIA6,PHLDA1,PIGA,PLIN2,PROM1,SDF2L1,SEC61A1,SLC25A28,STX5,TLR2,TNFRSF10B,TP53,TXNIP,WARS	916 (32)
ALL	CD44	1.883	other	Activated	2.348	0.000589	ABCB1,ABCG2,ACTB,ADGRE1,BCL2L1,BGN,CCND2,CD44,CD63,CDKN1A,COL1A1,COL3A1,CTDSP1,CX3CR1,CXCL6,CXCR3,DNMT1,EMILIN1,FKBP5,GADD45A,IFITM2,IL1B,IL1R2,IL2RA,IL6,IRAK3,ITGA4,ITGA5,KREMEN1,LAMB1,LGALS3,LTBP2,MMP8,NFKB2,PECAM1,PTP4A3,SDC4,SERPINA1,VAX2,VIM,ZYX	997 (23)
ALL	SFN		other	Activated	2.646	0.000598	BCL6,F3,FKBP5,IL1R1,PDK4,PPP1R1B,SGK1	1052 (28)
ALL	hemoglobin		complex	Activated	2.222	0.00065	ADM,CD163,CDKN1A,CXCL8,EDN1,HMOX1,IL6,MGST1	1168 (43)
ALL	TLR9		transmembrane receptor	Activated	3.484	0.000671	ABCA1,ADAMTS4,ARRDC4,CD300E,CD83,CDK2,CISH,CPM,CSF1,CTH,CXCL8,EBI3,EDN1,FURIN,GADD45B,HMOX1,IFI16,IFIT1,IFNA2,IL1B,IL33,IL6,IRF1,IRF7,ISG20,LCN2,NAMPT,OAS3,PHLDA1,PRDM1,RELA,RSAD2,S100A8,SERPINE1,SOCS1,SOCS3,SPHK1,STYK1,TIMP1,TNC,TNFRSF1B,TNFSF10,TNFSF13B	840 (24)
ALL	Fcer1		complex	Activated	3.264	0.000691	BCL2A1,CCL2,CD83,CSF1,CXCL8,DUSP6,FCGR2B,IL1B,IL33,IL6,LIF,MAP2K3,MRC1,RELA,S1PR2,SPHK1,TNFRSF9	909 (30)
ALL	3-deazaneplanocin		chemical drug	Activated	2.499	0.00073	ADORA2A,BCL2L1,CDKN1A,FBXO32,IGFBP3,KLF6,KRT17,KRT7,MVP,NUPR1,PJA1,PPP1R18,SELENOS,SLPI,SNX33,TSC22D3
ALL	MAPK14		kinase	Activated	3.879	0.000805	ABCA1,ACTA1,AREG,CCL2,CCNB1,CD83,CEBPD,COL1A1,CRP,CRYAB,CXCL8,CYP51A1,DUSP6,EFNA1,FOSL2,GADD45A,HMOX1,ICAM1,IL1B,IL6,JUNB,JUND,KITLG,MMP1,PCK1,PECAM1,PLAUR,PRL,PTGES,SGK1,SH2D2A,SHC1,SOCS3,SOD2,TGM2,TIMP1,TP53,ZFP36	1072 (32)
ALL	NFKB1		transcription regulator	Activated	2.831	0.000819	ABCB1,AGO2,ANKRD2,BCL2A1,BCL2L1,BCL3,BRCA2,CCL2,CCL20,CCND2,CDKN1A,CHI3L1,COL1A1,CRP,CSF1,CXCL2,CXCL8,EBI3,EHF,FABP6,HMOX1,HTR1A,ICAM1,IFNGR2,IGFBP3,IL1B,IL2RA,IL6,IRF1,MAP3K8,MDM2,NFKB2,NFKBIA,NFKBIB,PDGFA,PLK3,PXN,RACK1,RELA,RELB,SDC4,SOD2,SOX9,TK1,TLR2,TNFAIP3,TNFRSF4,TNFSF10,TP53	921 (25)
ALL	hyaluronic acid		chemical - endogenous mammalian	Activated	2.432	0.000858	ABCB1,ACAN,BCL2L1,BCL3,CD44,CD83,CXCL2,CXCL8,ICAM1,IL1B,IL6,IRAK3,LY96,MMP1,NFKBIA,NR4A2,PTGES,RHOC,SERPINE1,SOCS3,SOX9,SPHK1,TIMP1,TLR2,TNFAIP3,TNFSF14	900 (28)
ALL	F7		peptidase	Activated	2.825	0.00091	CXCL2,CXCL8,F3,FOSL1,GADD45A,IL1B,IL6,LIF,PLAUR,RELA,ZFP36	906 (34)
ALL	Pkc(s)		group	Activated	2.419	0.000938	ABCA1,ADM,BCL2L1,BDNF,CCAR1,CCL2,CCND3,CDKN1A,CGA,COL3A1,CRHR1,CXCL8,DBP,EDN1,ERN1,F3,FABP4,FGF2,FOSL1,GADD45A,GADD45B,GAP43,GRHL3,HMOX1,IL1B,IL6,IRS1,ITGA5,JUNB,KLF6,MMP1,NOS1,NR4A2,PER1,PHLDA1,PRL,RARA,S100A8,SERPINE1,STC1,STC2,TH	965 (37)
ALL	Tgf beta		group	Activated	3.073	0.000946	ABCA1,ANGPTL4,ASGR2,BACH1,BCL2L1,BECN1,BGN,BHLHE40,CCL2,CCND2,CD209,CD79A,CDK2,CDKN1A,COL1A1,CSF1,CXCL2,CXCL8,EDN1,FGF2,FURIN,GADD45B,HMOX1,IGFBP3,IL1B,IL6,ITGA5,JUNB,KRT16,LIF,MMP1,NFAT5,NR4A2,PDCD1,PDGFA,PROM1,RUNX1,RUNX3,RYR2,SERPINE1,SNAI1,SNAI2,SOCS3,TIMP1,TLR2,VIM	1042 (34)
ALL	PTK2		kinase	Activated	2.141	0.000949	ACTA1,CDKN1A,COL1A1,CSPG4,IL6,IRS1,ITGA5,LPP,PALLD,PRRX1,SERPINB1,SNAI1,TIMP1,TNC,TP53	1008 (45)
ALL	HNF4A		transcription regulator	Activated	3.025	0.000983	ABCA6,ABCB8,ABCC3,ABCG1,ABT1,ACSL1,ACTN1,ACY3,ADCY7,ADH1B,ADPRHL1,ADSS,AFP,AIMP1,ALB,ALDH1L1,ALDH5A1,AMACR,APOM,AQP9,ARHGEF19,ARL6,ARMT1,ASB3/GPR75-ASB3,ASGR2,ATF4,BARD1,BAZ1A,BCL2L1,BCL6,BLOC1S1,BLVRB,BPHL,BRD4,BRF2,BTG1,C10orf10,C19orf66,C1D,C1S,C2,C8G,C8orf4,CCDC170,CCDC94,CCNB1,CCNE2,CD1D,CDC42BPB,CDHR1,CDK2,CDK2AP2,CDK5,CDKN1A,CEBPB,CEBPD,CEP19,CHI3L1,CHRNB2,CLCNKA,CNFN,CNOT9,COA4,CTDNEP1,CX…	1138 (43)
ALL	NFE2L2		transcription regulator	Activated	2.804	0.00102	ABCC3,ABCG2,ACSL5,ADCYAP1,ALAS2,ATF4,BCL2L1,BDNF,CDKN1A,CHGB,COL1A1,COL3A1,COL4A2,CXCL2,CXCL6,CXCL8,DHCR7,DNAJB5,EPHX1,ETV6,FABP4,FGF13,FKBP5,FOXO3,FTH1,FTL,FXYD1,GABRA1,GABRB1,GADD45G,GAS2,GNG3,GSTO1,HAX1,HMOX1,IFNGR2,IFRD1,IL1B,IL6,INMT,L1CAM,LMNA,MAFF,MGST1,MKRN3,NRSN1,OSGIN1,PDIA6,PITX2,PTPN1,RACK1,RELA,RPL18,RPLP0,RPS16,RUVBL1,S100P,SAA1,SAT1,SEC61A1,SERPINA3,SERPINE1,SHC1,SNAI2,SOCS3,SOD2,S…	919 (31)
ALL	Nfat (family)		group	Activated	3.59	0.00104	B4GALT1,BAK1,CCL2,CXCL8,DHRS9,EHD4,ELL2,FABP4,FGF18,ICAM1,KLF6,MB,PDGFA,RCAN1,RELB,RNF128,SAMD4A,SDC4,SERPINE1,SOD2,SPOCD1,TNFSF14	919 (32)
ALL	IL26		cytokine	Activated	2	0.00106	CCL20,CXCL8,ICAM1,IL1B,IL6	880 (31)
ALL	ADIPOQ		other	Activated	2.207	0.00106	ACACB,ACSL1,ACSL5,ACTA1,ADIPOR2,BECN1,CCL2,CCL20,CD163,CDKN1A,COL3A1,CXCL1,CXCL8,CXCR3,F3,FABP4,FADS6,HMOX1,ICAM1,IL4R,IL6,MMP1,NFKBIA,PCK1,PPARD,PRDX3,SHC1,SIGLEC10,SLC2A4,SOD2,TIMP1,TP53	945 (34)
ALL	CEBPD	2.519	transcription regulator	Activated	2.647	0.00108	ALB,AURKC,BCL2A1,BRCA2,CCL20,CCNB1,CD14,CEBPB,CEBPD,CXCL1,CXCL8,FABP4,HAMP,HGF,HP,IL1B,IL6,MMP8,NGF,NOX1,PDGFA,PRL,TP53	995 (46)
ALL	Salmonella enterica serotype abortus equi lipopolysaccharide		chemical toxicant	Activated	4.31	0.0011	AREG,ARRDC4,ATL1,CCL20,CXCL1,CXCL2,E2F7,EBI3,EDN1,EGR3,F3,FOSL1,GADD45A,GADD45B,GPRC5A,HES4,IL15RA,IL1B,IL2RA,IL32,IL6,IRF1,MAFF,MAP3K8,MMP1,NME7,NR4A2,OSGIN1,PHLDA1,PIM3,PLA1A,PTTG1IP,RAPGEF2,RIPK2,SOCS3	943 (30)
ALL	IL17F		cytokine	Activated	3.064	0.0011	CCL2,CCL20,CXCL1,CXCL2,CXCL6,CXCL8,ICAM1,IL6,MMP1,TRAF3IP2	961 (32)
ALL	Tlr		group	Activated	3.418	0.00113	BCL6,CASP4,CCL2,CD83,CISH,CXCL8,FPR2,ICAM1,IFNA2,IL1B,IL33,IL6,IRAK3,IRF1,IRF7,LCN2,NFKBIA,RGS16,RGS20,SEMA3A,SOCS1,SOCS3,SPHK1,TNFAIP3,TNFSF13B,ZC3H12A	869 (26)
ALL	Am 580		chemical toxicant	Activated	2.525	0.00122	ADM,APOD,CD1D,F3,IFNGR1,IRF1,RARA,SOX9,TGM2,THBD,TIMP1	977 (41)
ALL	SSRP1		other	Activated	2.216	0.00122	ACTA1,CDKN1A,DUSP5,HIST1H1C,HIST1H2AC,LOXL2,MDM2,MSN,PDGFA,RN7SL1,SRF
ALL	25-hydroxycholesterol		chemical reagent	Activated	2.397	0.00125	ABCA1,ABCG1,ACSL1,APOD,ATF4,CXCL8,FOSL1,FOSL2,HMOX1,IL1B,IL6,JUNB,JUND,MAFF,NFKBIA,NR4A2,TRIB3	1080 (50)
ALL	CP-55940		chemical reagent	Activated	2.188	0.00127	ACTB,BCL2L1,CCL2,CSF1,CXCL8,GADD45A,JUNB,MDM2,NFKBIA,RPL13A,RPS9,TNFAIP3	998 (38)
ALL	methyl methanesulfonate		chemical toxicant	Activated	3.24	0.00127	BTG1,CDKN1A,DNMT1,EIF1,GADD45A,GADD45B,GADD45G,LIF,MDM2,PHLDA3,SNAI1,TP53,VIM	966 (40)
ALL	MTOR		kinase	Activated	2.465	0.00127	ACADM,ADM,BCL2L1,CACTIN,CCND3,CDKN1A,CEBPB,CEBPD,DCTN1,DDAH2,DDIT4,EFNA1,FABP4,FABP5,GAP43,HAMP,HBA1/HBA2,IFI16,IL1B,IL1R1,IL4R,IL6,IRF1,IRS2,ISLR2,MDM2,NAB2,OAS1,PDE4A,PDK2,PDK4,PECAM1,PFN1,PPARD,PRKCZ,PTBP1,RPL12,RPL23,RPL32,RPS11,RPS18,SERPINA1,SERPINB1,SLC16A3,SLC2A4,SNAI2,SOCS3,STAT3,TK1,TNFRSF1A,TNFSF10,TP53	955 (34)
ALL	etoposide		chemical drug	Activated	2.499	0.00141	ABCB1,ABCG1,ACHE,BCL2A1,BCL2L1,BDNF,CCNB1,CDKN1A,CXCL8,DDIT4,DNMT1,FOXF1,FTH1,GADD45A,GDF15,HK2,IL1B,IRF1,IRF7,MDM2,mir-34,MMP1,NFKB2,PFKM,RELB,SGK1,SOD2,SPHK1,TK1,TNFAIP3,TNFRSF10B,TNFRSF1A,TNFSF10,TP53	931 (34)
ALL	IL12 (family)		group	Activated	3.86	0.00147	BCL2L1,BCL3,BCL6,CD44,CTH,DDIT4,ETV5,FOSL2,FURIN,GMEB2,GNA15,IL18R1,IL18RAP,IL2RA,IL6,IRF1,LIF,mir-34,NFIL3,PDCD1,PIM1,SAMHD1,SERPINB1,SH2D1B,SOCS2,TNFSF10	885 (25)
ALL	HOXA5		transcription regulator	Activated	2.51	0.0015	CDKN1A,CXCL8,GADD45B,IGFBP1,MDM2,SAT1,TGFB3,TP53
ALL	SMARCD3		transcription regulator	Activated	2.121	0.0015	ACAN,CD151,CD44,COL1A1,FMOD,MGP,PITX2,SOX9	876 (28)
ALL	MUC1		other	Activated	2.153	0.00154	BCL2L1,CD1D,CD83,CXCL8,HGF,IL6,MRC1,NFKBIA,PDGFA,RELA,SNAI1,SNAI2,SOD2,VIM	1004 (42)
ALL	testosterone		chemical - endogenous mammalian	Activated	2.415	0.00157	ACSL1,ADRA2A,ADRA2B,ARAF,AVP,BDNF,CDK2,CDKN1A,CGA,CRHR1,CRP,CYP51A1,EGF,FABP4,FAM89B,FOSL1,FOSL2,GADD45A,GALR1,GFM1,GGT1,HCN4,HCRTR1,HCRTR2,ID3,IGFBP1,IL1B,IL6,IRS2,JUND,MAK,MGST1,MSTN,MTA2,NDRG1,NFKB2,NFKBIA,NGF,NKX3-1,NOS1,NPVF,NXPH1,P2RX1,PRKCZ,PTP4A1,PXN,RARA,RELA,RPS11,SHBG,SLC7A4,SNCA,SOD2,SRD5A1,SSTR1,STAT3,SULT1E1,SYT11,TK1	1124 (36)
ALL	GDF2		growth factor	Activated	2.195	0.0016	ABCG2,COL1A1,COL9A1,CRYAB,CXCL12,CXCL8,EDN1,FMOD,GADD45B,GJA4,HAMP,HSPB8,ID3,LYVE1,MSX2,NGF,NINJ1,PIM3,RAMP1,SOCS2,YWHAH	909 (30)
ALL	TNFRSF12A	2.525	transmembrane receptor	Activated	2.391	0.0016	ACTA1,BCL2L1,CCL2,CXCL8,IL6,KL,MMP1	795 (27)
ALL	SASH1		other	Activated	2.357	0.00162	ARID5A,CCND2,CMPK2,EDN1,HHEX,IL15RA,IL6,IRF1,IRF7,ISG20,LMO4,PELI1,PLA1A,PML,RSAD2,SH3BP5,SOCS1,TSC22D1
ALL	phenylbutazone		chemical drug	Activated	3.96	0.00164	ANXA2,CD44,CDCP1,FBLIM1,FCGR2A,GAS5,IGFBP1,ITGB4,LCN2,LGALS3,MRC1,PLA1A,S100A11,TIMP1,TNFRSF12A,VIM	743 (15)
ALL	F2RL1		g-protein coupled receptor	Activated	2.405	0.00164	AREG,BDNF,CCL2,CXCL1,CXCL8,DUSP6,F3,FPR2,GBP2,IL1B,IL6,ITGB4,KITLG,LIF,PELI1,TXNIP	1024 (38)
ALL	TNFRSF1A	1.827	transmembrane receptor	Activated	4.205	0.00184	ABCC3,ANGPT2,BCL2L1,CCL2,CCL20,CD44,CD83,CDKN1A,CXCL1,CXCL2,CXCL8,EFNA1,HCRT,ICAM1,IL1B,IL24,IL6,LCN2,MMP1,PDGFA,RELA,RGS7,SAA1,SERPINE1,SOCS3,SOD2,TH,TNFRSF1A	881 (21)
ALL	PDX1		transcription regulator	Activated	3.128	0.00185	ACTB,ALB,ANXA2,ARRDC4,CD44,CHGB,COL1A1,COL3A1,CREM,CSNK2B,CXCL2,DUSP5,DUSP6,EFNA1,EPHB1,F3,FGF2,GALNT18,GAP43,GOT1,ID3,IGFBP3,IL1B,IL6,IRS2,JUNB,KLF6,NPTX2,PNPO,PPP2R2C,PTP4A1,RSAD2,TGFBR3,TRPC3,TXNIP	1032 (43)
ALL	MET		kinase	Activated	3.597	0.00191	AREG,ARID5A,CCND2,CD44,CDKN1A,CXCL1,CXCL8,EDN1,FBXO32,HGF,HMOX1,IL15RA,IL1B,IL6,MAD2L1,MDM2,NREP,RUNX1,SH3BP5,SLA,SOCS3,SOD2,TSC22D1	897 (29)
ALL	TNFSF13B	0.787	cytokine	Activated	2.699	0.00198	BCL2A1,BCL2L1,BCL6,CCL2,CCND2,CD83,CXCL6,CXCL8,DUSP5,FCGR2B,ICAM1,NAMPT,NFKB2,PRDM1,RELB,TP53	857 (25)
ALL	AGN194204		chemical drug	Activated	4.781	0.002	ANXA2,BCL2A1,CCNB1,CDKN1A,CLIC4,CYP51A1,DGKA,DHCR7,EMP1,EMP3,FURIN,GADD45A,GBP2,HIC1,HIST1H1C,HK2,IFITM3,IL1R2,IL2RA,IL4R,IRF1,IRS2,ITM2A,KIF4A,KLF6,LMNA,MAD2L1,PHLDA1,PIM1,PLIN2,SEMA4B,TIMP1,TRAF4	848 (29)
ALL	tosedostat		chemical drug	Activated	3.148	0.00202	ATF5,CDKN1A,CEBPB,CTH,CXCL8,DDIT4,GADD45A,STC2,TRIB3,WARS
ALL	PRKCQ		kinase	Activated	2.053	0.00202	BCL2L1,CD44,CDKN1A,FOSL1,IL2RA,IL6,MMP1,NFKB2,STAT3,TNFRSF4	893 (32)
ALL	SN-38		chemical drug	Activated	2.556	0.00209	BAK1,BCL2L1,CCL20,CCNB1,CDKN1A,GDF15,HK2,NAMPT,PPRC1,TNFRSF10B,TP53	927 (30)
ALL	sphingosine-1-phosphate		chemical - endogenous mammalian	Activated	3.116	0.0021	ACAN,ANXA2,CCL2,CD44,CXCL2,CXCL8,ERN1,FGF2,GAP43,ICAM1,IL6,PDGFA,PRPH,RARA,S1PR2,S1PR3,SERPINE1,SPHK1,TIMP1,VIM	1020 (37)
ALL	raltitrexed		chemical drug	Activated	2.219	0.00214	ANXA2,CDKN1A,FXYD3,SAT1,TP53	741 (16)
ALL	SPP1		cytokine	Activated	4.38	0.00226	ABCG2,BCL2L1,CCL2,CCL20,CCS,CD163,CD44,CDK2,CDKN1A,COL1A1,CXCL1,CXCL12,CXCL2,CXCL6,CXCL8,CYP39A1,DHCR7,EGF,EPDR1,HMOX1,ICAM1,IL1B,IL6,MMP1,MTA2,PDGFA,S100A6,SERPINE1,SLC35C2,SNAI1,SNAI2,SOX9,TIMP1,TP53,VIM	911 (27)
ALL	PRKCE		kinase	Activated	2.941	0.00227	ABCB1,BCL2L1,CCND3,CDKN1A,CDON,CEBPB,CHRNB3,CRP,CXCL8,FCGR1A,IL1B,IL2RA,IL6,IL6ST,JUNB,PDGFA,PIM1,STAT3	957 (37)
ALL	F2R		g-protein coupled receptor	Activated	2.591	0.00237	ANGPT2,CCL2,CXCL12,CXCL8,ECE1,EGR3,F3,HAMP,HMOX1,ICAM1,IL1B,IL6,TGM2,TNFAIP3,TP53,TRPC3	882 (34)
ALL	T		transcription regulator	Activated	2.646	0.00244	ACAN,CD151,CD44,COL1A1,FMOD,MGP,SOX9
ALL	isobutylmethylxanthine		chemical toxicant	Activated	2.14	0.00246	ACE,AEBP1,ANGPTL4,AREG,BDNF,CD14,CD44,CDK2,CDKN1A,CEBPB,CEBPD,CREM,DHRS3,E2F4,FABP4,FAM89B,GCG,IL1B,INSR,JUNB,LGALS12,PLIN2,PPARD,SERPINE1,SGK1,SOD2,TH,TIMP1,TYR,TYRO3	940 (35)
ALL	peptidoglycan		chemical - endogenous non-mammalian	Activated	4.636	0.0025	BCL2A1,CCL2,CCL20,CCL8,CXCL1,CXCL2,CXCL6,CXCL8,FPR2,HMOX1,ICAM1,IL1B,IL2RA,IL6,IRF1,JUNB,MMP1,NR1I2,PRAME,RELA,S100A8,S100A9,SOD2,TLR2	881 (22)
ALL	MAP2K4		kinase	Activated	2.812	0.00261	BCL2L1,CD44,CDKN1A,CRP,CXCL8,ERRFI1,GADD45A,IL6,KIF2A,MAPK9,MMP1,PAK2,PPARD,STAT3,TP53	935 (36)
ALL	LEP		growth factor	Activated	2.518	0.00266	ABCC3,ACADM,ACADVL,ACSL5,ADGRE1,AGRP,ANGPT2,ANGPTL4,APOM,AQP7,AQP9,BAK1,BCL2A1,BCL2L1,BDNF,BOK,CCL2,CD14,CD63,CDKN1A,CEBPB,COL1A1,COL3A1,COL4A1,CRP,CYP4A11,DUSP6,EDN1,F3,FABP4,FMO5,FOXO3,GADD45A,GAP43,GCG,HCRT,ICAM1,IGFBP2,IGFBP3,IL1B,IL1R1,IL1R2,IL6,IRS1,IRS2,JUNB,JUND,KIF3A,LIF,MDM2,MMP1,NAMPT,NOS1,PCK1,PECAM1,PLIN2,PNPLA2,PRL,SERPINE1,SLC2A4,SNAP25,SOCS3,SOD2,STAT3,STEAP4,TH,TIMP1,TNFRSF1A,TNF…	974 (37)
ALL	cyclophosphamide		chemical drug	Activated	2.899	0.00267	CD44,FCGR2A,FLT3,GAP43,GAS5,IGFBP1,IL18R1,IL1B,IL1R2,IL6,KITLG,LGALS3,NGF,PLA1A,S100A11,SOX9,TIMP1,TNFRSF12A	884 (30)
ALL	reactive oxygen species		chemical toxicant	Activated	2.99	0.00308	BCL2L1,CCL2,CD24,CDKN1A,CXCL8,EDN1,EIF4EBP1,F3,FGF2,FOXO3,GADD45A,GLRX,HMOX1,ICAM1,IL1B,IL6,KLF6,LAMA1,MDM2,MMP1,PRDX3,SERPINE1,SOD2,TLR2,TNFAIP3,TP53	1020 (38)
ALL	A23187		chemical reagent	Activated	2.203	0.00321	ACE,CD14,CD83,CXCL8,DDIT4,FGF2,FOSL1,ICAM1,ID3,IL1RL1,IL6,JUNB,LCN2,MAP3K8,NGF,PRL,RCAN1,S100A2,SDF2L1,SERPINE1,SHC1,TLR2,TNFSF10,TP53	960 (32)
ALL	RHOA		enzyme	Activated	2.134	0.00326	ACTA1,BCL2L1,CCNB1,CDKN1A,CEBPB,COL1A1,COL3A1,CXCL8,GDF15,ICAM1,IL1B,IL6,MMP1,NFKBIB,RHOB,RHOC,SNAI2,SOX9,SRF,STAT3	983 (39)
ALL	D-fructose		chemical - endogenous mammalian	Activated	3.133	0.00326	COL1A1,COL3A1,CXCL2,FABP4,HP,ICAM1,IL1B,IL6,SLC2A4,SLC2A5,SLC9A3,TIMP1	878 (36)
ALL	hemozoin		chemical - endogenous non-mammalian	Activated	2.399	0.00335	CCL2,CD83,CXCL1,HMOX1,ICAM1,IL1B,IL6,S100A8,S100A9	856 (22)
ALL	NFATC2		transcription regulator	Activated	3.347	0.00339	ABCA1,BATF,CCNB1,CCNF,CDKN1A,CISH,CMPK2,CRYAB,CX3CR1,DGKA,EDN1,EGR3,GCG,IL2RA,IRF1,IRF7,ISG20,LMO4,MDM2,PELI1,PML,PTPN1,RCAN1,RSAD2,S100A3,SH3BP5,SOCS1,SOCS2,SOCS3,TSC22D1	908 (31)
ALL	ABL1	0.773	kinase	Activated	2.216	0.0034	ABL1,CCND2,CDKN1A,CGA,CSF1,GADD45A,MDM2,MMP1,PAK2,TGFB3,TP53	909 (43)
ALL	RIPK2	0.753	kinase	Activated	2.735	0.00352	ABCA1,ACADM,ACSL1,CLEC4E,CXCL2,DGAT2,HAMP,ICAM1,IL33,IL6,LMO4,NFKB2,PNPLA2,PPARD,PTGES,RALGDS,SOD2	909 (35)
ALL	MAP2K3	1.238	kinase	Activated	2.221	0.00352	ACTA1,CCL8,CDKN1A,COL1A1,COL3A1,CXCL8,ICAM1,IL1B,IL6,MMP1,RAB34,RELA,RGS7,SERPINE1,SGK1,SLC2A4,TNFSF10	873 (26)
ALL	prednisolone		chemical drug	Activated	2.946	0.00357	ADORA2A,AGO2,BAK1,BCL2L1,BECN1,BTG1,CCL2,CD163,CDK5,CEBPD,CRP,CYGB,EDN1,FKBP5,GCG,GLI1,HSPA8,IL1B,IL6,INSR,IRS2,ISG20,ITGA4,KLF9,MB,MYH9,NFIL3,NME5,PCK1,SGK1,SNCA,SOCS1,SOD2,SRGN,TGM2,TNFAIP3,TNFSF10,TP53,TSC22D3,TXNIP,ZBTB16,ZFP36L2	985 (34)
ALL	KLK5		peptidase	Activated	2.646	0.00358	CCL20,CXCL2,ICAM1,IL1B,IL6,S100A8,S100A9	704 (25)
ALL	CXCL8	1.301	cytokine	Activated	2.211	0.00364	ABCB1,BCL2L1,CD44,CR1,CXCL2,CXCL8,F3,ICAM1,IFRD1,IL1B,IL2RA,ITGA5,LGALS3,NFKBIA,NOX1,SOCS1,TNFRSF10B,ZFP36	897 (26)
ALL	Pka		complex	Activated	3.182	0.00364	ARC,AREG,CCNB1,CCND3,CD14,CD44,CDK2,CDKN1A,CEBPB,CREM,CYP51A1,EDN1,HMOX1,IL6,IRF1,JUNB,KLF6,MEST,NGF,NOX1,NR4A2,PCK1,PNMT,PPP1R1B,PRKCZ,RUNX1,SGK1,SOX9	903 (38)
ALL	TNFSF12		cytokine	Activated	3.684	0.00368	ANKRD2,BCL2L1,CCL2,CLEC4E,CXCL2,CXCL6,CXCL8,FBXO32,ICAM1,IL1B,IL1R2,IL6,JAG2,KLF15,MMP1,NFKB2,NFKBIA,NOS1,S100A8,S100A9,SLC2A4,TIMP1,TNFRSF12A	889 (28)
ALL	MTPN		transcription regulator	Activated	3.343	0.00371	APOD,BCL2A1,BCL2L1,CCNB1,CCND2,CCND3,COL1A1,EDN1,FBLN1,GAS5,IL6,RELA,S100A6,S100A8,SERPINE1,TGFB3,TH,TNFRSF1A,TNFSF10	881 (29)
ALL	IL6ST	0.623	transmembrane receptor	Activated	2.538	0.00373	ALB,BCL2L1,HAMP,HP,IL6,IL6R,IRF1,JUNB,PIM1,RET,SOCS1,SOCS3,STAT3,TNFRSF1A,TNFRSF1B	856 (31)
ALL	CYBA		enzyme	Activated	2.2	0.00386	CDKN1A,HSF1,IL6,SERPINE1,SOD2	879 (32)
ALL	HOXB7		transcription regulator	Activated	2.194	0.00386	ANGPT2,CXCL1,CXCL8,FGF2,HAMP	838 (27)
ALL	Pro-inflammatory Cytokine		group	Activated	2.561	0.00396	ADIPOR2,ADM,F3,FGF2,GLUL,HAMP,HMOX1,HP,ICAM1,IL6,LCN2,mir-34,SDC4,SOCS3,TIMP1,TLR2	1049 (38)
ALL	MIF		cytokine	Activated	3.72	0.00408	ADGRE1,ATF5,CCL2,CD44,CEBPB,COL1A1,CRP,CXCL2,CXCL8,DGAT2,HGF,ICAM1,IL15RA,IL17RA,IL1B,IL2RA,IL4R,IL6,IL6ST,ITGA4,LTBR,MMP1,RPS27,TIMP1	880 (33)
ALL	LCN2	1.961	transporter	Activated	2.022	0.00411	ACTN1,ATF5,CCL20,CKAP2,COL1A1,CORO1C,CXCL2,CXCL6,HMOX1,IL1B,IL6,MRC1,MSN,NR1H2,RARA,TAGLN2,VIM	821 (29)
ALL	cardiotoxin		chemical - other	Activated	2.668	0.00416	ACSL5,ATP6V1A,BGN,CCL2,CCND2,CCND3,CCNE2,CD180,FBL,FGF12,FLT3,HGF,IL1B,IL1R1,IL4R,IL6R,ITGA4,ITGA5,MEST,MRC1,MYH9,NASP,PGAM1,RPSA,STAT3,STXBP2,TIMP1,TNFRSF1B,TNNC1,TSC22D1
ALL	TGFB3	1.24	growth factor	Activated	3.441	0.00417	ACTA1,ACTG2,BHLHE40,CDKN1A,COL11A1,COL1A1,COL3A1,FGF2,FOSL2,JUND,LTBP2,MAPK11,MGP,MMP1,PALLD,PLAUR,SERPINE1,SNAI1,SNAI2,TGFB3,TGFBR3,TNC,TSPAN2	1112 (42)
ALL	ANGPT2	1.203	growth factor	Activated	4.209	0.00454	ACTA1,BCR,C1R,CDKN1A,CEBPB,COL1A1,COL3A1,CRYAB,EDN1,EIF1,FKBP10,HMOX1,ICAM1,IL1B,IL6,INPP5F,MGST1,MMP1,NOX1,PDIA6,PHLDA1,PTGES,RCAN1,RHOB,RPS6,SERPINE1,SNAI1,SOD2,SPTLC3,TMEM41B,TNFRSF10B,TNFRSF12A,TP53,TXNIP,VIM,YIPF5	954 (29)
ALL	PAF1		other	Activated	2.111	0.00455	HIST1H2AC,HIST1H2BD,IFITM3,ISG20,LRRN3,OAS3,PLAUR,PNP,SDC4,SERPINE1,SERTAD1,SOD2,ZFP36
ALL	LGALS1		other	Activated	2.037	0.00455	CCNB1,CCND2,CDKN1A,CXCL2,F3,GLI1,IFNGR1,IFNGR2,IL2RA,IL6,LGALS3,PDCD1,SERPINE1	780 (25)
ALL	corticosterone		chemical - endogenous mammalian	Activated	2.841	0.00459	AGRP,ARC,AVP,BDKRB2,BDNF,CDKN1A,CGA,CRHR1,DDIT4,EDN1,FGF2,FKBP5,GLUL,IL2RA,IL6,KLF9,NOS1,PDK4,PNPLA2,PRL,SFRP1,SGK1,TLR2,UCN	918 (34)
ALL	MAP3K14		kinase	Activated	2.557	0.00465	BCL2L1,CD44,CXCL1,CXCL2,CXCL8,GADD45A,ICAM1,IL1R2,IL6,NFKB2,NFKBIA,RCAN1,RELA,RELB,TNFAIP3,TNFSF10	872 (21)
ALL	phorbol esters		chemical - other	Activated	3.33	0.0049	CD44,CXCL6,CXCL8,HK2,IGFBP1,IL1B,IL1R1,IL2RA,IL6,JUNB,LIF,MMP1,OSM,PDGFA,PTGDS,SLC9A3,SOD2,STMN2,TIMP1,TNFSF10	938 (32)
ALL	TLR1		transmembrane receptor	Activated	2.397	0.00508	CXCL8,FCGR1A,HAMP,IL15RA,IL1B,IL6,TNFAIP3	820 (31)
ALL	TET2		enzyme	Activated	3.266	0.00515	ANXA2,ATP1A3,BCL3,BHLHE40,CA8,FAM129B,FBXO15,FCN1,FOSL2,HAL,HS6ST1,IFITM3,IL1B,IL1R1,MAFF,MMP8,PPP1R13L,PXDC1,S100A8,SEC14L1,SLC6A8,TIMP1,TNFSF14,ZBTB16
ALL	F3	2.105	transmembrane receptor	Activated	2.555	0.00543	AREG,BRINP3,CCL2,CXCL8,DUSP6,DUSP9,F3,FGF13,HAMP,ICAM1,IL1B,IL6,LAMB1,SEMA3A,SERPINE1,TGM2	905 (38)
ALL	lipoteichoic acid		chemical - endogenous non-mammalian	Activated	2.131	0.00543	BCL2L1,CAMP,CCL2,CD14,CD83,CXCL8,EBI3,GLRB,HMOX1,ICAM1,IL1B,IL6,NR4A2,PDCD1,SLC16A3,TLR2	884 (32)
ALL	thioacetamide		chemical toxicant	Activated	3.976	0.00549	ADH4,ANXA2,BARD1,BGN,BHLHE40,BRCA2,CD14,CD44,CDCP1,COL1A1,COL3A1,CYGB,EMP1,EMP3,EPHX1,FCGR2A,GAS5,GOT1,HGF,IFITM2,IGFBP1,IGFBP3,IL1B,IL6,ITGB4,LCN2,LGALS3,LYVE1,MSH2,PCOLCE,PLA1A,PLCB4,PROM1,RGCC,S100A11,STEAP3,TES,TGFB3,TGM2,TIMP1,TNFRSF12A,TYRO3,UBLCP1,VSNL1	1005 (26)
ALL	P2RY4		g-protein coupled receptor	Activated	2	0.00554	ICAM1,MMP8,TIMP1,TIMP4	785 (29)
ALL	Stat3-Stat3		complex	Activated	2.797	0.00561	BCL2L1,CDKN1A,CRP,FTL,ICAM1,SERPINA3,SOCS3,SOD2	805 (30)
ALL	MAP3K3		kinase	Activated	2.176	0.00561	ACTA1,CXCL8,IL6,SNAI2,STEAP4,TGFB3,TGFBR3,TNFAIP3	902 (33)
ALL	RIPK1		kinase	Activated	2.076	0.00561	CCL2,CXCL1,CXCL2,CXCL8,HAMP,IL6,MDM2,TP53	887 (29)
ALL	imiquimod		chemical drug	Activated	2.035	0.00562	CXCL8,ERCC5,FOSL1,GLI1,HMOX1,ICAM1,IFNA2,IL1B,IL2RA,IL6,IRF7,ISG20,JUNB,OAS1,RSAD2,SOD2,TNFSF10,XAB2	883 (30)
ALL	IL17C		cytokine	Activated	2.96	0.00573	BCL2L1,CCL20,CXCL8,IL1B,IL6,LCN2,S100A8,S100A9,SGK1	777 (23)
ALL	gemcitabine		chemical drug	Activated	2.768	0.00587	AREG,BCL2L1,CCNB1,CD24,CDKN1A,CXCL12,DCK,EGF,FOSL1,HMOX1,IL1B,IL32,TP53,VMP1	917 (38)
ALL	zymosan		chemical - endogenous non-mammalian	Activated	2.028	0.00587	C10orf10,CR1,CSF1,CXCL2,CXCL8,FPR2,HMOX1,IL1B,IL4R,IL6,LIF,SOCS1,SOCS3,TLR2	862 (25)
ALL	CSF2RB		transmembrane receptor	Activated	2.236	0.00593	ADGRE1,BCL2L1,CCND2,IL6,JUNB,PIM1	939 (38)
ALL	ROCK1		kinase	Activated	2.213	0.00593	ACTA1,CCND2,CCND3,CD44,EDN1,ICAM1	989 (39)
ALL	isoproterenol		chemical drug	Activated	2.813	0.00611	ABL1,ACE,APLNR,CDK5,CREM,CYP1B1,DHRS3,EDN1,FGF2,FOSL1,FOSL2,FPR2,HMOX1,IL1B,IL6,INA,JUNB,LGALS12,NAMPT,NFATC4,NGF,PCK1,PDGFA,PLIN2,TH,TIMP1,TYR,TYRO3	951 (40)
ALL	cobalt chloride		chemical reagent	Activated	2.764	0.00642	ADM,BACH1,BDNF,BHLHE40,CDKN1A,CXCL8,CYP1B1,DDIT4,HIF3A,HMOX1,MDM2,NDRG1,PLAUR,PROM1,SPHK1,TH,TP53	960 (36)
ALL	lysophosphatidylcholine		chemical - other	Activated	2.442	0.00654	CCL2,CXCL1,CXCL8,F3,ICAM1,IL1B,IL2RA,IL6,MMP1,PLAUR,SERPINE1	964 (37)
ALL	SMARCB1		transcription regulator	Activated	2.746	0.00667	ABCB1,ACSL1,BTG1,CA8,CD44,CDKN1A,COL1A1,CRP,CSF1,CYP39A1,CYP4A11,DACH1,DSC2,FABP4,FCGR1A,FCGR2A,GADD45A,HP,IFI16,IGFBP2,IL15RA,JUP,MCM4,MDM2,MMP1,OAS1,OAS3,PCK1,PELI1,PPP1R3C,PRIM1,TP53	1069 (38)
ALL	DOCK8		other	Activated	2.5	0.00733	ARID5A,CCND2,CMPK2,EDN1,IL15RA,IL6,IRF1,IRF7,ISG20,LMO4,PELI1,PLA1A,RSAD2,SH3BP5,SOCS1,TSC22D1
ALL	TGFBR1		kinase	Activated	3.066	0.00738	BGN,BHLHE40,CDKN1A,COL1A1,EDN1,FGF9,FMOD,GJA4,HMOX1,OSR1,PDK4,RUNX1,SERPINE1,SNAI1,SNAI2,VIM,ZFP36	1076 (40)
ALL	pirinixic acid		chemical toxicant	Activated	2.979	0.00739	ABCA1,ABCC3,ABCG2,ACACB,ACADM,ACADVL,ACSL1,ACSL5,ADH4,ADIPOR2,AFP,ANGPTL4,ANXA2,APOM,AQP9,CCL2,CCNB1,CCND3,CD63,CDK2,CDKN1A,CGA,COL1A1,CREB3L3,CRP,CXCL12,CXCL8,CYP4A11,DLAT,F3,FABP4,FABP5,FADS1,FCER1G,FURIN,GADD45A,GADD45B,GLCE,GLUL,GNB4,GOT1,HGF,HILPDA,HIST1H1C,HMOX1,HNF1B,IFITM3,IL1B,IL6,JAG2,JUNB,LCN2,LGALS3,MAP3K8,MEST,NFKBIA,NR1H2,NUDT7,PCSK5,PDK4,PHLDA1,PLIN2,PLIN5,PRL,RTN4,SAA1,SERPINE1,SL…	872 (35)
ALL	IL7		cytokine	Activated	3.985	0.00778	BCL2L1,BLNK,CCL2,CCND2,CCND3,CDKN1A,CISH,COL1A1,CSF1,CXCL1,DUSP5,HCST,IL18R1,IL18RAP,IL1R1,IL24,IL2RA,IL6,JAK3,LIF,PDCD1,PIM1,RGS16,SOCS1,SOCS3,TNFRSF9,TNFSF10	878 (27)
ALL	CCL11		cytokine	Activated	2.512	0.00779	BCL2L1,CCL2,CCL26,CCL8,CXCL12,CXCL2,CXCL6,CXCL8,ICAM1,IL6,PDGFA,PPBP,TNFSF14	962 (34)
ALL	gentamicin		chemical drug	Activated	3.75	0.0078	ACADM,ACADSB,BTG3,CCL2,CEBPB,CIPC,DDX39A,EGF,EIF2B4,GADD45A,GAS5,GDF15,H3F3A/H3F3B,HBB,HMOX1,ICAM1,IFRD1,IGFBP1,IGFBP3,IL1B,IRF1,IRF7,JUNB,KLF6,LCN2,MDM2,MPST,MYO1G,NR1D2,PFDN2,PLIN2,PTBP1,PTP4A1,PTPN1,RGCC,RUVBL1,SLC9A3,TIMP1,TMEM120A,TP53,TSC22D1,YBX3,YWHAH	869 (29)
ALL	IRF8		transcription regulator	Activated	2.591	0.00814	ADGRE1,ARID5B,BCL2L1,BCL6,CD14,CD83,CDKN1A,CREM,ETV6,ICAM1,ID3,IL17RA,IL1B,IL6,KLF6,LHX2,LHX5,LIF,MAFB,MDM2,OAS1,PML,PRDM1,TK1,TNFSF13B,TP53	889 (28)
ALL	MAPK3		kinase	Activated	2.703	0.00846	B4GALT1,CGA,CXCL8,FOSL1,FURIN,IL2RA,IL6,JUNB,JUND,MMP1,PLAUR,PTGES,SLC4A7,SMAD3,TIMP1,TNFRSF10B	1061 (46)
ALL	FOXO4		transcription regulator	Activated	2.308	0.0087	BCL2L1,BCL6,CCND2,CDKN1A,CYP51A1,GADD45A,GADD45B,IGFBP1,NAMPT,SERPINE1,SGK1,SOD2	894 (36)
ALL	nitrofurantoin		chemical drug	Activated	3.139	0.00915	ACADM,ACADVL,ACTB,ALB,AMACR,ANXA2,BCL2L1,CRP,CYP4A11,GADD45A,GAS5,HMOX1,IFRD1,IGFBP1,IGFBP3,IL1B,IL6,ITGB4,LGALS3,NFKBIA,RPL13,RPL13A,RPL27,RPL6,RPS8,RPS9,S100A11,SERPINA1,TIMP1,TNFRSF12A,TP53
ALL	CD5		transmembrane receptor	Activated	2.359	0.0092	BCL3,CEBPB,CSNK1E,ICAM1,IL5RA,MAP2K3,MAPK9,MVK,PIM1,RARA,RELB,RUNX3,STAT3	803 (19)
ALL	carboplatin		chemical drug	Activated	2.111	0.0092	ABCB1,CD44,CDCP1,FCGR2A,IGFBP1,LCN2,LGALS3,MRC1,PLA1A,TIMP1,TNFRSF12A,TP53,VIM	745 (23)
ALL	MYOG		transcription regulator	Activated	2.789	0.00923	ACACB,ACHE,ACTA1,CCND3,CDKN1A,CHRNE,FBXO32,IFI16,PDGFA
ALL	NfkB1-RelA		complex	Activated	2.775	0.00955	ADAMTS4,CCL2,CRP,CXCL1,CXCL8,ICAM1,IL6,MMP1
ALL	VGLL3		other	Activated	2.236	0.00985	ADM,COL1A1,GADD45B,SNAI2,SOX9
ALL	BTC	-1.612	growth factor	Activated	2.219	0.00985	CCL20,CXCL8,IL6,IRS2,PRL	1121 (39)
ALL	motexafin gadolinium		chemical drug	Activated	2	0.01	MT1E,MT1L,MT1X,MT2A
ALL	PIK3R1		kinase	Activated	3.117	0.011	ATF4,ATF5,BCL2L1,CCND2,CXCL8,ERN1,F3,HMOX1,ICAM1,IL1B,IL6,IRF7,PCK1,SERPINE1,SOD2,TRIB3,TXNIP
ALL	MAPT		other	Activated	2	0.0111	ABCG1,ABCG2,ACTA1,ALB,ATP1A3,ATP5B,ATP6V1A,BASP1,BDNF,C1R,C1S,CCNB1,CDKN1A,CHRNA7,EIF5A2,FBL,GNG2,H2AFJ,HBA1/HBA2,HIST1H2BD,HSPA8,IL1B,IL6,LRP1B,MAPK11,NAPB,NFKB2,NOS1,PGAM1,PRDX3,PVALB,SNAP25,SNCA,SNCB,SPTAN1,STMN2,STX1B,STXBP1,TH,TPT1,TUBA1B,TUBA1C,TUBB6,VSNL1
ALL	cytarabine		chemical drug	Activated	3.044	0.0112	BECN1,CCNB1,CD180,CDKN1A,GADD45A,ICAM1,IL1B,IL6,MDM2,SESN1,TGFB3,TLR2,TNFRSF10B,TNFRSF13C,TP53
ALL	fatty acid		chemical - endogenous mammalian	Activated	2.901	0.0115	AGRP,CREB3L3,CREM,CXCL8,FABP4,FADS1,GCG,HMOX1,IL1B,IL6,IRS1,NFKBIA,NFKBIB,NR4A2,PLIN2,PLIN5,PPARD,S100A8,SERPINE1,TNFRSF10B
ALL	C5		other	Activated	2.429	0.0119	BCL2L1,CXCL2,IL1B,IL6,SOCS3,STAT3
ALL	Smad2/3-Smad4		complex	Activated	2.384	0.0119	CDKN1A,COL1A1,IGFBP3,IRF7,SERPINE1,SNAI1
ALL	CSF1R		kinase	Activated	2.219	0.0122	CCND2,CDKN1A,CSF1,HAMP,IL6,JUNB,LGR5,STAT3
ALL	MAPK13		kinase	Activated	2.636	0.0124	CDKN1A,HAMP,IL1B,IL6,MAP3K8,PRMT5,TP53
ALL	cis-urocanic acid		chemical drug	Activated	2.619	0.0124	CRYAB,CXCL8,GADD45B,GLRX,IGFBP3,IL6,TNFAIP3
ALL	PTGS2		enzyme	Activated	2.41	0.0125	ANGPT2,ANXA2,AREG,BCL2L1,CCL2,CD163,CD44,CDK5,CDKN1A,CXCL12,CXCL8,CYP1B1,FABP4,ICAM1,IGFBP3,IL1B,IL6,ITGB4,MAPK9,MMP1,NOP2,NR4A2,RPS19,SNAI1,ST3GAL1,STC1,TGM2,TNFRSF10B,TNFSF10,TP53
ALL	dextran sulfate		chemical drug	Activated	2.19	0.0134	ACE,CARD11,CCNB1,CCNF,CD14,CD209,CD83,CXCL2,CXCL6,CXCL8,E2F7,EGF,HGF,HMOX1,ICAM1,ID3,IFITM3,IL1B,IL6,IRF7,LY96,MRC1,MSH2,NEK2,NOX1,ODAM,OSMR,PDGFA,PECAM1,PGF,PTP4A3,S100A8,S100A9,SERPINE1,SOCS3,STAT3,STEAP3,TGFB3,TGFBR3,TGM2,TNFRSF1B
ALL	tert-butyl-hydroquinone		chemical reagent	Activated	2.891	0.0137	BACH1,EMILIN1,ERCC5,FOSL1,FOSL2,FTH1,FTL,GADD45A,HMOX1,HSPA8,IL2RA,JUNB,NEFH,OSGIN1,PALLD,SERPINE1,SNTB2,ZFP36L2
ALL	lipid A		chemical toxicant	Activated	3.124	0.0138	ABCA1,C2,CCL2,CD14,CXCL8,FCGR1A,FCGR2B,IL1B,IL6,ITGA5,VASP
ALL	galactosylceramide-alpha		chemical reagent	Activated	2.238	0.0138	CD1D,EBI3,GOT1,IL1B,IL6,IRF1,JUNB,LGALS3,PDCD1,RNF128,TNFRSF9
ALL	SIM1		transcription regulator	Activated	2.416	0.014	ABCG1,AGER,ALAS2,ANGPT2,ANGPTL4,AQP7,AVP,CBFB,CCS,CDH3,CHRNE,COL11A1,CPXM2,CRISP2,EGF,EIF5A,ELL2,EYA1,FCGR2A,GLI1,GLUL,GRM8,ICAM1,IFI16,IGFBP4,IL6R,KCNE5,NMBR,PDLIM4,PFN1,ROBO3,RYR2,SLC12A3,SMAD3,SMARCD2,TNFRSF9,TSC22D3
ALL	IL1RAP	0.687	transmembrane receptor	Activated	2.236	0.0144	CCL20,CXCL1,CXCL8,IL1RL1,IL6
ALL	BMX		kinase	Activated	2.236	0.0144	COL3A1,CXCL8,IL6,TIMP1,TNFRSF1B
ALL	ITGB3		transmembrane receptor	Activated	2.595	0.0146	BCL2L1,COL1A1,CSF1,IL1B,ITGA5,MMP1,ODAM,OSM,PLAUR,RUNX1,SERPINE1,SMAD3,SNAI2,SNRPA,TIMP1
ALL	TRAF6		enzyme	Activated	2.25	0.0147	BECN1,CCL2,CRP,CXCL1,CXCL2,CXCL8,ICAM1,IL1B,IL6,RELA,RELB,SERPINA3,TNFAIP3
ALL	arsenic trioxide		chemical drug	Activated	3.295	0.0148	BACH1,BCL2A1,BCL2L1,BLVRB,CCL2,CD44,CDKN1A,CTH,CXCL8,CYP51A1,DHCR7,DNMT1,FADS1,FTH1,GGT1,GLRX,HMOX1,IRF1,MSN,MT1X,MT2A,NFKBIA,PML,RELA,S100A8,TNFRSF10B,TP53
ALL	IL22		cytokine	Activated	2.173	0.0149	ABCG1,BCL2L1,CXCL12,CXCL2,CXCL8,HMOX1,HP,IL1B,IL33,IL6,KRT17,LCN2,MMP1,PDGFA,S100A8,S100A9,SAA1,SERPINA3,SOCS3
ALL	RAC1		enzyme	Activated	2.753	0.0152	ABCB1,BCL6,CRP,CXCL8,FGF2,FOSL1,HMOX1,ICAM1,IL1B,IL33,IL6,IL6R,MMP1,PLAUR,PRL,SHC1,SNAI2,SOD2,SOX9,SRF,STAT3
ALL	crocidolite asbestos		chemical toxicant	Activated	2.785	0.0153	CD44,FOSL1,FOSL2,GADD45A,JUNB,JUND,TNFRSF1A,ZYX
ALL	REN		peptidase	Activated	2.267	0.0153	ACE,COL3A1,F3,FGF2,ICAM1,IL6,NOX1,RELA
ALL	ethionine		chemical toxicant	Activated	3.148	0.0155	CD14,CD44,IGFBP1,LCN2,LGALS3,PLA1A,S100A11,TES,TIMP1,TNFRSF12A
ALL	SCARB1		transporter	Activated	2.246	0.0155	APOD,CCL2,CXCL2,DDIT4,F3,FBXO32,IL1B,IL6,SESN1,SIAH1
ALL	nitric oxide		chemical - endogenous mammalian	Activated	2.086	0.0156	ACE,AVP,BCL2L1,CD44,CDKN1A,CXCL12,CXCL8,DUSP6,ECE1,EDN1,EN2,FTH1,GADD45A,HMOX1,IL1B,IL6,JUNB,MDM2,MGST1,NDRG1,NID1,OPRD1,PECAM1,PGF,RHBDF2,SGK1,TK1,TNFSF13B,TP53
ALL	TNFRSF1B	1.533	transmembrane receptor	Activated	3.589	0.0159	ABCC3,ANGPT2,BCL2L1,CXCL12,CXCL8,EFNA1,HCRT,ICAM1,IL2RA,IL6,mir-34,MMP1,PDGFA,SAA1,SERPINE1,SOCS3,SOD2,TH,TIMP1,TNFAIP3
ALL	IL36A		cytokine	Activated	2.211	0.016	CCL20,CXCL1,CXCL6,CXCL8,IL1B,IL6
ALL	NfkB-RelA		complex	Activated	2.637	0.016	BCL2L1,CCL2,CXCL8,ICAM1,IL1B,IL6,NFKBIA
ALL	lipoarabinomannan		chemical - endogenous non-mammalian	Activated	2.414	0.016	CAMP,CD14,CXCL2,CXCL8,ICAM1,IL1B,IRF1
ALL	C5AR1		g-protein coupled receptor	Activated	2.947	0.0163	CXCL2,CXCL8,ERN1,FCER1G,FCGR1A,FCGR2A,FCGR2B,IL1B,IL6,MMP1,SERPINE1
ALL	IL10RB		transmembrane receptor	Activated	2	0.0163	CXCL8,ICAM1,SAA1,SOCS3
ALL	IL12B		cytokine	Activated	2.514	0.0169	CEBPD,CXCL8,DUSP5,ERN1,ICAM1,IL1B,IL6,MAP3K8,S100A8,S100A9,SOCS1,SOCS3,STAT3
ALL	FGFR1		kinase	Activated	2.911	0.0172	CCND2,CDKN1A,COL1A1,DNAJC1,EBI3,EIF4EBP1,EIF5A,EIF5B,FGF2,HAMP,HGF,IL6,LIF,MMP1,PLAUR,RPS6,TH,VIM
ALL	TRAF3IP2	0.762	other	Activated	2.574	0.0185	CAMP,CEBPD,CXCL2,CXCL6,IL6,LCN2,S100A8,STEAP4,TRAF4,ZC3H12A
ALL	eflornithine		chemical drug	Activated	2.247	0.0185	CCNE2,CDK2,CDKN1A,IL32,LGALS3,MAD2L1,SERPINE1,SHC1,SOD2,TGM2
ALL	VitaminD3-VDR-RXR		complex	Activated	3.267	0.0192	CAMP,CD14,CDKN1A,GADD45A,IGFBP1,IGFBP3,IL1RL1,PDGFA,PPARD,SERPINB1,THBD
ALL	ELK1		transcription regulator	Activated	2.216	0.0195	AVP,BCL2L1,CDKN1A,FOSL1,JUNB,MTHFD2,NUPR1,PRL,SNAI1,TIPARP,TNFRSF10B,ZFP36
ALL	PLCE1		enzyme	Activated	2.219	0.0203	CCL2,CCL20,CXCL2,CXCL8,IL6
ALL	NFkB (family)		group	Activated	2	0.0203	BCL2L1,CXCL8,RELA,TNFAIP3,TNFSF10
ALL	TRPV4		ion channel	Activated	2.621	0.0203	AVP,CXCL2,CXCL6,IL6,SOCS3,TIMP1,TLR2
ALL	ROCK2		kinase	Activated	2.395	0.0207	CD44,CXCL8,DES,DSC2,FABP5,ICAM1,MSN,S100A8,SERPINE1
ALL	ADORA3		g-protein coupled receptor	Activated	2.449	0.021	CCL2,CCL8,CSF1,CXCL8,HAMP,IL24
ALL	idarubicin		chemical drug	Activated	2.433	0.021	CDKN1A,GADD45A,IL1B,MDM2,SESN1,TP53
ALL	Lymphotoxin		complex	Activated	2.425	0.021	CCL2,CXCL8,ICAM1,IL1B,IL6,MMP1
ALL	TSH		complex	Activated	3.08	0.0219	CCND3,CDK2,CDKN1A,CXCL8,FTH1,IGFBP3,IL6,INSR,JUNB,PPARD,SLC2A4,SOCS1,SOCS3,SOD2
ALL	FOXL2		transcription regulator	Activated	2.509	0.0219	BCL2A1,CCL20,CH25H,CPM,CXCL2,EN2,ICAM1,LIF,MAFF,RSPO3,SOD2,SOX9,TNFAIP3,TNFRSF1A
ALL	DDIT3		transcription regulator	Activated	3.052	0.0223	ATF5,BAK1,CASP4,CEBPD,CXCL8,HMOX1,IL6,LCN2,RUNX3,STAT3,TNFRSF10B,TRIB3,WARS
ALL	PIN1		enzyme	Activated	2.234	0.0223	BCL2A1,CCNE2,CDKN1A,COL3A1,DEPDC1,IL1B,IL6,MDM2,PML,PPARD,RUNX3,TIMP1,TIMP4
ALL	SMAD2		transcription regulator	Activated	2.883	0.0223	AFP,BECN1,BGN,CDKN1A,FSTL3,FURIN,GADD45B,HHEX,HMOX1,IL6,IL6R,SERPINE1,SMAD3,SNAI1,SNAI2,SPHK1,TPM2
ALL	AVP	1.43	other	Activated	2.056	0.0224	ADM,ATF4,AVP,CCL2,COL3A1,CRHR1,IL6,NGF,NOS1,S100A6,SLC12A1
ALL	ARNT2		transcription regulator	Activated	2.535	0.0239	ABCG1,AGER,ALAS2,ANGPT2,ANGPTL4,AQP7,CBFB,CCS,CDH3,CHRNE,COL11A1,CPXM2,CRISP2,EGF,EIF5A,ELL2,EYA1,FCGR2A,GLI1,GLUL,GRM8,ICAM1,IFI16,IGFBP4,IL6R,KCNE5,NMBR,PDLIM4,PFN1,RYR2,SLC12A3,SMAD3,SMARCD2,TNFRSF9,TSC22D3
ALL	Pdgfr		group	Activated	2	0.0247	AREG,CCL2,TNC,VIM
ALL	C1q		complex	Activated	2	0.0247	CCL2,CXCL8,IL6,PECAM1
ALL	RNASE2	1.349	enzyme	Activated	2.368	0.0248	CCL2,CCL8,CD83,CSF1,IL2RA,IL6,OSM,PPBP,TNFRSF1A
ALL	ERVW-1		other	Activated	2.425	0.027	CDKN1A,CXCL1,CXCL8,IL6,LATS2,TP53
ALL	2-mercaptoacetate		chemical - endogenous non-mammalian	Activated	2.213	0.027	ANXA2,CXCL2,ICAM1,IL1B,IL6,TPT1
ALL	SRC		kinase	Activated	2.66	0.0271	BCL2L1,CCL2,CCND2,CDKN1A,CDON,CGA,CXCL8,F3,FGR,FOSL1,GRIN3A,ICAM1,IL6,MMP1,PLAUR,PRL,SLC4A7,SRF,STAT3,SYNPO,VIM
ALL	EDNRA		transmembrane receptor	Activated	2.236	0.0274	COL1A1,COL3A1,ECE1,ICAM1,TIMP1
ALL	PLAGL1		transcription regulator	Activated	2.219	0.0274	ANGPTL4,CDKN1A,FABP4,PLIN2,SLC2A4
ALL	AIMP1	0.423	cytokine	Activated	2.2	0.0274	CCL2,CXCL2,CXCL8,ICAM1,IL1B
ALL	IL21		cytokine	Activated	2.671	0.0289	BATF,BCL2L1,BCL6,CCL20,CCND2,CD1D,CDKN1A,CLIC5,CMPK2,CXCL8,CXCR3,FCER1G,FCGR2B,HCST,HERC6,IFI16,IFIT1,IL18R1,IL18RAP,IL2RA,IL6,IRF7,PDCD1,PRDM1,RSAD2,RUNX1,SOCS1,SOCS2,SOCS3,STAT3
ALL	PGF	0.876	growth factor	Activated	2.232	0.0293	ANGPTL4,CCL2,CCL20,CXCL8,EDN1,IL1B,IL6,KIT,SERPINE1
ALL	ARHGAP21		other	Activated	2.53	0.0299	ARID5A,BATF,CXCL2,IL15RA,IRF1,ISG20,LMO4,PLA1A,SH3BP5,TSC22D1
ALL	MALP-2s		chemical reagent	Activated	2.557	0.0311	BCL2A1,CAMP,CXCL2,IL15RA,IL1B,IL6,TLR2
ALL	BMPR1B	0.505	kinase	Activated	2.425	0.0311	ACAN,CDKN1A,HAMP,ID3,MSX2,SERPINE1,SOX9
ALL	UTP		chemical - endogenous mammalian	Activated	2.383	0.0311	CCL2,CD14,F3,ICAM1,KCNA4,MB,SERPINE1
ALL	seocalcitol		chemical drug	Activated	2.585	0.0326	AREG,BAK1,BCL2L1,BLOC1S1,CDKN1A,FOSL1,GADD45A,IL24,NGF,NINJ1,NOMO1 (includes others),SGK1,STAT3
ALL	GNAI3		enzyme	Activated	2.449	0.0341	CCL2,CCL8,CSF1,CXCL8,IL24,IL6
ALL	S100A4		other	Activated	2.2	0.0344	AGER,CDKN1A,CLIC4,EFNA1,MDM2,SNAI1,TIMP1,TP53,VIM
ALL	Tetanospasmin		chemical - endogenous non-mammalian	Activated	2	0.0351	IL1B,KCNA1,KCNA2,KCNA4
ALL	ryanodine		chemical - endogenous non-mammalian	Activated	2	0.0351	ACTA1,BDNF,PRKCZ,RYR2
ALL	GC-GCR dimer		complex	Activated	2.216	0.036	CD163,IL1R2,NFKBIA,SLPI,TSC22D3
ALL	TEK		kinase	Activated	2.216	0.036	CAMP,CDKN1A,IL6,S100A8,S100A9
ALL	TGIF1		transcription regulator	Activated	2.205	0.036	CXCL1,CXCL2,CXCL8,IL1B,IL6
ALL	S1PR2	0.907	g-protein coupled receptor	Activated	2.145	0.036	F3,ICAM1,S1PR2,SPHK1,TIMP1
ALL	NR1I3		ligand-dependent nuclear receptor	Activated	2.851	0.0363	ABCB1,ABCC3,CDKN1A,CORO7/CORO7-PAM16,CYP39A1,EIF4EBP1,EPHX1,FBRS,GADD45B,ICAM1,IL1R1,MAFF,MDM2,NR1I2,PCK1,SAT1,STEAP4,SULT1E1,TNFRSF1A
ALL	1,4-bis[2-(3,5-dichloropyridyloxy)]benzene		chemical toxicant	Activated	2.463	0.0363	ABCC3,CCNB1,CDK2,CDKN1A,CORO7/CORO7-PAM16,CYP39A1,EIF4EBP1,FBRS,GADD45B,ICAM1,IL1R1,MAD2L1,MAFF,MDM2,PCK1,SAT1,STEAP4,SULT1E1,TNFRSF1A
ALL	WR 1065		chemical drug	Activated	2.599	0.0378	CASP4,CDKN1A,GADD45A,GDF15,MDM2,TNFRSF10B,TP53
ALL	ozone		chemical toxicant	Activated	2.566	0.0378	CXCL2,CXCL8,HMOX1,IL1B,IL6,JUNB,RELA
ALL	IL32	1.502	cytokine	Activated	2.194	0.038	BCL2L1,CCL2,CXCL1,CXCL8,ICAM1,IL1B,IL32,IL6,SNAI2,THBD,TP53,VIM
ALL	IL1R1	2.271	transmembrane receptor	Activated	2.09	0.038	ABCC3,CXCL1,CXCL12,CXCL2,CXCL8,FAM89B,ICAM1,IL1B,IL1RAP,IL6,SAA1,TIMP1
ALL	SEMA7A	1.009	transmembrane receptor	Activated	2.449	0.0422	COL1A1,COL3A1,FGF2,IL4R,TIMP1,WISP2
ALL	EIF4E		translation regulator	Activated	3.827	0.0428	BAK1,BCL2L1,CDK2,CDKN1A,CEBPB,EIF4EBP1,FGF2,FOSL1,HMOX1,IGFBP4,IL15RA,LSM7,NFKBIA,PGF,PIM1,PLAUR,PPBP,SERTAD1,SIVA1,SNRPA,SPHK1,TP53,TP53BP1,UBE4A
ALL	enalapril		chemical drug	Activated	2.164	0.0444	ACE,ANGPT2,FBLIM1,HGF,IGFBP1,LCN2,LGALS3,PRL,SERPINE1,TIMP1,TNFRSF12A
ALL	triclosan		chemical drug	Activated	2.236	0.0461	AREG,COL1A1,HMOX1,IL6,TIMP1
ALL	IL-17f dimer		complex	Activated	2.236	0.0461	CCL2,CXCL1,IL1B,IL6,LCN2
ALL	oxysterol		chemical - endogenous mammalian	Activated	2.183	0.0461	ABCA1,ABCG1,CCL2,CXCL8,TIMP1
ALL	IL23A		cytokine	Activated	2.621	0.0464	HP,IL18R1,IL1B,IL6,PDCD1,S100A8,S100A9,STAT3
ALL	D-sphingosine		chemical - endogenous mammalian	Activated	2	0.0477	CXCL2,IL4R,IL6,SERPINE1
ALL	trinitrobenzenesulfonic acid		chemical reagent	Activated	3.497	0.049	CD44,CLEC4E,COL1A1,COL3A1,CXCL2,CXCL6,IL1B,IL1R2,IL6,LCN2,PTGDS,S100A8,S100A9,SOCS3,TACR1,TIMP1,TNFRSF12A
ALL	PTPRJ		phosphatase	Activated	2.714	0.0501	ARID5A,CEBPD,CXCL2,EDN1,IL6,LHX2,PLA1A,PLAUR,SLA,TSC22D1,ZC3H12A
ALL	FGF10		growth factor	Activated	2.198	0.0501	AGER,ANXA2,CEBPB,CYP1B1,CYP51A1,FOXF1,LFNG,S100A6,SNAI1,SOX9,TACSTD2
ALL	IL17a dimer		complex	Activated	2.396	0.0515	CCL2,CCL20,CXCL1,IL1B,IL6,LCN2
ALL	FASLG		cytokine	Activated	2.602	0.0541	CCL2,CD44,CXCL8,FTH1,IL1B,IL6,RELA,TGFB3
ALL	MAP3K1		kinase	Activated	2.595	0.0563	COL3A1,COL4A1,CXCL8,HMOX1,PLAUR,PPARD,RGS7,SERPINE1,TIMP1,TNC,TP53
ALL	S-(2,3-bispalmitoyloxypropyl)-cysteine-GDPKHPKSF		chemical reagent	Activated	2.17	0.0576	CAMP,CCL2,CXCL8,ICAM1,IL6
ALL	HDAC6		transcription regulator	Activated	2.151	0.0609	COL1A1,CYP1B1,HTR1A,IL6,JUNB,LTBP2,SERPINE1,TGFB1I1,VIM
ALL	carbon tetrachloride		chemical toxicant	Activated	4.596	0.0631	BCL2L1,BMP3,CDKN1A,COL1A1,COL3A1,CXCL6,DES,EGF,GADD45A,GADD45B,GDF15,HGF,HMOX1,ICAM1,IGFBP1,IL1B,IL6,JUNB,JUND,PDGFA,PECAM1,PPARD,PTP4A1,RAB13,RALB,S100A6,S1PR2,S1PR3,SMAD3,SOD2,SPHK1,TIMP1,TNFRSF12A
ALL	SRC (family)		group	Activated	2.411	0.0661	CCL2,FGF2,FGR,ICAM1,IGFBP1,IL6,NOX1,PROM1,PXN,SLC4A7
ALL	metribolone		chemical reagent	Activated	2.516	0.0666	ACTN1,BCL2L1,BMPR1B,CDKN1A,CRYAB,ELSPBP1,ERRFI1,FGFRL1,FHL2,FKBP5,FPR1,GADD45G,GDF15,HK2,IFITM2,IL6,ITGB4,MMP1,NCAPD3,NCOR1,NDRG1,NKX3-1,PART1,S100P,SAT1,SLC30A9,SMAD3,SOCS1,TM4SF1,TM9SF2,TP53,TSC22D1,TXNIP
ALL	IL33	-0.586	cytokine	Activated	2.368	0.0676	ABCA1,ABCG1,CISH,CLEC4E,COL3A1,CXCL2,CXCL8,HCK,IL1B,IL1RL1,IL6,NFKBIA,PLIN2,RELA,TIMP1,ZC3H12A
ALL	CRP	1.671	other	Activated	2.234	0.0691	AGER,CCL2,CXCL8,F8,IL6,IL6R,S100A12,SERPINE1,TNFSF10
ALL	tetracycline		chemical drug	Activated	2.168	0.0709	AUH,BECN1,BHLHE40,CACNA2D1,CD24,COL1A1,CSF1,PAK2,PPP1R3C,RPL23,SERPINE1,SOD2,SPTLC3,TUT1
ALL	TLR5		transmembrane receptor	Activated	2.262	0.0716	CCL20,CXCL2,CXCL8,ICAM1,IL1B,IL33,IL6,MMP1
ALL	CYBB		enzyme	Activated	2.611	0.0732	CAMP,COL3A1,ICAM1,IL1B,IL6,KIT,TGFB3
ALL	caspase		group	Activated	2.449	0.0732	CCND2,CCND3,CD14,CDK2,CDKN1A,GLUL,IL2RA
ALL	arotinoid acid		chemical toxicant	Activated	2.403	0.0734	ABCA1,CDKN1A,RARA,RUNX3,SOX9,TK1
ALL	ARNT		transcription regulator	Activated	2.8	0.0748	ADM,ANGPTL4,AREG,BHLHE40,CCND2,CDCP1,CXCR3,CYP1B1,EDN1,FURIN,HGF,HK2,INSR,IRS2,LOXL2,MPP1,SERPINE1,SOCS3,TP53,VIM
ALL	MAP2K1/2		group	Activated	2.951	0.0774	ARC,BDNF,CCND2,CHI3L1,FOSL1,HK2,HMOX1,IL1B,IL2RA,mir-34,NOX1,PDGFA,PHLDA1,VIM
ALL	HIRA		transcription regulator	Activated	2	0.0794	CXCL2,CXCL6,PGF,SPHK1
ALL	peoniflorin		chemical drug	Activated	2.236	0.0853	HMOX1,PPP1R1B,RUNX1,SNAP25,SNCA
ALL	LTB4R		g-protein coupled receptor	Activated	2.219	0.0853	CXCL2,CXCL8,EGF,HAMP,PTPN1
ALL	LIPG		enzyme	Activated	2.176	0.0853	ABCA1,CCL2,CSF1,IL1B,IL6
ALL	CYP2E1		enzyme	Activated	2.171	0.0853	CD14,CYP4A11,HMOX1,IL6,MGST1
ALL	IL-1R		group	Activated	2.416	0.086	COL3A1,CXCL2,IL1B,IL6,MMP1,MMP8
ALL	MAP3K8	1.184	kinase	Activated	3.148	0.0882	ADCY7,ARRDC3,BMP1,CBFB,CCL20,CEBPD,CLIC5,CXCL2,CXCL8,DUSP6,HP,IFNGR1,IL1B,IL6,MAD2L1,NGF,RAB3A,RHOF,SESN1,SH3D21,SLA,SLCO4A1,SOCS3,TXNIP
ALL	17-alpha-ethinylestradiol		chemical drug	Activated	2.305	0.0892	ABCC3,ADGRE1,AQP9,ATF4,BCL3,C1QB,C1QC,CXCL6,CXCR3,DSC2,IFI16,IL17RA,KRT7,LCN2,MRC1,PLK3,PTGDS,SESN1,SGK1,SHBG,SLC11A1,SOCS1,TGFB3
ALL	cephaloridine		chemical drug	Activated	2.688	0.0927	ANGPTL4,CCL20,CCNB1,CCNE2,CYP1B1,DDIT4,DNAH9,FCN1,HMOX1,HSPH1,LHX3,OSMR,POLA2,RYR2,TNFRSF12A,TRIB3,ZNF367
ALL	TNFAIP2		other	Activated	2	0.0984	IL15RA,IRF1,ISG20,LHX2
ALL	CAPN3		peptidase	Activated	2	0.0984	FTH1,HMOX1,SELENOS,SOD2
ALL	HOXB4		transcription regulator	Activated	2	0.0984	CCND2,CCND3,FOSL1,JUNB
ALL	RGS1		other	Activated	2	0.0984	CXCL2,IL15RA,LHX2,SLA
ALL	histamine		chemical - endogenous mammalian	Activated	2.001	0.0993	AREG,AVP,BCL2L1,CCL2,CXCL8,F3,GDF15,ICAM1,IL1B,IL6,ITGA4,NGF,PTGES,SEMA3A
ALL	ITGA2		transmembrane receptor	Activated	2.236	0.101	CDK2,COL1A1,IL6,ITGA5,MMP1
ALL	RNASE1		enzyme	Activated	2.213	0.101	CCL2,CCL8,IL2RA,IL6,OSM
ALL	UCP1		transporter	Activated	2.486	0.102	ATF4,ATF5,BCAT2,CCDC136,CTH,EIF4EBP1,ERN1,FBXO32,GADD45A,GDF15,GOT1,GREM2,GSTO1,MTHFD2,NUPR1,OTUB2,PCK1,PHYHD1,SERPINE1,SMOX,SMYD2,TRIB3
ALL	titanium dioxide		chemical drug	Activated	2.423	0.115	CDKN1A,CRYAB,EGF,IGFBP2,IL1B,IL6
ALL	bryostatin 1		chemical drug	Activated	2.202	0.115	AREG,CD209,CXCL8,IFNGR2,IL1B,IL6
ALL	formaldehyde		chemical - endogenous mammalian	Activated	2.159	0.115	AVP,FOSL1,FOSL2,JUNB,JUND,SGK1
ALL	IPMK		kinase	Activated	2.236	0.119	ACTB,JUNB,PER1,PFN1,TAGLN2
ALL	TERF2IP		other	Activated	2.197	0.119	CCL2,CXCL8,NFKBIA,NNMT,STMN2
ALL	aldesleukin		biologic drug	Activated	3	0.12	EIF5A,FCGR2A,FCGR2B,GLUL,IFNA2,IFNGR2,IRF1,RFTN1,TAPBP
ALL	EBI3	1.18	cytokine	Activated	2.937	0.12	CCND2,CCND3,GADD45G,GBP2,HLA-DOB,ICAM1,IRF1,PIM1,TNFSF10
ALL	CpG ODN 1668		chemical reagent	Activated	3.072	0.123	BCL2L1,CXCL8,ICAM1,IL1B,IL6,IRAK3,IRF7,PRDM1,SOCS1,SOCS3
ALL	PLAG1		transcription regulator	Activated	2.538	0.123	ATF5,ETV4,LILRB3,MAPK11,MLXIP,P2RX1,PTP4A3,ROM1,S100A2,TGM2
ALL	THPO	1.01	cytokine	Activated	2.394	0.123	BCL2L1,CCNB1,CCND2,CCND3,CD44,CISH,CXCL1,MDM2,PIM1,RUNX1
ALL	SMARCA2		transcription regulator	Activated	2.543	0.124	ACTA1,BIRC7,BMPR1B,CD44,CDK2,COL11A1,DES,FKBP5,PCK1,PMEL,TYR
ALL	CTGF		growth factor	Activated	2.466	0.13	ACAN,ADAMTS4,AFP,BCL2A1,BCL2L1,CD44,COL1A1,COL4A2,EMILIN1,HAMP,IL6,KITLG,MMP1,SDC4,SERPINE1,TIMP1,TP53
ALL	vitamin K3		chemical drug	Activated	2.433	0.131	CCL20,HK2,HMOX1,KLF6,NAMPT,PPRC1
ALL	mevalonic acid		chemical - endogenous mammalian	Activated	2.498	0.138	ABCA1,CCL2,ICAM1,IL1B,MMP1,SERPINE1,SMAD3
ALL	AGPAT2	0.604	enzyme	Activated	2	0.142	ACSL1,CEBPB,FABP4,SLC2A4
ALL	ZC3H14		other	Activated	2	0.142	BATF,IL15RA,LHX2,TSC22D1
ALL	TF		transporter	Activated	2	0.142	CCL2,CCND3,COL1A1,CXCL8
ALL	Focal adhesion kinase		group	Activated	2.191	0.148	ICAM1,IL6,LPP,PALLD,PRRX1,TP53
ALL	CYP1A1		enzyme	Activated	2	0.149	ARAF,CNN2,COX6B2,IGFBP2,KIF2A,KITLG,KRT7,LMNA,NEFL,PRPH,PTP4A1,PTP4A3,RGS16,SMTN,SOCS2,TSC22D1
ALL	HSPD1		enzyme	Activated	2.174	0.157	CXCL2,ICAM1,IL1B,IL6,SOCS3
ALL	NCF1		enzyme	Activated	2.213	0.165	CD14,CD44,CDKN1A,ICAM1,SERPINE1,THBD
ALL	Smad		complex	Activated	2.175	0.178	ANGPTL4,CDKN1A,COL1A1,ID3,SERPINE1
ALL	C3		peptidase	Activated	2.926	0.185	CCL2,CRP,CSF1,CXCL2,CXCL8,IL1B,IL6,RNASE3,THBD,TNFRSF1A
ALL	cyclooxygenase		group	Activated	2	0.191	HMOX1,IL6,LIF,MRC1
ALL	tetrodotoxin		chemical drug	Activated	2.236	0.2	BDNF,INA,KCNA1,KCNA2,KCNA4
ALL	POU2F2		transcription regulator	Activated	2.892	0.208	BCL6,C10orf10,DHRS9,ELL2,HIST2H2BE,HNF1B,IL5RA,LRRC32,MMAB,MVK,RPS2,SNRPB,STAT3,TNFRSF12A
ALL	acetaminophen		chemical drug	Activated	3	0.212	ABCB1,ABCC3,ABCG2,ACADM,ACTB,ALB,AMACR,CDKN1A,CRP,CXCL2,CXCR3,CYP4A11,GADD45A,GLUL,HMOX1,ICAM1,IFRD1,IGFBP1,IGFBP3,IL1B,IL6,IRS1,PECAM1,PLAUR,PTPN1,SOCS3
ALL	TLR2	1.429	transmembrane receptor	Activated	3.918	0.223	CCL2,CEBPB,CEBPD,CISH,CRP,CXCL2,CXCL8,EBI3,FPR2,HMOX1,ICAM1,IL15RA,IL1B,IL2RA,IL33,IL6,IRAK3,IRF1,ITGA4,MMP1,RELA,SOCS1,SOCS3,TLR2
ALL	FGFR3		kinase	Activated	2	0.224	BCL2L1,CDKN1A,DUSP6,PECAM1,SNAI1,SOX9
ALL	PTHLH		other	Activated	2.395	0.237	AVP,BCL2L1,CDKN1A,CXCL8,FOSL2,IL6,MSX2,RUNX1,SERPINE1,SOX9,TNC
ALL	Collagen type IV		complex	Activated	2	0.245	CCL2,PLAUR,RELA,SERPINE1
ALL	SMARCE1		transcription regulator	Activated	2	0.245	BRCA2,CCNB1,CENPF,L1CAM
ALL	CDH11		other	Activated	2.236	0.246	EGF,JUP,S1PR3,SERPINA1,WISP2
ALL	FMR1		translation regulator	Activated	2.535	0.291	ARC,BASP1,GAP43,PCDH10,PFN1,RAB3A,RPSA,STX1B
ALL	MBTD1		other	Activated	2.236	0.31	ACBD7,AQP9,CCNB1,HBA1/HBA2,NFKBIA,SLC6A20
ALL	methapyrilene		chemical drug	Activated	2.673	0.322	ACADM,ALB,AMACR,ANXA2,ATF4,CRP,CYP4A11,GADD45A,GCKR,HMOX1,IFRD1,IGFALS,IGFBP1,RPL13A,RPL27,RPS8,RPS9,SERP1,TP53
ALL	ILK		kinase	Activated	2.368	0.332	CD44,HAMP,IL1B,IL6,SLC4A1,SNAI1
ALL	XBP1		transcription regulator	Activated	2.708	0.341	AFP,BECN1,BET1L,CXCL2,CXCL8,DNAJC1,FKBP10,HMOX1,ICAM1,IL24,IL6,P3H1,PDIA6,PIGA,PRDM1,RAB3A,RELA,S100A6,SDF2L1,SEC61A1,SEC61B,SELENOM,SERP1,SERPINA1,SSR2,STX5,YIPF5
ALL	PRKCZ	-0.844	kinase	Activated	2.191	0.345	ABCA1,CD1D,CXCL8,HMOX1,NFKBIA
ALL	CYP1B1	1.187	enzyme	Activated	2.138	0.366	COX6B2,CYP1B1,HMOX1,IGFBP2,MCM4,RGS16,SOCS2,TNFSF10
ALL	ADAM17		peptidase	Activated	2.387	0.377	ACTA1,COL3A1,CXCL2,CXCL8,IL6,IL6R
ALL	CpG ODN 1826		chemical reagent	Activated	2.215	0.458	CCL2,CD14,CD83,CXCL8,FCGR2B,IL1B,IL6,IRF7,LY96,mir-34
ALL	ASXL2		other	Activated	2	0.473	HK2,KLF15,SERPINE1,SLC2A4
ALL	KRT17	2.533	other	Activated	2	0.501	CXCL2,CXCL6,IL1B,IL6
ALL	IL23		complex	Activated	2.219	0.542	CCL20,CXCL8,IL2RA,IL6,TLR2
ALL	1,2-dithiol-3-thione		chemical reagent	Activated	2.492	1	ABCC3,ACSL5,ALAS2,DHCR7,EPHX1,ETV6,FKBP5,FTH1,FXYD1,GAS2,HAX1,HMOX1,INMT,LMNA,PDIA6,RACK1,RPL18,RPLP0,RPS16,RUVBL1,SAA1,SEC61A1,SERPINA3,SOD2
ALL	CYP1A2		enzyme	Activated	2	1	COX6B2,IGFBP2,RGS16,SOCS2
ALL	U0126		chemical - kinase inhibitor	Inhibited	-5.232	2.55e-15	ABCB1,ABCG2,ABI2,ADAMTS4,ADGRE1,ALDH1L1,ANGPTL4,APLNR,APOM,AQP6,ARC,AREG,ASGR2,ASIC2,ATF4,BCL2L1,BDNF,BECN1,BHLHE40,CAMP,CCL2,CCND2,CCND3,CCNE2,CCNO,CD44,CDK2,CDKN1A,CEBPB,CEBPD,CHGB,CLCF1,COL1A1,COL4A1,CTDP1,CXCL1,CXCL2,CXCL8,CYP1B1,DBP,DES,DUSP5,DUSP6,EDN1,EGF,EGR3,EHF,EIF4EBP1,ELL,EMP1,EPHA2,ERRFI1,ETV5,F3,FABP4,FGF2,FKBP5,FOSL1,FURIN,GADD45B,GDF15,GFPT2,HMOX1,ICAM1,IL1B,IL1R2,IL1RAP,IL24,IL6,…	1066 (30)
ALL	PD98059		chemical - kinase inhibitor	Inhibited	-5.596	1.91e-14	ABCA1,ACE,ANGPT2,AREG,ATF4,ATP6V1B1,BCL2L1,BCL6,BDNF,BECN1,BGN,CAMP,CCL2,CCL20,CCNB1,CCND2,CCNE2,CD14,CD44,CD83,CDH3,CDK2,CDKN1A,CEBPB,CEBPD,CGA,COL1A1,COL3A1,COL4A1,CREM,CRP,CXCL1,CXCL2,CXCL8,CYP1B1,DES,DHRS3,DIO3,DNMT1,DUSP5,DUSP6,E2F4,ECE1,EDN1,EGR3,EMP1,EMP3,ERRFI1,F3,FABP4,FGF2,FKBP5,FOSL1,FPR2,FTH1,FURIN,GADD45A,GAP43,GPC5,GRIN2C,GTF2I,HGF,HMOX1,ICAM1,ID3,IGFBP1,IGFBP3,IL1B,IL24,IL2RA,IL6,I…	1066 (35)
ALL	FAS		transmembrane receptor	Inhibited	-2.531	6.51e-13	AGER,AKAP9,ANXA2,ARAP2,BCL2A1,BCL2L1,BGN,BTG3,BTN3A3,CAMK2G,CCL2,CCL20,CD1D,CD44,CD83,CD93,CDKN1A,CEBPD,COL1A1,COL3A1,COL4A1,COL4A2,COL6A3,CSF1,CSNK1G2,CXCL1,CXCL2,CXCL6,CXCL8,CXCR3,EFNA1,F3,FCGR2B,FES,FOXO3,FPR1,GADD45G,GBP2,GIT2,GPLD1,HPS5,ICAM1,IFIT1,IL15RA,IL17RA,IL18R1,IL1B,IL1RAP,IL6,IMPA2,IRF1,JUND,LGALS3,MGP,MMP1,MOAP1,MYO5A,NFKBIA,NR4A2,OSM,P2RX1,PAK2,PECAM1,PINK1,PLCL2,PLIN2,PPFIA1,PRKA…	913 (29)
ALL	Immunoglobulin		complex	Inhibited	-2.125	1.45e-12	ACSL1,ADM,AGER,ALAS2,AQP9,BCL2A1,BCL2L1,BCL3,BCL6,BLVRB,CCL2,CCL8,CCND2,CCND3,CD44,CD83,CDK2,CISH,CRISPLD2,CSF1,CTH,CXCL2,CXCL8,CYP1B1,DGKA,F3,FCER1G,FCGR1A,FCGR2A,FPR1,HAL,HCK,HMOX1,ICAM1,IFNGR2,IL18R1,IL1B,IL2RA,IL32,IL33,IL4R,IL6,IRF1,IRF7,LILRB3,MAFF,NAMPT,NFIL3,NFKBIA,NOS1,PDGFA,PDIA6,PLSCR1,RNF128,RPS11,RRBP1,RSAD2,S100A12,S100A8,S100A9,SAT1,SLC11A1,SLC25A37,SMOX,SPHK1,STAB1,TIMP1,TLR2,YBX3…	837 (25)
ALL	Alpha catenin		group	Inhibited	-4.583	1.84e-10	ADAMTS12,ADAMTS4,AREG,BCL2L1,BCL3,BGN,COL1A1,COL3A1,COL6A3,CXCL12,CXCL2,CXCL6,EGFL6,EPHA3,GAP43,IGFBP1,IGFBP2,IGFBP4,IL1B,IL6,IL6ST,IRF1,ITGA5,NFKBIA,RELB,RHOC,S100A8,S100A9,SAA1,SGK1,SNAI1,SOCS3,STEAP4,TDGF1,TGM2,TIMP1,TNC,TNFAIP3,TNFRSF12A,VIM,ZYX	1024 (40)
ALL	sirolimus		chemical drug	Inhibited	-5.389	1.89e-09	ACADM,ACADVL,ACTB,ADM,ADSS,ATF4,ATP6V1A,BCL2A1,BCL2L1,BCL3,BECN1,CCND2,CCND3,CD151,CD209,CDKN1A,CEBPB,CLIC1,COL1A1,CSF1,DDIT4,DES,EBI3,F3,FGF9,FPR1,FTH1,GAP43,H3F3A/H3F3B,HGF,HMOX1,ICAM1,IGFBP1,IL1B,IL2RA,IL4R,IL6,INSR,IRF7,IRS1,IRS2,JUNB,KL,LCN2,LGALS3,LMNA,mir-34,MMP1,MRC1,MYL2,PIM1,PLAUR,PLIN2,PML,PPARD,PROM1,PTP4A1,RACK1,RCAN2,RELA,RHOQ,RPL10,RPL13A,RPL18,RPL18A,RPL19,RPL23,RPL27,RPL27A,RPL29…	1089 (45)
ALL	KLF2		transcription regulator	Inhibited	-2.138	4.94e-09	ACE,ADM,ANGPT2,APLNR,BCL3,CCL2,CCND3,CD93,CDKN1A,COL4A1,CRP,CXCL2,CXCL8,CXCR3,CYP1B1,EDN1,EFNA1,F3,FABP4,FBLN1,FGR,GADD45A,HBB,HYAL2,ID3,IL1B,IL1RL1,IL6,ITGB4,JUNB,KITLG,MAPK9,MT2A,MVP,NDRG1,NFKBIA,PECAM1,PGF,PTGDS,RNASE2,SERPINE1,SOX9,TFPI,THBD,TIMP1	1011 (39)
ALL	VCAN		other	Inhibited	-2.8	5.26e-08	ACTA1,ADAMTS9,ADM,AEBP1,ANGPTL4,ATRN,BDNF,C1R,C1S,CCL20,CDH13,CDKN1A,CEBPB,COMP,CRISPLD2,CXCL12,CXCL2,CXCL6,F3,FABP5,GUCY1B3,ICAM1,IGFBP4,ITGA5,LAMB1,LCN2,LGALS3,MDM2,METRNL,NFKBIA,PCSK5,SMAD3,SOD2,TGFB3,TIMP1,TP53,TTC27,WNT4,YBX3	1017 (38)
ALL	DUSP1		phosphatase	Inhibited	-2.121	1.67e-07	CAMP,CCL2,CCL20,CGA,COL3A1,CXCL1,CXCL2,CXCL8,DUSP6,FOSL1,GDF15,IL1B,IL6,ISG20,MMP1,MRC1,OSM,PDGFA,PLAUR,PLIN2,PNRC1,PRDM1,S100A9,SERPINE1,SH2D2A,SOCS1,SOD2,SYNPO,THBD,TLR2,WISP2,ZFP36	906 (33)
ALL	CD3		complex	Inhibited	-4.197	2.37e-07	ACTG2,AHCYL1,AIMP1,APBA1,ATF4,BATF,BCL2A1,BCL2L1,BCL6,BECN1,BTG1,C1R,C2,CALM1 (includes others),CCL20,CCND2,CCND3,CD44,CD83,CDK2,CENPF,CH25H,CISH,CREM,CXCL8,CXCR3,DUSP14,E2F4,EBI3,EEF1A2,EGR3,EPHB1,FBL,FCER1G,FTL,GGT5,GLI1,GNL2,GPRC5A,GRM1,GUCY1B3,HAX1,HIST1H2AC,HSPA8,ICAM1,ID3,IFIT1,IFNGR1,IFRD2,IL15RA,IL18R1,IL1B,IL1R1,IL1RAP,IL2RA,IL32,IL4R,IL6,IRF1,ITGA4,JAK3,JUNB,LTN1,MAP3K8,MTA2,MTHFD2,NAMP…	875 (30)
ALL	CD 437		chemical drug	Inhibited	-3.668	3.3e-07	ATP5B,CCAR1,CDKN1A,CEBPB,CLIC1,EIF5A,F3,FKBP5,FTH1,FTL,GADD45A,GDF15,HIC1,HNRNPC,HSPA8,KIF3A,MGST1,NFKBIA,PABPC1,PCBP2,PFN1,PGAM1,PLP2,RPL10,RPL11,RPL13,RPL13A,RPL19,RPL24,RPL36A,RPL36AL,RPL39,RPL8,RPLP1,RPLP2,RPS15,RPS16,RPS17,RPS2,RPS27,S100P,SLC25A37,SNRPB,SNRPG,SRGN,SSR2,TNFRSF10B,TP53,TUBA1B,UXT,WDR45	938 (32)
ALL	ZMPSTE24		peptidase	Inhibited	-2.029	3.76e-07	CDKN1A,CISH,CXCL2,DDIT4,GADD45A,GADD45B,GADD45G,ICAM1,IGFALS,IGFBP1,IGFBP3,IL6,LMNA,RGS16,SESN1,SOCS1,SOCS2,SOCS3	878 (29)
ALL	L-dopa		chemical - endogenous mammalian	Inhibited	-2.669	5.27e-07	ABCB8,ABI2,ABI3,ACKR1,ADORA2A,ARAF,ARC,ARHGEF19,ARPP21,AXL,BACH1,BAHD1,BCL2L1,C1QA,CCDC190,CCS,CD63,CHRM2,CITED4,CNIH3,COA4,COL4A1,CSMD3,CSRNP3,CXCL12,DBP,DGAT2,DGKI,DRD3,DUSP6,ECE1,EPHA5,FAM196B,FBLN1,FES,FKBP5,FOSL1,FTL,GABRG2,GUCY1A3,HCLS1,HCST,HDAC7,HECW1,HVCN1,IGFBP2,INPP5F,IPPK,ITPKA,JUNB,KCNE5,KCNK4,KDM4B,KLF6,KLF9,LMNA,LPAR4,LPP,LRRC1,MAPK11,MFAP3,MOB3A,MSRB1,MYO5B,NAB2,NASP,NCOR1,NOMO1 (…	778 (16)
ALL	actinomycin D		chemical drug	Inhibited	-2.065	8.33e-07	ABCA1,ABCG1,ACTB,ADM,AFP,ALB,ARC,ATF4,BCL2A1,BDNF,CCL2,CDKN1A,CGA,CXCL1,CXCL8,DIO3,EDN1,ERRFI1,F3,FOSL2,FPR1,FTH1,GADD45A,GUCY1A3,GUCY1B3,HMOX1,HTR1A,IFNGR1,IGFBP4,IL1R2,IL6,IRF1,IRS1,IRS2,LMNB1,MDM2,NGF,OSM,PLAUR,PRL,PSRC1,PXN,RELA,RIPK2,SERPINE1,SLC17A6,SOCS3,SPHK1,TACR1,TLR2,TNFRSF10B,TNFRSF1B,TNFRSF9,TP53,TRAF3IP2	818 (21)
ALL	Bay 11-7082		chemical - kinase inhibitor	Inhibited	-2.478	8.71e-07	ADORA2A,BCL2A1,BCL2L1,BECN1,CCL2,CD44,CD83,CHI3L1,CREB3L3,CXCL1,CXCL2,CXCL8,F3,FPR2,GLRB,HMOX1,ICAM1,IL6,PIM1,SOD2,TLR2,TNFSF10	923 (28)
ALL	LY294002		chemical - kinase inhibitor	Inhibited	-4.304	1.1e-06	ABCA1,ABCB1,ACAN,ADIPOR2,ATF4,BAK1,BCL2L1,BCL6,BDNF,BHLHE40,BRCA2,CASP4,CCL2,CCL8,CCNB1,CCND2,CCND3,CD14,CD44,CD83,CDK2,CDKN1A,CEBPB,COL1A1,CREM,CRHR1,CRP,CTNNA2,CXCL1,CXCL2,CXCL6,CXCL8,DUSP6,EGR3,EMILIN1,F3,FGF2,FOSL1,GDF15,HGF,HMGB2,HMOX1,HNF1B,ICAM1,IFRD2,IGFBP2,IGFBP3,IL1B,IL1R2,IL32,IL6,INSR,IRF1,IRS1,IRS2,ISG20,JUNB,JUP,LCN2,LIF,LMNA,MAP3K8,MDM2,MT2A,NDRG1,NEFH,NFKBIA,NR4A2,OPRD1,PHLDA1,PIM…	859 (24)
ALL	pimagedine		chemical drug	Inhibited	-2.35	1.37e-06	AGER,ALB,BCL2L1,COL4A1,CRP,CXCL8,GADD45B,HMOX1,ICAM1,IL6,LAMB1,MDM2,NOS1,RELA,SERPINE1,TNFSF10	986 (41)
ALL	curcumin		chemical drug	Inhibited	-3.076	2.28e-06	A4GALT,ABCA1,ABCB1,ABCG1,ADAMTS4,AXL,BCL2L1,BDNF,CAMP,CCL2,CCNB1,CCND2,CCND3,CD24,CD44,CDK2,CDKN1A,CEBPB,CLIC1,COL1A1,CR1,CRP,CXCL1,CXCL8,CXCR3,DNMT1,E2F4,EDN1,F3,FGF2,FOSL1,FOSL2,FTH1,FTL,GLUL,GRM7,HGF,HMOX1,HSPA8,ICAM1,IGFBP4,IL1B,IL6,IRS1,ITGB4,JUNB,JUND,KLF9,MDM2,MMP1,NAMPT,NFKBIA,PGF,PIM1,PRL,PTGES,RAB3A,RELA,SERPINB1,SERPINE1,SIM2,SLC2A4,SOCS1,SOCS3,SOX9,STAT3,TLR2,TNFRSF10B,TNFRSF1A,TP53,T…	948 (31)
ALL	PP2/AG1879 tyrosine kinase inhibitor		chemical - kinase inhibitor	Inhibited	-3.374	2.72e-06	ACE,AFP,CCL2,CDKN1A,CXCL8,EDN1,EPHA3,FGF2,FGR,GRIN2C,HMOX1,ICAM1,IL1B,IL2RA,IL32,IL6,PER1,PRDX3,RELA,RHOC,SERPINE1,SOD2,TP53,VIM	931 (34)
ALL	SOCS1	1.444	other	Inhibited	-2.697	4.64e-06	BAK1,BCL2A1,BCL2L1,CCL2,CD1D,CD44,CDK2,CISH,CXCL2,CXCL8,CXCR3,FCER1G,FKBP5,HAMP,ICAM1,IFI16,IFIT1,IL1B,IL4R,IL6,IRF1,IRF7,IRS1,IRS2,ISG20,MMP1,OAS1,RALGDS,RELA,SNAI1,SOCS1,SOCS3,STAT3	865 (24)
ALL	SB203580		chemical - kinase inhibitor	Inhibited	-4.904	6.55e-06	AANAT,ADAMTS4,ADAMTS9,AQP9,CAMP,CCL2,CCL20,CCL8,CCNB1,CD83,CDKN1A,CEBPD,COL1A1,COL3A1,CRP,CX3CR1,CXCL1,CXCL8,CYP1B1,EFNA1,EGF,EHF,F3,FPR2,GADD45A,GBP2,GLRX,HMOX1,ICAM1,IFIT1,IGFBP3,IL1B,IL2RA,IL6,IRF7,ISG20,ITGA4,JUNB,JUND,MMP1,MMP8,MSTN,NAMPT,NEFH,NFKB2,PCK1,PDGFA,PLAUR,PPARD,PTGDS,PTGES,RELA,RGS7,RIPK2,RNF149,RUNX1,SECTM1,SERPINE1,SGK1,SLPI,SMAD3,SNAI1,SOCS3,SOD2,STC2,TGFB3,TGM2,TIMP1,TLR2,TNFS…	849 (24)
ALL	ESR1		ligand-dependent nuclear receptor	Inhibited	-4.521	9.8e-06	ABCB1,ABCC3,ABCG2,ABI2,ACE,ANK3,ANO2,AQP9,ARAF,AREG,ATF5,ATG13,ATP6V1A,AVP,BCL2L1,BCL6,BCR,BECN1,BET1L,BRCA2,C8orf4,CCAR1,CCL2,CCL20,CCNB1,CCND3,CD83,CDC42BPB,CDK2,CDK5,CDKN1A,CEBPB,CEBPD,CENPF,CGA,CHRM2,CNN1,CPM,CXCL1,CXCL12,CXCL8,CYP1B1,DCDC2,DDIT4,DDX21,DHCR7,DIAPH3,DNAJC1,DTNA,DUSP5,DUSP9,EDN1,EFNA1,EGF,EIF5A,EIF5A2,FBLN1,FGF12,FOSL1,FOSL2,GADD45B,GIT2,GLRX,GUCY1A3,GUCY1B3,GULP1,HAMP,HAX1,HSP…	1072 (35)
ALL	SFTPA1		transporter	Inhibited	-2.465	9.91e-06	ANGPTL4,COL1A1,CXCL2,CYP1B1,ERN1,FRMD6,GFPT2,GUCY1A3,HBA1/HBA2,IL1B,IL1RL1,IL2RA,IL6,MRC1,NAMPT,PDK4,PHLDA1,PLIN2,PMEL,RASD1,RELA,SERPINE1,ST3GAL1,TH	898 (28)
ALL	H-7		chemical - kinase inhibitor	Inhibited	-2.245	1.06e-05	ABCB1,ANGPT2,AREG,CLCF1,COL1A1,ECE1,ITGA5,JUNB,MMP1,PIM1,SAA1,SERPINE1,SMAD3,SOD2,STAT3,TP53	865 (27)
ALL	thalidomide		chemical drug	Inhibited	-3.515	1.22e-05	ANGPT2,BCL2L1,COL1A1,CXCL8,FGF2,GADD45B,GDF15,ICAM1,IL1B,IL6,PECAM1,PIM1,PLAUR,SERPINE1	824 (30)
ALL	BDNF	-1.081	growth factor	Inhibited	-3.317	1.33e-05	ADCYAP1,ANXA2,ARC,ARPP21,ATP1A3,ATP5G2,BCL2L1,BDNF,BHLHE40,CCND2,CDKN1A,CSPG4,CYGB,DCTN1,DNAJB5,DRD3,DUSP6,FRMD6,FTL,GAP43,GLUL,GRIN2C,IFRD1,IL6,LCN2,LIMK1,MALAT1,MMP1,MYO5A,NAB2,NAPB,NCDN,NOS1,NRXN1,OMG,PPP1R1B,PRKCZ,PRSS12,PTBP1,RAB3A,RPL13,RYR2,S100A9,SEMA3E,SFRP1,SLC12A5,SLC17A6,SLC17A8,SNAP25,SOD2,SOSTDC1,STXBP1,TH,TIPARP,TM9SF2,TP53BP1,TRIM32,TRPC3,TXNIP,UCN,VASN,VIM,VSNL1,YWHAG	1039 (52)
ALL	caffeic acid phenethyl ester		chemical drug	Inhibited	-2.212	1.39e-05	ABCB1,ABCD2,ABL1,BCL2L1,CD44,CD83,CDK2,CDKN1A,CXCL8,F3,FTH1,FTL,HMOX1,ICAM1,IGFLR1,IL1B,IL6,KLF6,NFKB2,NFKBIA,NFKBIB,RARA,RELB,RHOB,STAT3,TLR2,TP53,VIM	857 (29)
ALL	infliximab		biologic drug	Inhibited	-3.273	1.53e-05	BATF,CCL20,CCND2,CXCL1,CXCL8,DDIT4,EDN1,FCGR2A,FCGR2B,IL1B,IL2RA,MAD2L1,MSX2,MT1X,NAMPT,NFKB2,NFKBIA,PTGES,SPHK1,TNFRSF4,TNFRSF9	964 (39)
ALL	bisindolylmaleimide I		chemical - kinase inhibitor	Inhibited	-2.35	2.08e-05	ACE,BCL2A1,BCL2L1,CCAR1,CCND2,CD44,CDKN1A,CGA,CLCF1,CXCL8,EIF4EBP1,GAP43,GDF15,HMOX1,ICAM1,IL6,JUND,KCNC1,MMP1,NFKBIA,NR4A2,PTGDS,RCAN1,SERPINE1,SNAI1,SOD2,TGFB3,TNFSF10	970 (37)
ALL	Ro31-8220		chemical - kinase inhibitor	Inhibited	-3.029	2.16e-05	BCL2L1,CCL2,CDKN1A,COL1A1,CXCL8,FABP4,FSTL3,HMOX1,ICAM1,IL1B,IL6,ITGA5,MDM2,MMP1,SERPINE1,TNFSF10	1000 (42)
ALL	PS-1145		chemical - kinase inhibitor	Inhibited	-3.112	2.18e-05	CCL2,CXCL1,CXCL8,EBI3,ICAM1,IL6,IRF1,NFKBIA,SERPINA3,TNFAIP3	950 (34)
ALL	MEOX2	-1.911	transcription regulator	Inhibited	-3.108	2.46e-05	CCL2,CCL20,CDKN1A,CXCL1,CXCL2,CXCL6,CXCL8,EDN1,EFNA1,F3,FGF2,ICAM1,ID3,IL6,TNFAIP3	739 (15)
ALL	ZFP36	1.488	transcription regulator	Inhibited	-2.951	2.56e-05	CAMP,CDKN1A,COL3A1,CXCL2,FOSL1,ICAM1,IL1B,IL6,IRF1,LATS2,MMP1,NEK2,NFKBIA,OSM,PLAUR,PNRC1,PRDM1,S100A8,S100A9,SOCS1,ZFP36	892 (29)
ALL	UBE3A		enzyme	Inhibited	-2.234	2.69e-05	ARC,CDKN1A,IL1B,MDM2,NR4A2,PML,SERPINE1,SNRPN,SOX9,TP53,WNT4	960 (34)
ALL	mir-1		microrna	Inhibited	-2.329	2.85e-05	ANP32B,ANXA2,BDNF,CCL2,CCND2,CDK14,CEBPB,CNN3,CXCL1,CXCL8,EDN1,FBXO32,GATAD2A,H3F3A/H3F3B,HCN4,KIF2A,MAN1C1,PDGFA,RASA1,RRBP1,SEC61A1,SERP1,SFRP1,SNAI2,SOX9,TAGLN2,UNC119B,UST,WBP1L	889 (31)
ALL	AG490		chemical - kinase inhibitor	Inhibited	-2.853	3.9e-05	ACE,ACHE,BCL2L1,CCL2,CCND3,CD24,CDKN1A,CXCL8,EDN1,FGF2,ICAM1,IL1B,IL6,IRF1,LY96,PDCD1,PIM1,PRL,PTTG1,SAA1,SOCS3,SOD2,TIMP1,TNFSF10	939 (28)
ALL	sorafenib		chemical drug	Inhibited	-2.132	3.96e-05	ATF5,BCL2L1,CCND2,CCND3,CISH,COL1A1,CXCL8,ERN1,IL1B,IL2RA,OAS1,PIM1,SOCS1,VIM	995 (40)
ALL	ST1926		chemical drug	Inhibited	-4.356	4.09e-05	ACTB,ATP5B,CDKN1A,CEBPB,CLIC1,EIF5A,FKBP5,HIC1,KIF3A,MGST1,PABPC1,PCBP2,PFN1,RPL10,RPL13,RPL18A,RPL19,RPL24,RPL29,RPL32,RPL36A,RPL36AL,RPL39,RPL6,RPL8,RPLP1,RPS15,RPS2,RPS27,S100P,SLC25A37,SNRPB,SNRPG,SSR2,TNFRSF10B,TP53,TPT1,UXT	714 (16)
ALL	N-cor		group	Inhibited	-2.54	4.56e-05	ABCA1,ACACB,ACSL1,ADIPOR2,CDKN1A,CRP,CXCL2,DHRS3,FABP4,FAM20C,IGFBP3,PCK1,PID1,PLIN2,RAB20,RHOB,SGK1,SHISA5,SLC2A4,SNAI2,SOCS1,STMN2,TBX1,TBX15,TRERF1	984 (47)
ALL	TSC2		other	Inhibited	-2.476	4.91e-05	ANXA2,ARC,ATF4,ATP6V1A,CBLN1,CCND2,CCND3,CDKN1A,CRYAB,EMP3,FAM107A,GAP43,HK2,HMOX1,IFITM3,IRS1,IRS2,LGALS3,MGP,PDK4,PLP2,PVALB,RASSF4,S100A11,S100A6,SLC14A1,SOD2,TMEM176A,ZFP36	1024 (44)
ALL	CAT		enzyme	Inhibited	-2.846	6.21e-05	ADM,BCL2A1,CCL2,CDKN1A,COL1A1,CXCL8,CYP1B1,HMOX1,IL2RA,IL6,MMP1,SERPINE1,TIMP1,TNC,TNFRSF10B,TP53,VIM	956 (33)
ALL	simvastatin		chemical drug	Inhibited	-2.239	6.27e-05	ABCA1,ABCG1,ANGPT2,APOM,AVP,BCL2L1,CACNA1G,CCL2,CCL20,CCND2,CD14,CDKN1A,CRP,CXCL2,CXCL8,EDN1,ETV4,F3,FADS1,HBA1/HBA2,HIST1H1C,HMOX1,ICAM1,IGFBP3,IL1B,IL6,IRF1,ITGB4,KIT,LCN2,MMP1,NFKBIA,RELA,RHOB,S100A6,S1PR3,SDC4,SERPINE1,SLC2A4,SOCS3,THBD,TIMP1,TLR2,TNFRSF10B,VIM	858 (24)
ALL	SP600125		chemical - kinase inhibitor	Inhibited	-2.878	8.99e-05	ABCA1,ABCB1,ADAMTS4,ADAMTS9,ADM,BAK1,BCL2L1,CCL2,CCNB1,CD44,CD83,CDKN1A,CEBPB,COL1A1,CSPG4,CXCL1,CXCL2,CXCL8,DDIT4,DNMT1,F3,FABP5,GADD45A,HIST1H2BF,HIST2H2BE,HMOX1,ICAM1,IL1B,IL2RA,IL6,IRS1,ITGB4,JUNB,MMP1,MTHFD2,PER1,PLSCR1,PTGDS,PTGES,SERPINE1,SOCS3,SOD2,TNFRSF10B,TP53,ZFP36	852 (23)
ALL	GPS2		transcription regulator	Inhibited	-2.182	0.000102	ABCA1,ADIPOR2,CCL20,CDKN1A,CXCL8,DHRS3,FAM20C,HP,NFKBIA,PID1,RAB20,RHOB,SGK1,SHISA5,SOCS1,TRERF1	1030 (50)
ALL	Sb202190		chemical - kinase inhibitor	Inhibited	-2.834	0.000103	AANAT,ABCB1,ANGPTL4,ASAH2,CAMP,CCL2,CCND2,CCND3,CDKN1A,CEBPB,COL1A1,CRP,CXCL8,DGKA,EBI3,FPR2,HMOX1,IFIT1,IL1B,IL6,JUNB,MMP1,PCBP2,PHLDA1,RHOB,S100A8,SERPINE1,SGK1,TNFRSF10B,TP53	1040 (40)
ALL	miR-124-3p (and other miRNAs w/seed AAGGCAC)		mature microrna	Inhibited	-5.035	0.000147	ARAF,ATP6V0E1,B4GALT1,BDNF,BTG3,CCL2,CDK2,CHODL,CHSY1,CTDSP1,CYP1B1,DEPDC1,DNAJC1,FAM129B,IFRD2,KLF15,LMNB1,LRRC1,MAD2L2,MPHOSPH9,MYH9,NEK6,NFIC,NID1,NME4,PGF,PHF19,PLP2,PPP1R13L,PTBP1,PTTG1IP,RBMS1,RELA,RNPEPL1,SENP8,SERP1,SNAI2,SOX9,STAT3,STOM,TMBIM1,TSC22D4,TSKU,TUBB6,USP49,VSNL1,ZFP36L2,ZNF367
ALL	tanespimycin		chemical drug	Inhibited	-2.839	0.00015	ARAF,AXL,BAK1,BCL2A1,BCL2L1,CALM1 (includes others),CDKN1A,CXCL8,FLT3,HNRNPC,HSPA8,IL6R,KIT,OSM,PRDX3,PRMT5,RPL24,RPL27A,RPL35,RPS16,RPS8,SERPINE1,SNAI2,SNRPB,SNRPG,SOD2,STAT3,TNFAIP3	871 (33)
ALL	Hdac		group	Inhibited	-2.368	0.000159	ADGRL3,ARC,AREG,BCL6,BDNF,CDKN1A,CXCL8,E2F4,EDN1,EGR3,EYA1,FBXO32,FOSL1,GADD45B,HNF1B,IGFBP3,IL6,IL6R,IRX3,JUP,KLF6,KLF9,LHX1,MEOX2,MT1E,NDRG4,OSR1,PBX1,PGF,ROBO2,SFRP1,SIM2,TNFSF10,TXNIP,WNT4,WNT9B	1115 (47)
ALL	candesartan		chemical drug	Inhibited	-2.853	0.000166	ACE,ACTA1,ADM,AVP,COL3A1,FOSL2,ICAM1,IL6,NPR3,SERPINE1,SLC12A1,SLC12A3,SLC9A3,TH,TRPC3	1046 (40)
ALL	miR-199a-5p (and other miRNAs w/seed CCAGUGU)		mature microrna	Inhibited	-3.579	0.000167	ACTA1,ACTG2,BGN,CDKN1A,CMPK2,COL1A1,COL4A1,CSTB,GPRC5A,ID3,ITGB4,KRT17,LCN2,MMP1,PADI4,RSAD2,SMTN,TGFB1I1,TGFBR3,ZBTB16	572 (17)
ALL	mir-373		microrna	Inhibited	-2.543	0.000172	ANGPTL4,CD44,CDK2,CXCL8,IL6,RELA,SERPINE1	1026 (34)
ALL	apigenin		chemical - endogenous non-mammalian	Inhibited	-2.116	0.000195	ABCB1,BCL2L1,CCL2,CCND2,CDK2,CDKN1A,CREM,CXCL8,DGAT2,HMOX1,ICAM1,IL1B,IL6,MDM2,MMP1,MMP8,RELA,SOD2,TH,TNFRSF10B,TP53	954 (34)
ALL	ACOX1		enzyme	Inhibited	-3.233	0.000203	ACADM,ACADVL,ACSL1,ANXA2,CD63,CDKN1A,CHRNB2,COL4A2,CSTB,CXCL12,CYP4A11,FABP4,GADD45A,GOT1,HAL,IGFBP1,IGFBP2,IL1RAP,KLF6,LCN2,LGALS3,NUPR1,PDK4,PHLDA1,PLIN2,PLSCR1,RPL12,RPS24,SERPINA1,SGK1,TAGLN2,TP53,TRIB3	631 (21)
ALL	IL1RN		cytokine	Inhibited	-2.752	0.000221	CCL2,CCL20,CD44,CXCL1,CXCL8,HERC6,ICAM1,IGFBP4,IL1B,IL32,IL6,IRF1,IRF7,ISG20,KLF6,LIF,MMP1,NGF,OAS1,OAS3,PELI1,PML,RELA,RIPK2,RSAD2,S100A9,SERPINE1,THEMIS2,TIMP1,TNFSF10	897 (26)
ALL	glutamine		chemical - endogenous mammalian	Inhibited	-2.494	0.000267	ACTB,ADSS,ATF4,ATF5,CEBPB,CXCL1,CXCL8,EIF2B4,FABP5,GADD45A,HSF1,ICAM1,IGFBP2,IL6,JUNB,NFKB2,NFKBIA,NUP98,PCK1,TP53,VIM,WARS	1003 (40)
ALL	TFRC		transporter	Inhibited	-2.137	0.000272	ADGRG1,ANKRD22,ANXA2,CCNB1,CDKN1A,F13A1,FAM20C,GADD45A,KIT,LRRC25,SERPINB8,SNCA,TGFB3,TNFSF10	808 (24)
ALL	Sn50 peptide		chemical toxicant	Inhibited	-2.81	0.00028	BCL2A1,BCL2L1,CRP,CXCL2,CXCL8,HMOX1,ICAM1,IFNGR2,IL1B,IL6,OPRD1,PTGDS,RACK1,SERPINE1,SNAI1,STC1,TNFSF10,TP53	991 (40)
ALL	pyrrolidine dithiocarbamate		chemical reagent	Inhibited	-3.625	0.000301	BCL2A1,BCL2L1,CCL2,COL1A1,CXCL1,CXCL2,CXCL6,CXCL8,FABP4,HMOX1,ICAM1,IL1B,IL6,IRF1,IRF7,MMP1,NFKBIA,NOX1,PECAM1,RACK1,RELA,SERPINE1,SLC2A4,SOD2,SOX9,TLR2	848 (24)
ALL	ADRB		group	Inhibited	-2.405	0.000303	ABL1,ADAMTS4,ANGPTL4,ATF5,AXL,BAK1,BDNF,BHLHE40,BOK,BRCA2,CASP4,CDKN1A,CREM,CRYAB,CXCL2,CYP51A1,DDIT4,E2F4,FAM110C,GADD45A,GDF15,HMOX1,HSD3B7,ICAM1,JUNB,NEK2,NFKBIA,NOD1,NR4A2,RSAD2,SLCO4A1,TRIM54	1084 (46)
ALL	CRY2		enzyme	Inhibited	-2.228	0.000334	AVP,DBP,IL1B,IL6,PCK1,PER1,SGK1	896 (27)
ALL	SMAD7		transcription regulator	Inhibited	-2.892	0.000391	AREG,BGN,BMPR1B,CCL2,CCNB1,CDKN1A,CGREF1,COL1A1,COL3A1,COL6A3,FSTL3,FURIN,GADD45A,HAMP,HMOX1,ICAM1,ID3,IL1B,LTBP2,MMP1,NFKBIA,NID2,PITX2,PROM1,SERPINE1,SMAD3,SOX9,TGFB3,TIMP1,TPM2	992 (36)
ALL	KMT5B		enzyme	Inhibited	-2.2	0.000441	IGFBP1,MSX2,MT2A,SGK1,TSC22D3
ALL	anakinra		biologic drug	Inhibited	-2.764	0.000485	CCL2,CXCL1,EDN1,HBA1/HBA2,HMOX1,ICAM1,IL1B,IL6,MAP2K3,PIM1,SLC25A37	883 (29)
ALL	tyrphostin AG 1478		chemical - kinase inhibitor	Inhibited	-2.613	0.000494	ACE,AREG,BCL2L1,BTC,CCL2,CDKN1A,CXCL8,EDN1,EGF,F3,FOXO3,ICAM1,IL6,MMP1,PTTG1,RELA,RUNX1,S1PR3,SPHK1	1113 (36)
ALL	imatinib		chemical drug	Inhibited	-2.589	0.000544	ABL1,BCL2L1,BCR,BIRC7,BLNK,CCND2,CDKN1A,CEBPB,COL1A1,COL3A1,CXCL12,HMOX1,IL1B,IL6,KIT,MDM2,MMP1,PLIN2,SOCS2,STAT3,TNFRSF10B,TNFSF13B	920 (37)
ALL	ADAMTS12	0.875	peptidase	Inhibited	-2.376	0.000562	CHI3L1,CLEC4E,IL33,IL6,LCN2,MGP,S100A6,S100A8,S100A9,SOX9
ALL	valsartan		chemical drug	Inhibited	-2.454	0.00059	ANGPT2,COL1A1,EDN1,EGF,F3,FGF2,ICAM1,IL1B,KIT,NOX1,RELA,SERPINE1,TIMP1	1080 (42)
ALL	minocycline		chemical drug	Inhibited	-2.271	0.000846	ADGRE1,BCL2L1,BDNF,CD163,CDK5,CXCL8,ICAM1,IL1B,IL6,IL6R,IL6ST,NGF,NOS1,SLC12A5,TNFRSF1A,TNFRSF1B,TP53	972 (35)
ALL	KIAA1524	-0.624	other	Inhibited	-2.284	0.000846	ACTG2,CRYAB,CYSRT1,DSC2,EBI3,GADD45A,GRSF1,HIST1H2BK,KIAA1524,LAMA1,MAPK9,PDK4,PLAUR,RHOC,S100A16,SAT1,SNCA
ALL	RICTOR		other	Inhibited	-4.179	0.000851	ATP5B,ATP5G2,ATP6V0A4,ATP6V0E2,ATP6V1A,ATP6V1B1,ATP6V1G2,BCL2L1,CDC42EP5,COX6B2,FABP5,FAU,IFI16,IGFBP1,IRS2,NCAM2,NDUFA11,OBP2B,PSMB11,PSME4,RGS16,RPL10,RPL11,RPL12,RPL13A,RPL14,RPL18,RPL23,RPL28,RPL38,RPL4,RPL6,RPL7A,RPL8,RPL9,RPLP0,RPLP2,RPS11,RPS13,RPS15,RPS18,RPS19,RPS2,RPS24,RPS3,RPS6,RPS8,RPS9,RPSA,SGK1	950 (41)
ALL	APOE		transporter	Inhibited	-3.27	0.000904	ABCA1,ACTB,ADGRE1,AGER,APOD,BGN,CCND2,CD44,COL1A1,CSF1,CTDSP1,EDN1,EMILIN1,F3,FCGR1A,FCGR2B,FKBP5,GJD2,HMOX1,ICAM1,IL1B,IL6,INSR,ITGA5,KREMEN1,LCN2,LTBP2,LTBR,MAP2K3,MGP,PHLDA1,PPARD,PTP4A3,RELA,S100A8,S100A9,SDC4,SERPINA3,SERPINE1,SOCS3,SOD2,TIMP1,TNFRSF1A,TNFSF14,ZYX	905 (28)
ALL	CR1L		other	Inhibited	-3.286	0.00091	BGN,COL1A1,COL3A1,COL4A1,COL4A2,COL6A3,IL1B,MGP,SERPINE1,TNC,TNFRSF1A	913 (32)
ALL	GFI1		transcription regulator	Inhibited	-3.75	0.00145	BAK1,BCL3,CDKN1A,CSF1,CXCL8,ICAM1,IL1B,IL1R1,IL6,IL6R,IRF1,JAK3,LTBR,NFKB2,NFKBIA,RELA,RELB,RIPK2,SERPINA1,SERPINA3,SMAD3,TNFRSF1A,TNFSF14	805 (18)
ALL	wortmannin		chemical - kinase inhibitor	Inhibited	-3.139	0.00164	BCL2L1,CCL2,CCND2,CCND3,CD14,CD44,CDKN1A,CEBPD,COL1A1,COL3A1,CRP,CSF1,CXCL8,F3,GAP43,HMOX1,ICAM1,IL1B,IL2RA,IL6,INSR,IRF1,IRS1,IRS2,MSN,MT2A,NFKBIA,OPRD1,PPARD,PRL,PXN,SERPINE1,SOCS2,SOCS3,TH,TNFSF10,TP53,VIM	941 (30)
ALL	MECP2		transcription regulator	Inhibited	-2.126	0.00167	ABCB1,ACTB,BCAT2,BDNF,FKBP5,FOXG1,FOXP2,FXYD1,GSTO1,HBA1/HBA2,IGFBP3,INA,JUNB,KCNA1,LMNA,MT1A,NEFH,PCDH10,PROM1,RPH3A,SELENOK,SGK1,SLC12A5,SRPX2,SYN3,VIM	894 (35)
ALL	COL18A1		other	Inhibited	-4.14	0.00186	BCL2L1,CCL2,DDIT4,EDN1,EFNA1,EPHB1,F3,FGF2,HGF,HK2,ICAM1,ID3,IL6,JUNB,MMP1,MXI1,PECAM1,RELA,SERPINE1,STAT3,TNFRSF1A	897 (31)
ALL	valproic acid		chemical drug	Inhibited	-2.015	0.00197	ABCD2,ABCG1,ANK3,ATF4,B4GALT1,BCL2L1,BDNF,C8orf44-SGK3/SGK3,CCL2,CCND2,CD151,CD209,CD44,CD83,CDKN1A,CH25H,CITED4,CRHR1,CYP1B1,CYP39A1,CYP4A11,CYP51A1,DHCR7,DPP10,EDN1,ERN1,ETV6,FABP6,FAM107A,FAM135B,FRMD6,GADD45B,GAP43,GINS3,GLUL,GRM7,HMOX1,HSD3B7,ICAM1,IDS,IL1RL1,IL6,ING1,KIT,LBR,LMO1,mir-34,MMP1,MVK,NCR3LG1,NEFM,OSBPL5,PDIA6,PNPLA2,PPP2R2C,PPRC1,PRKCZ,PSME4,PXN,RARA,RERG,RHOBTB3,RUNX3,SERP1,SER…	1044 (32)
ALL	tempol		chemical drug	Inhibited	-2.051	0.00209	BCL2L1,CXCL2,CXCL8,F3,ICAM1,NOS1,RELA,SERPINE1,SGK1,SOD2,TP53	814 (27)
ALL	ATG16L1		enzyme	Inhibited	-2.2	0.00214	CXCL2,IL1B,IL6,NFKBIA,SOD2	971 (37)
ALL	STK17A		kinase	Inhibited	-2.213	0.00214	CCS,GSTO1,MT1M,MT1X,SOD2
ALL	PER1	1.017	other	Inhibited	-2.425	0.00216	ALAS2,AVP,DBP,NKX3-1,PER1,PRL,SLC12A3,WNK4	901 (35)
ALL	N-acetyl-L-cysteine		chemical drug	Inhibited	-4.637	0.00228	ABCB1,ACTA1,ADM,ATF4,ATP1A3,BCL2A1,BCL2L1,CASP4,CCL2,CCL20,CCND2,CDKN1A,COL1A1,CXCL8,EDN1,FBXO32,FGF2,FOXO3,HAMP,HMOX1,ICAM1,IL1B,IL2RA,IL6,ITGA4,OSGIN1,PLAUR,PPRC1,RELA,RHOB,SERPINE1,SLC12A1,SLC2A4,SNAI1,SNCA,SOD2,TNC,TNFRSF10B,TP53	835 (31)
ALL	MDM4		enzyme	Inhibited	-2.362	0.00244	CDKN1A,ITGB4,LGALS3,MDM2,SOD2,TP53,VIM	942 (40)
ALL	herbimycin		chemical - kinase inhibitor	Inhibited	-2.571	0.00249	BCL2L1,CCND3,CXCL8,ICAM1,IL1B,IL2RA,IL6,IRS1,JUNB,MMP1,SERPINE1,SOD2,TNFRSF1A	968 (36)
ALL	TOPBP1		other	Inhibited	-2.438	0.00252	ABL1,CDKN1A,GADD45A,HIC1,IGFBP3,MDM2	871 (30)
ALL	pyridoxamine		chemical - endogenous mammalian	Inhibited	-2	0.00263	CRP,CXCL8,IL6,SERPINE1
ALL	genistein		chemical drug	Inhibited	-2.174	0.00302	ACAN,ACE,ADM,ALDH5A1,ANGPTL4,ATP6V0A4,ATP6V1A,ATP6V1B1,BCL2L1,BCL3,BDNF,BIRC7,BTG3,C17orf75,CCL2,CCNB1,CD44,CDKN1A,COL1A1,CX3CR1,CXCL12,CXCL2,CXCL6,CXCL8,CXCR3,DNASE2B,DNMT1,EPHA8,EXTL2,F3,FCGR2B,GBA,GDF15,GLCE,GLI1,GUCY1B3,HCST,HMOX1,ICAM1,IL1B,IL6,IRF7,JUNB,JUND,MAL2,MMP1,NCOR1,NME7,NOX1,PER1,PIM1,PLCXD3,PLK3,RELA,RPH3A,SERPINE1,SHBG,SIGLEC10,SLC11A1,SLC1A5,SOCS1,SOD2,SPHK1,TFEB,TGFB3,TP53,TYR	1009 (34)
ALL	Nr1h		group	Inhibited	-2.291	0.00305	ABCA1,ABCD2,ABCG1,ACACB,ACE,ALDH1A2,APOD,BCL3,C2,CCND2,CLEC4E,CSF1,CXCL1,CXCL8,ECE1,EDN1,GGT5,HCK,HLA-DOB,IL1B,IL6,NFKB2,PML,PTGES,RUNX3,SBNO2,SFRP1,SLC2A4,TP53,ZBTB16	1050 (47)
ALL	baicalein		chemical - endogenous non-mammalian	Inhibited	-2.266	0.00326	ABCB1,BCL2L1,CCL2,CCNB1,CCND3,CXCL8,HMOX1,ICAM1,IL6,MMP1,PTTG1,TYR	974 (37)
ALL	GLIS2	0.96	transcription regulator	Inhibited	-2.646	0.00358	COL1A1,LTBP2,MGP,SERPINE1,SNAI1,SNAI2,VIM	918 (35)
ALL	NEUROG1		transcription regulator	Inhibited	-2.5	0.00396	C1S,CCND2,CEMIP,COL3A1,CXCL1,FGF9,GAS2,GFPT2,IL6,LGR5,LRRN3,MEST,SLC43A3,SQOR,TACR1,TMEFF2	655 (16)
ALL	PIAS4		transcription regulator	Inhibited	-2.236	0.00396	ALB,CXCL2,IL1B,IRF1,PDK4,SERPINE1	987 (42)
ALL	mir-515		microrna	Inhibited	-2.421	0.00396	ANGPTL4,CD44,CXCL8,IL6,RELA,SERPINE1	874 (27)
ALL	3-aminobenzamide		chemical toxicant	Inhibited	-2.423	0.00396	CDKN1A,CXCL1,ICAM1,IL1B,MDM2,TP53	912 (34)
ALL	EGLN		group	Inhibited	-2.4	0.00486	ADM,CNFN,DHRS13,DYRK4,EIF4EBP1,FABP6,FOSL2,FTL,HK2,MAP3K8,PGAM1,PYGL,RAB20,RNF122,RRAGD,SOX9,STC1,TH,VKORC1,ZNF337,ZNF511	737 (21)
ALL	JAG2	-0.442	growth factor	Inhibited	-2.164	0.00531	AIMP1,BCL6,CCL20,CCL26,CEBPB,CXCL1,CXCL6,IL1B,IL1R1,IL6,MMP1
ALL	diphenyleneiodonium		chemical reagent	Inhibited	-3.661	0.00587	CCL2,COL1A1,CXCL2,CXCL8,F3,HMOX1,HSF1,IL1B,IL6,NOX1,RELA,SERPINE1,SOD2,TIMP1	899 (28)
ALL	vitamin E		chemical drug	Inhibited	-2.906	0.00614	ACAN,ACTA1,ATP1A3,BCL2L1,CCL2,CD44,CDKN1A,F3,IL1B,KLF6,NFIL3,NOS1,PVALB,SERPINE1,TNFRSF1A	947 (32)
ALL	APC		enzyme	Inhibited	-2.802	0.00692	CCND2,CD44,CDKN1A,CHGB,CHRNA7,CXCL12,CXCL2,DHRS9,EDN1,FABP6,HAMP,HK2,ID3,IL6,LGR5,PDK2,PDK4,PPARD,PRKCZ,SGK1,SNAI1,SNAI2,SOX9,TIMP1,TNFRSF12A	869 (37)
ALL	dipyridamole		chemical drug	Inhibited	-2.236	0.00701	BCL2L1,BDNF,CCL2,HMOX1,IL6,TIMP1,TP53	988 (46)
ALL	miR-31-5p (and other miRNAs w/seed GGCAAGA)		mature microrna	Inhibited	-2.606	0.00701	CXCL1,CXCL8,IL1B,KRT16,KRT17,LATS2,STK40
ALL	JAK inhibitor I		chemical - kinase inhibitor	Inhibited	-2.804	0.00738	BCL2L1,CCL26,CCND2,CXCL1,CXCL2,CXCL6,SGK1,TIMP1	873 (31)
ALL	rimonabant		chemical drug	Inhibited	-2.813	0.00738	CXCL8,FGF2,IL1B,IL6,NGF,SERPINE1,TP53,TYR	937 (31)
ALL	ABCB4		transporter	Inhibited	-2.438	0.00923	ABCD2,CCL20,COL1A1,COL4A1,LGALS3,NFKB2,PDGFA,SERPINE1,TIMP1
ALL	tosylphenylalanyl chloromethyl ketone		chemical - protease inhibitor	Inhibited	-2.056	0.00943	BAK1,CCL2,CXCL2,CXCL8,ICAM1,IL6,NFKBIB	932 (28)
ALL	EFNA1	1.647	other	Inhibited	-2.028	0.00967	ACHE,BACH1,DUSP6,EPHA2,EPHA3,ETV5,FABP5,FOSL1,HERC6,IL2RA,IRF7,ITGB4,PXN,SOX9,SRY	902 (23)
ALL	PPP2R5C		other	Inhibited	-2.449	0.0119	BCL2A1,BCL2L1,BCL3,CXCL8,RELB,TNFAIP3
ALL	ANXA2	1.039	other	Inhibited	-2.008	0.0141	CDKN1A,GADD45A,IGFBP3,IL6,MDM2,MMP1,SESN1,TNFRSF10B,TP53
ALL	HLX		transcription regulator	Inhibited	-2.952	0.0141	AREG,CCNB1,CD44,CXCL8,CYP1B1,GDF15,ICAM1,IL4R,PRDM1
ALL	miR-155-5p (miRNAs w/seed UAAUGCU)		mature microrna	Inhibited	-2.285	0.0144	BACH1,CBFB,CCL20,CD209,CEBPB,CXCL1,CXCL2,CXCL8,CYP51A1,FADS1,HSDL1,IL1B,IL6,MAFB,MATR3,MEIS1,MSH2,PELI1,PHC2,RAB23,RAB27B,RAB34,RCN2,SERPINE1,SLA,SOCS1,TACSTD2,TM6SF1,TRIM32
ALL	SPDEF		transcription regulator	Inhibited	-2.758	0.0146	CDKN1A,COL1A1,COL4A1,COL4A2,COL6A3,CXCL8,FOXJ1,ITGA5,PLAUR,SERPINE1,SMAD3,SNAI2,TNC,VASP,VIM
ALL	DICER1		enzyme	Inhibited	-2.107	0.0152	AFP,AGO2,AGRP,ANGPT2,ANGPTL4,APOD,ARID3A,AVP,AXL,BDNF,C10orf10,CCND2,CD44,CDKN1A,CGA,CXCL8,EGR3,EPHA3,FCGR2A,GNG2,ICAM1,ID3,IL18R1,IL1B,IL2RA,ITGA4,ITGA5,mir-34,MT2A,NEFH,PITX2,RBFOX1,RET,RFTN1,RGCC,RUNX1,SERPINA1,SERPINE1,SERTAD4,SOCS3,SYNPO,TM4SF1,TP53,TRPC3,VIM,ZC3HAV1L
ALL	NUMB		other	Inhibited	-2.213	0.016	BCL2L1,CCNB1,CDKN1A,IFI16,PROM1,TP53
ALL	TREM2		transmembrane receptor	Inhibited	-2.379	0.016	CX3CR1,CXCL2,IL1B,IL6,NFKBIA,TNFAIP3
ALL	IL4I1		enzyme	Inhibited	-2	0.0163	CCL2,CCL8,CXCL1,CXCL8
ALL	miR-133a-3p (and other miRNAs w/seed UUGGUCC)		mature microrna	Inhibited	-2.918	0.0168	CORO1C,FBN2,FTL,KLF15,KRT7,MALAT1,MSN,NFATC4,SLC2A4,SRF,TNFRSF10B,TPM4
ALL	INSIG1		other	Inhibited	-3.444	0.0195	ABCA1,ABCG1,ACACB,CLEC4E,CXCL2,CXCL6,CYP51A1,DHCR7,FABP4,FABP5,FADS1,IL6,IRS2,LCN2,MRC1,MVK,PLIN2,PTGES,S100A8,S100A9
ALL	SB-431542		chemical reagent	Inhibited	-2.056	0.0205	BGN,CD14,CD44,CGA,CHRM3,CLIC4,COL1A1,GADD45B,ID3,IL1R2,IL1RAP,MAFB,MSX2,PITX2,SCN7A,SERPINE1,SPSB1,STAT3,TNFRSF12A
ALL	SU6656		chemical toxicant	Inhibited	-2.36	0.0207	ADM,CSF1,GFPT2,IL1RL1,JUNB,NFIL3,NR4A2,PHLDA1,SOCS3
ALL	NLRP12		other	Inhibited	-2.37	0.0207	BCL3,CXCL12,CXCL2,CXCL6,CXCL8,ICAM1,IL1B,IL6,LY96
ALL	sulfasalazine		chemical drug	Inhibited	-2.159	0.021	BCL2L1,CXCL8,HP,ICAM1,IL1B,NFKBIA
ALL	TLX3		transcription regulator	Inhibited	-2.219	0.021	GABRA1,GABRB2,GALR1,GRIN3A,RET,SLC17A6
ALL	MNT		transcription regulator	Inhibited	-2.236	0.021	BCL6,CCND2,FBXO32,GADD45B,KLF6,TXNIP
ALL	SIN3A		transcription regulator	Inhibited	-2.236	0.0223	BCL6,BDNF,CCND2,FBXO32,GADD45B,INA,ING1,KLF6,MXI1,NEFH,S100A9,TP53BP1,TXNIP
ALL	MIR124		group	Inhibited	-2.168	0.0231	IL1B,IL6,RELA,SNAI2,SPHK1,STAT3,TP53,VIM
ALL	R-WIN 55,212		chemical reagent	Inhibited	-2.273	0.0231	CCND2,CDK2,CXCL8,E2F4,ICAM1,IL1B,IL6,TP53
ALL	10-nitrooleate		chemical - endogenous mammalian	Inhibited	-2.219	0.0274	CXCL8,ICAM1,IL6,PECAM1,RELA
ALL	CITED2		transcription regulator	Inhibited	-2.609	0.0279	ANGPTL4,CCL2,CXCL1,CXCL8,IL6,MMP1,PITX2,TNFAIP3
ALL	miR-125b-5p (and other miRNAs w/seed CCCUGAG)		mature microrna	Inhibited	-2.507	0.029	ARID3A,BAK1,BMPR1B,CBFB,CBLN2,CD44,DIO3,DUS1L,FAM19A1,H3F3A/H3F3B,HK2,ID3,IGFBP3,IL6R,PROM1,TENM2,TP53,VSIR
ALL	thioctic acid		chemical drug	Inhibited	-2.763	0.0295	AGER,ANGPT2,AVP,CCL2,CXCL8,FABP4,HMOX1,ICAM1,IL6,SOD2,TP53,TYR
ALL	mir-146		microrna	Inhibited	-2.243	0.0299	CCL2,CXCL8,IL1B,IL6,KIT,MTA2,RELA,RUNX1,SOCS1,WASF2
ALL	IL10RA		transmembrane receptor	Inhibited	-2.362	0.0307	ABCB1,ABCG1,ACSL1,CD1D,CLEC4E,CLEC4M,CLEC9A,CTH,DDIT4,EDN1,EGF,EHF,F13A1,FABP5,FADS3,FERMT1,FOXF1,GBP2,HEPACAM2,HGF,HSPA8,HTR7,IFI16,IL15RA,IL1B,IL6,IRF1,IRF7,KITLG,LCN2,LGALS12,LMO4,MLKL,MSRB1,NAMPT,NOD1,PCK1,PCOLCE,PDCD1,PYGL,RSAD2,SAMHD1,SECTM1,SLC16A3,SOCS3,ST3GAL6,STAT3,TGM2,TLR2
ALL	TRIB3	1.864	kinase	Inhibited	-2.646	0.0311	CTH,DDIT4,FABP4,GDF15,MTHFD2,STC2,TRIB3
ALL	mir-124		microrna	Inhibited	-2.407	0.0341	LHX2,PPP1R13L,PTBP1,RELA,SNAI2,STAT3
ALL	AZGP1		transporter	Inhibited	-2.418	0.0341	BCL2L1,CEBPB,FBXO32,HK2,ITGA5,VIM
ALL	nitrofen		chemical toxicant	Inhibited	-2.333	0.0344	AGTRAP,APLNR,CLIC4,RARA,RTN4,S1PR2,TGFB1I1,TGFB3,TGFBR3
ALL	2-amino-5-phosphonovaleric acid		chemical - other	Inhibited	-2.84	0.0346	ARC,ARID5A,ARMCX6,ATF4,BDNF,BTG3,DOK7,DUSP6,EGR3,FURIN,GADD45A,GADD45B,GADD45G,IFRD1,JUNB,KCNK6,NPAS4,NR4A2,NUDT4,PHLDA1,PLEKHO1,PLK3,RELB,RPS15A,TNFAIP3
ALL	GPX1		enzyme	Inhibited	-2.019	0.0346	ADGRE1,AGER,CD14,GLRX,ICAM1,IL6,RELA,SOD2,TNFRSF1A,TNFSF10
ALL	Atrial Natriuretic Peptide		group	Inhibited	-2	0.0351	AVP,EDN1,SERPINE1,TNC
ALL	astragalin		chemical - endogenous non-mammalian	Inhibited	-2	0.0351	ICAM1,IL1B,RELA,STAT3
ALL	nandrolone		chemical drug	Inhibited	-2	0.0351	HMOX1,IL6,MDM2,SOD2
ALL	TNFAIP3	1.103	enzyme	Inhibited	-2.356	0.0399	BCL2L1,CCL20,CSF1,CXCL8,ICAM1,IL1B,IL6,NFKBIA,SOCS3,TNFAIP3
ALL	miR-1-3p (and other miRNAs w/seed GGAAUGU)		mature microrna	Inhibited	-2.513	0.0427	ANKRD29,ANP32B,ANXA2,AXL,BDNF,CDCP1,CDK14,CHSY1,CNN3,CORO1C,H3F3A/H3F3B,INPP5F,ISY1,ITGB4,KIF2A,LRRC8A,MTHFD2,NETO2,PIM1,PLEKHB2,PLEKHG2,PNP,POLA2,PTBP1,SDC4,SERP1,SH3PXD2B,SPHK1,TAGLN2,TPM2,TPM4,UST
ALL	AMPK		complex	Inhibited	-2.123	0.0448	ACE,CCL2,CCNB1,CCND2,CDKN1A,CXCL12,CXCL8,FBXO32,FOXO3,HAMP,HMOX1,IDH3A,IL6,MSTN,PCK1,SERPINE1,SLC2A4,SLC6A8,SNAI1,TP53,VIM
ALL	mir-25		microrna	Inhibited	-2.032	0.0453	CDKN1A,GADD45A,HNF1B,IL6,ITGA5,MDM2,TP53
ALL	IL27RA		transmembrane receptor	Inhibited	-2.219	0.0464	BCL6,CD44,EBI3,IL1B,IL2RA,IL6,PRDM1,SOCS3
ALL	HOXB13		transcription regulator	Inhibited	-2.646	0.0537	CDKN1A,EPHA5,EPHA7,LRRN1,NFKBIA,SEMA3A,SLC30A10
ALL	losartan potassium		chemical drug	Inhibited	-2.694	0.0553	ACE,ATF4,COL1A1,COL3A1,CREM,CXCL8,EDN1,EGF,F3,IL1B,IL6,KL,NOS1,PDGFA,SERPINE1,SOCS3,TGFB3,TH,TIMP1
ALL	PTPN11		phosphatase	Inhibited	-2.201	0.0566	BCL2L1,CD14,CDKN1A,CHRNE,CSF1,CXCL8,IL6,KIT,MDM2,PIM1,PLAUR,SOCS3,TP53
ALL	GFI1B		transcription regulator	Inhibited	-2.187	0.0576	BCL2L1,CDKN1A,SOCS1,SOCS3,TGFBR3
ALL	LYN		kinase	Inhibited	-2.584	0.0607	BAK1,BCL2A1,BDNF,CDKN1A,CSF1,FCGR2B,IL1B,IL5RA,IL6,MCM3AP,NFKB2,SOCS1,SOCS3,SPHK1,TGFB3
ALL	CBX7		other	Inhibited	-2.236	0.0707	AREG,CXCL8,CYP1B1,GDF15,PRDM1
ALL	KDM1A		enzyme	Inhibited	-2.208	0.0774	AFP,ATP6V0E2,CCND2,CDKN1A,DDR2,HBB,IGFBP4,PROM1,RIN1,SCN1A,SFRP1,SNAP25,STEAP3,TM4SF1
ALL	Ptprd		phosphatase	Inhibited	-2	0.0794	CCL2,CDKN1A,CEBPD,GADD45G
ALL	PP1		chemical - kinase inhibitor	Inhibited	-2.158	0.0815	ANGPT2,BCL2L1,CCND2,CDK2,CGA,CXCL8,HMOX1,IL1B
ALL	amlodipine		chemical drug	Inhibited	-2	0.0984	ACTA1,ANXA2,COL1A1,EDN1
ALL	FBN1		other	Inhibited	-2.219	0.101	COL3A1,COL4A2,COL6A3,MMP1,SERPINE1
ALL	let-7a-5p (and other miRNAs w/seed GAGGUAG)		mature microrna	Inhibited	-2.739	0.105	ADGRG1,BCL2L1,CALCOCO2,CCND2,COL1A1,COL24A1,COL3A1,DRD3,DUSP23,HBA1/HBA2,HMOX1,IFRD1,IPO4,ITGA4,KCNJ16,PRDM1,PRIM1,RHOB,RRP8,SMOX,STAT3,TPM2,TRMT1,VIM
ALL	ZC3H12A	1.797	enzyme	Inhibited	-2.38	0.115	BECN1,CCL2,IL1B,IL6,TNFRSF1B,TNFRSF4
ALL	miR-146a-5p (and other miRNAs w/seed GAGAACU)		mature microrna	Inhibited	-3.214	0.115	ATOH8,CAMP,CCL2,CCL8,CD1D,CRP,CXCL8,IL1R1,IL1RAP,MTA2,NFKBIA,PLEKHA4,RELA,S100A12,SYT1
ALL	bosentan		chemical drug	Inhibited	-2.169	0.119	EDN1,F3,ICAM1,MSN,PXN
ALL	BCL3	2.305	transcription regulator	Inhibited	-2.18	0.129	ACADM,CAMP,CXCL8,ICAM1,IL1B,IRF1,PDK4,PLAUR
ALL	ritonavir		chemical drug	Inhibited	-2.619	0.13	ABCB1,ARHGEF19,BCL2L1,BMP1,CCDC74B,CCND2,CRYAB,CXCL8,DHCR7,FABP4,GBP2,ICAM1,IFRD1,IL1B,IL6,KITLG,MVK,PFAS,SLC39A10,SPOCD1,TSC22D3
ALL	miR-29b-3p (and other miRNAs w/seed AGCACCA)		mature microrna	Inhibited	-3.269	0.146	COL1A1,COL3A1,COL4A1,COL4A2,KCTD3,LOXL2,NASP,TDG,TGFB3,TNFAIP3,TP53
ALL	MAX		transcription regulator	Inhibited	-2.041	0.174	BCL6,CCNB1,CCND2,CDKN1A,EDN1,FBXO32,FTH1,GADD45A,GADD45B,HAMP,HK2,KLF6,LRRN3,TXNIP
ALL	mir-122		microrna	Inhibited	-3.21	0.174	BCAT2,CDC42BPB,CLIC4,FBLIM1,FOSL2,IL6,MTHFD2,PTPN1,PXN,SH3GL1,SLC1A5,TGM2,VIM,WARS
ALL	PTPN6		phosphatase	Inhibited	-2.057	0.187	BCL2L1,CD44,CXCL8,IL1B,IL6,IRF1,TIMP1
ALL	RAE1		other	Inhibited	-2	0.191	CDKN1A,ING1,SIAH1,TP53
ALL	mir-17		microrna	Inhibited	-2.394	0.249	ABCA1,CDKN1A,FGF9,MAP2K3,MAPK9,MDM2,RUNX1,STAT3,TXNIP
ALL	lenalidomide		chemical drug	Inhibited	-2.294	0.253	BEST3,C10orf10,CEBPB,CTTNBP2,DTNA,EXTL2,GABRB2,GALNT18,HILPDA,LRRC8B,MB,NEK6,NETO2,PCBP2,PNP,PTPRM,RGS16,RRP1B,SLC7A2,SNHG3,SNRPN,TNFRSF10B,VIM,WDR4,WNT4
ALL	LONP1		peptidase	Inhibited	-2	0.274	ANXA2,GPT2,IDH3A,MTHFD2,NDUFA11,PFN1,PGAM1,S100A11,SOD2,TRAP1
ALL	pyridaben		chemical toxicant	Inhibited	-2.121	0.347	ADAM22,C9orf116,CEBPD,DGKI,KCNA2,NFAT5,UNC13C,UTP14C
ALL	TLX1		transcription regulator	Inhibited	-2	0.359	GABRA1,GABRB2,GALR1,GRIN3A
ALL	picrotoxin		chemical toxicant	Inhibited	-2	0.417	ADRA2A,CCKAR,CHRM3,HTR6
ALL	miR-17-5p (and other miRNAs w/seed AAAGUGC)		mature microrna	Inhibited	-2.764	0.462	CCND2,CDKN1A,CXCL8,RHOC,RUNX1,STAT3,TXNIP,VIM
ALL	miR-34a-5p (and other miRNAs w/seed GGCAGUG)		mature microrna	Inhibited	-2.007	0.465	AHCYL1,AXL,CDKN1A,GRM7,ICAM1,TP53,WISP2
ALL	NR0B2		ligand-dependent nuclear receptor	Inhibited	-2.184	0.531	ABCA1,ACADM,APOM,CDKN1A,CYP51A1,PCK1,PDK4,SERPINE1,TIMP1
ALL	miR-27a-3p (and other miRNAs w/seed UCACAGU)		mature microrna	Inhibited	-2.191	0.542	CYP1B1,IFI16,PXN,RUNX1,SMAD3
ALL	ASXL1		transcription regulator	Inhibited	-2	1	HK2,KLF15,SERPINE1,SLC2A4
ALL	ABCB6		transporter	Inhibited	-2.183	1	ALAS2,CYP39A1,CYP4A11,SLC25A37,SLC25A39
ALL	ITGB2		transmembrane receptor	Inhibited	-2.186	1	BCL2A1,CXCL2,GADD45B,IL6,ITGA4
ALL	EPHB6		kinase	Inhibited	-2.236	1	FKBP5,IL6,mir-34,TRIB1,TRIB3
ALL	chromium		chemical drug	Inhibited	-2.236	1	ABHD4,CDK2AP2,CXCL8,ERCC5,STX5
