# Supplementary material for: A Transcriptomic Signature of the Hypothalamic Response to Fasting and BDNF Deficiency in Prader-Willi Syndrome
Source: Cell Rep. 2018 Mar 5;22(13):3401–8. doi: 10.1016/j.celrep.2018.03.018 (PMC5896230; doi:10.1016/j.celrep.2018.03.018)
Supplement: Table S3. List of Potential SNORD116 Targets Generated Using Software snoTARGET (Bazeley et al., 2008), Related to Figure 4 [file mmc4.xlsx]

## Sheet: Table S3
Table S3. List of potential SNORD116 targets generated using software snoTarget (Bazeley 2008).
Gene name	Binding sites(N)	Exon/Intron binding	Number of SNORD116 members recognising the gene	Location of TARGET site	Mean Free Energy (MFE), kcal/mol
PARD3B	1	I	2	intronic	-29.3
SMEK1	1	E	1	exonic	-29.2
LTN1	1	I	2	intronic	-29.1
SLC25A44	2	E+I	1	exonic and intronic	-29.1
UNC93B1	1	I	2	intronic	-28.8
LY6K	1	E	1	exonic	-28.7
EVL	1	I	2	intronic	-28.6
IFFO1	1	I	2	intronic	-28.6
SLC4A3	1	E	1	exonic	-28.5
AKAP9	2	I	2	intronic	-28.3
FHAD1	1	I	2	intronic	-28.3
MYO7A	1	I	1	intronic	-28.3
CSNK1D	1	I	6	intronic	-28.2
CYP26C1	1	I	1	intronic	-28.2
SCN1B	2	E+I	1	exonic and intronic	-28.2
CDH4	3	I	3	intronic	-28.1
NPIPL1	1	I	2	intronic	-28.1
ADAMTSL2	1	I	2	intronic	-28
CPNE2	1	I	2	intronic	-28
PADI3	1	I	2	intronic	-28
KIF5A	1	I	2	intronic	-27.9
LOC442279	3	E+I	2	exonic and intronic	-27.9
PRR8	1	I	2	intronic	-27.9
BCO1	1	E	9	exonic	-27.8
CHST9	1	I	1	intronic	-27.7
CPSF3	1	I	2	intronic	-27.7
SETD3	1	I	2	intronic	-27.7
ARHGEF11	1	I	10	intronic	-27.6
COLEC12	1	I	2	intronic	-27.6
GHRHR	1	E	2	exonic	-27.6
HS6ST1	1	I	6	intronic	-27.6
PDE7B	1	I	2	intronic	-27.6
WARS2	1	I	2	intronic	-27.6
CCSER1	2	I	3	intronic	-27.4
GTPBP3	1	E	1	exonic	-27.3
MSRA	1	I	1	intronic	-27.3
WWOX	1	I	3	intronic	-27.3
LAMP2	1	I	2	intronic	-27.2
PRKCZ	2	I	3	intronic	-27.2
USP48	1	I	2	intronic	-27.2
CLPB	1	I	1	intronic	-27.1
DSCAML1	1	I	1	intronic	-27.1
DUSP27	1	E	9	exonic	-27.1
PEBP4	1	I	7	intronic	-27.1
TMPRSS2	1	I	2	intronic	-27.1
AGBL4	1	I	3	intronic	-27
SLC2A7	1	I	3	intronic	-27
SYT2	1	I	1	intronic	-27
TENM1	1	I	2	intronic	-27
UNC5D	1	I	2	intronic	-27
ELMO1	1	I	2	intronic	-26.9
FHIT	1	I	2	intronic	-26.9
SUMF1	1	I	2	intronic	-26.9
ZEB2	1	E	1	exonic	-26.9
CAMK1D	2	I	5	intronic	-26.8
EPHB2	1	I	1	intronic	-26.8
NEURL1	1	I	1	intronic	-26.8
CSMD1	1	I	2	intronic	-26.7
DUSP4	2	I	2	intronic	-26.7
LRP8	1	I	2	intronic	-26.7
STK10	2	I	2	intronic	-26.7
NCAM1	1	E	1	exonic	-26.6
TEP1	1	I	2	intronic	-26.6
ANKS1B	2	I	3	intronic	-26.5
ARHGAP35	1	I	1	intronic	-26.5
COL22A1	1	I	2	intronic	-26.5
FAM129A	1	I	1	intronic	-26.5
GOT1	1	I	1	intronic	-26.5
GSR	1	I	1	intronic	-26.5
JAKMIP2	1	I	2	intronic	-26.5
LARGE	1	I	2	intronic	-26.5
LOC388922	1	I	2	intronic	-26.5
LOC441076	1	I	1	intronic	-26.5
NCOR2	3	I	3	intronic	-26.5
PKHD1	1	I	1	intronic	-26.5
PLXNA4	3	I	9	intronic	-26.5
PPP2R3C	1	I	1	intronic	-26.5
ZMIZ1	1	I	2	intronic	-26.5
ZNF833P	1	I	9	intronic	-26.5
LRRC1	1	I	1	intronic	-26.49
ASB5	1	I	1	intronic	-26.4
ATXN7	1	I	2	intronic	-26.4
BAZ1A	1	I	1	intronic	-26.4
DBNDD1	1	I	2	intronic	-26.4
DENND1A	2	I	3	intronic	-26.4
EXOC3	1	I	2	intronic	-26.4
FAAH2	1	I	1	intronic	-26.4
HS6ST2	1	I	1	intronic	-26.4
NELL2	1	I	1	intronic	-26.4
NUBPL	1	I	2	intronic	-26.4
OSBPL3	1	I	1	intronic	-26.4
PAK7	1	I	1	intronic	-26.4
PDE11A	1	I	1	intronic	-26.4
PRDM9	1	E+I	3	exonic and intronic	-26.4
RASSF1	1	E	1	exonic	-26.4
SLC24A2	1	I	2	intronic	-26.4
STPG2	1	I	1	intronic	-26.4
VWDE	1	I	1	intronic	-26.4
ACBD6	1	I	1	intronic	-26.3
ACOT12	1	I	1	intronic	-26.3
ADAM9	1	I	1	intronic	-26.3
AKAP13	1	I	1	intronic	-26.3
APOOL	1	I	1	intronic	-26.3
ATP9B	1	I	1	intronic	-26.3
BMP8A	1	E	2	exonic	-26.3
C12orf42	2	I	2	intronic	-26.3
CD36FAT1	1	I	1	intronic	-26.3
CDH18	2	I	1	intronic	-26.3
CNTNAP2	1	I	1	intronic	-26.3
DENND1B	1	I	1	intronic	-26.3
DIAPH1	2	E+I	1	exonic and intronic	-26.3
DMD	1	I	1	intronic	-26.3
DOCK8	1	I	1	intronic	-26.3
DPYSL3	1	I	1	intronic	-26.3
GPC5	2	I	1	intronic	-26.3
GUCY1A2	1	I	1	intronic	-26.3
HMCN1	1	I	2	intronic	-26.3
INTS4	1	I	1	intronic	-26.3
ITGA1	1	I	1	intronic	-26.3
KCNB2	1	I	1	intronic	-26.3
KCNIP4	1	I	1	intronic	-26.3
KCNMA1	2	I	1	intronic	-26.3
LOC154092	1	I	1	intronic	-26.3
LOC440962	1	I	1	intronic	-26.3
MATN3	1	I	1	intronic	-26.3
MBOAT2	1	I	1	intronic	-26.3
MERTK	1	I	1	intronic	-26.3
NELL1	1	I	1	intronic	-26.3
OR2AK2	1	I	1	intronic	-26.3
PAK3	1	I	1	intronic	-26.3
PDE4B	1	I	1	intronic	-26.3
PHEX	1	I	1	intronic	-26.3
PTPRD	1	I	1	intronic	-26.3
RAB3GAP2	1	I	1	intronic	-26.3
RFX7	1	I	1	intronic	-26.3
RHOT1	1	I	1	intronic	-26.3
RIPK4	1	I	2	intronic	-26.3
ROBO1	2	I	1	intronic	-26.3
SCHIP1	1	I	1	intronic	-26.3
SCTR	1	I	1	intronic	-26.3
SEC31A	1	I	1	intronic	-26.3
SLC16A7	1	I	1	intronic	-26.3
SLC23A2	1	E	1	exonic	-26.3
SLC9B2	1	I	1	intronic	-26.3
SOX6	1	I	1	intronic	-26.3
TGFA	1	I	1	intronic	-26.3
UNC13C	1	I	1	intronic	-26.3
WDR1	3	I	3	intronic	-26.3
ASAP1	1	I	2	intronic	-26.2
DOT1L	1	I	2	intronic	-26.2
GBX1	1	E	1	exonic	-26.2
HNMT	1	I	2	intronic	-26.2
IL36B	1	I	2	intronic	-26.2
KCNH5	1	I	1	intronic	-26.2
KIAA0930	1	I	1	intronic	-26.2
MPC1L	1	E	2	exonic	-26.2
OSGIN1	1	I	1	intronic	-26.2
PTPN14	1	I	8	intronic	-26.2
SOX5	2	I	3	intronic	-26.2
SULT1E1	1	I	2	intronic	-26.2
TCN2	1	E	1	exonic	-26.2
ZNF317	1	I	2	intronic	-26.2
AATF	1	E	2	exonic	-26.1
ADD2	1	I	1	intronic	-26.1
AJAP1	1	I	1	intronic	-26.1
ALK	1	I	1	intronic	-26.1
C20ORF26	1	I	1	intronic	-26.1
CCDC148	1	I	1	intronic	-26.1
CYCSP4	1	I	5	intronic	-26.1
DENND2A	1	I	7	intronic	-26.1
FCHSD2	2	I	1	intronic	-26.1
GABRG3	1	I	1	intronic	-26.1
GNPTAB	1	I	2	intronic	-26.1
LEPR	2	I	2	intronic	-26.1
LHFPL3	1	I	1	intronic	-26.1
LOC441496	1	I	1	intronic	-26.1
ME3	1	I	1	intronic	-26.1
NID1	1	I	3	intronic	-26.1
OPCML	1	I	1	intronic	-26.1
PPP1R12B	1	I	5	intronic	-26.1
PPP1R2B	1	I	2	intronic	-26.1
PTPRT	1	I	1	intronic	-26.1
PTPRU	2	I	2	intronic	-26.1
RALGAPA2	1	I	1	intronic	-26.1
SCAMP1	1	I	1	intronic	-26.1
SLC35F3	1	I	1	intronic	-26.1
SNTB1	1	I	2	intronic	-26.1
SPTA1	1	I	1	intronic	-26.1
STAT4	1	I	3	intronic	-26.1
TG	1	I	1	intronic	-26.1
WDR11	1	I	1	intronic	-26.1
BAHCC1	1	I	1	intronic	-26
CAMKMT	1	I	4	intronic	-26
CLN6	1	I	1	intronic	-26
EPHB1	2	I	7	intronic	-26
FTSJ3	1	E	1	exonic	-26
LOC440977	1	I	7	intronic	-26
MICALCL	1	I	1	intronic	-26
SLCO4A1	1	I	1	intronic	-26
SULT4A1	1	I	1	intronic	-26
ANK1	1	I	1	intronic	-25.9
ANKRD11	3	E+I	5	exonic and intronic	-25.9
ANO1	1	I	1	intronic	-25.9
COL11A1	1	I	1	intronic	-25.9
LOC387934	1	I	2	intronic	-25.9
LOC441761	1	I	1	intronic	-25.9
LPGAT1	1	I	1	intronic	-25.9
MAP4	1	E	2	exonic	-25.9
MTSS1	1	I	2	intronic	-25.9
MYT1L	1	I	2	intronic	-25.9
NDE1	1	I	2	intronic	-25.9
POLN	1	I	1	intronic	-25.9
RPS6KA2	4	I	3	intronic	-25.9
RTF1	1	I	3	intronic	-25.9
TOX2	1	I	2	intronic	-25.9
VIPR2	3	I	1	intronic	-25.9
ARSH	1	I	1	intronic	-25.8
BID	2	I	1	intronic	-25.8
CACNB2	1	I	1	intronic	-25.8
CCDC129	1	I	2	intronic	-25.8
DOCK1	1	I	1	intronic	-25.8
GFRA1	2	I	1	intronic	-25.8
HPN	1	I	1	intronic	-25.8
HSF1	1	I	2	intronic	-25.8
OSCP1	1	I	1	intronic	-25.8
RARB	1	I	2	intronic	-25.8
RFX1	1	I	1	intronic	-25.8
TMPRSS5	1	I	1	intronic	-25.8
WDR7	2	I	2	intronic	-25.8
ADARB1	2	E+I	1	exonic and intronic	-25.7
ADRA1A	1	I	5	intronic	-25.7
ANK2	1	I	1	intronic	-25.7
CORO7	1	E	4	exonic	-25.7
ETFB	1	I	2	intronic	-25.7
EVC	1	I	2	intronic	-25.7
HD	1	I	1	intronic	-25.7
KCNJ6	1	I	1	intronic	-25.7
PTPRN2	2	I	2	intronic	-25.7
ST14	1	I	1	intronic	-25.7
SEPT9	4	I	3	intronic	-25.6
ARAP2	1	I	1	intronic	-25.6
BAI3	1	I	1	intronic	-25.6
BAP1	1	E	1	exonic	-25.6
BRF1	1	I	1	intronic	-25.6
CAMTA1	1	I	3	intronic	-25.6
CAPN11	1	I	1	intronic	-25.6
CHRNA7	1	I	1	intronic	-25.6
CYB5R4	1	I	1	intronic	-25.6
DEPDC1B	1	E	9	exonic	-25.6
DNAJB6	1	I	2	intronic	-25.6
DPP10	1	I	1	intronic	-25.6
EYS	1	I	1	intronic	-25.6
FBLN1	1	I	1	intronic	-25.6
GABRA3	1	E	2	exonic	-25.6
GPM6A	1	I	1	intronic	-25.6
IMMP2L	1	I	1	intronic	-25.6
IPO11	1	I	2	intronic	-25.6
JAKMIP1	2	I	1	intronic	-25.6
JAKMIP3	1	I	1	intronic	-25.6
LMNB2	1	I	1	intronic	-25.6
LOC148766	1	I	3	intronic	-25.6
LOC284611	1	I	1	intronic	-25.6
LOC441249	1	I	1	intronic	-25.6
LRP1	1	I	1	intronic	-25.6
LRRC6	1	I	2	intronic	-25.6
MTM1	1	I	7	intronic	-25.6
NCALD	1	I	1	intronic	-25.6
NUP214	1	I	1	intronic	-25.6
PLEKHG1	1	I	1	intronic	-25.6
PRELID2	2	I	2	intronic	-25.6
RBM26	1	I	2	intronic	-25.6
RP1L1	1	I	1	intronic	-25.6
SAMD8	1	I	2	intronic	-25.6
SNCA	1	I	2	intronic	-25.6
TEX11	1	I	1	intronic	-25.6
THRB	1	I	1	intronic	-25.6
TSSC1	10	I	2	intronic	-25.6
CACNA2D2	1	I	2	intronic	-25.5
CEP72	1	I	1	intronic	-25.5
EEPD1	1	I	2	intronic	-25.5
GNAO1	1	I	1	intronic	-25.5
KLRC3	1	I	1	intronic	-25.5
LINC00478	1	I	1	intronic	-25.5
MFSD12	1	I	4	intronic	-25.5
NIM1K	1	I	1	intronic	-25.5
RIMBP2	2	I	3	intronic	-25.5
SNAP91	1	I	1	intronic	-25.5
SPOCK1	1	I	1	intronic	-25.5
WASH3P	1	I	1	intronic	-25.5
XRRA1	1	I	1	intronic	-25.5
ZFYVE26	1	E	1	exonic	-25.5
ADK	1	I	3	intronic	-25.4
CLRN1	1	I	1	intronic	-25.4
CNTN3	1	I	1	intronic	-25.4
DIDO1	1	I	2	intronic	-25.4
EFS	1	E	1	exonic	-25.4
EGFLAM	1	I	1	intronic	-25.4
FBXO9	1	I	1	intronic	-25.4
LOC402286	1	I	1	intronic	-25.4
PAX3	2	I	2	intronic	-25.4
PSD3	2	I	2	intronic	-25.4
ZDHHC14	1	I	2	intronic	-25.4
ZFYVE28	1	I	1	intronic	-25.4
AIG1	1	I	1	intronic	-25.3
BMS1	1	I	1	intronic	-25.3
C2orf48	1	I	1	intronic	-25.3
CACNA2D3	1	I	7	intronic	-25.3
GRK5	1	I	1	intronic	-25.3
HSPBP1	1	I	1	intronic	-25.3
HYDIN	1	I	1	intronic	-25.3
ITPK1	1	I	1	intronic	-25.3
KCNQ2	1	I	1	intronic	-25.3
LOC388526	2	I	1	intronic	-25.3
LOC390856	2	I	2	intronic	-25.3
LOC401164	1	I	1	intronic	-25.3
LOC440228	1	I	1	intronic	-25.3
MALRD1	1	E	3	exonic	-25.3
NRG3	1	I	1	intronic	-25.3
NUTM2D	1	E	3	exonic	-25.3
PKP1	1	I	1	intronic	-25.3
PLA2G7	1	I	1	intronic	-25.3
SLC7A9	1	E	5	exonic	-25.3
TLN2	1	I	1	intronic	-25.3
TNIP1	1	I	1	intronic	-25.3
BCAP31	1	I	1	intronic	-25.2
C10orf11	1	I	2	intronic	-25.2
CCBE1	1	I	2	intronic	-25.2
CNPY1	1	I	1	intronic	-25.2
CYB5R3	1	I	1	intronic	-25.2
GRIN2A	1	I	1	intronic	-25.2
KCNH2	1	I	1	intronic	-25.2
MTMR3	1	I	1	intronic	-25.2
MYOM2	1	I	1	intronic	-25.2
NPTN	1	I	3	intronic	-25.2
RERE	1	I	1	intronic	-25.2
SHC3	1	I	1	intronic	-25.2
CDH23	4	E+I	12	exonic and intronic	-25.1
CEP170	1	I	3	intronic	-25.1
EBF1	1	I	1	intronic	-25.1
ILKAP	1	I	2	intronic	-25.1
MPO	1	I	2	intronic	-25.1
NFASC	1	I	1	intronic	-25.1
RSRC1	1	I	1	intronic	-25.1
SYNE1	1	I	2	intronic	-25.1
TJP2	1	I	1	intronic	-25.1
AFAP1	1	I	5	intronic	-25
ANKHD1	1	I	1	exonic	-25
BPI	1	I	1	intronic	-25
CELF4	1	I	1	intronic	-25
DNAH9	1	I	1	intronic	-25
HIVEP3	1	I	1	intronic	-25
HS3ST4	1	I	1	intronic	-25
IL1R2	1	I	2	intronic	-25
INCENP	1	I	1	intronic	-25
KDM5B	1	I	1	intronic	-25
LOC442274	1	I	1	intronic	-25
LYN	1	I	1	intronic	-25
MAPT	1	I	1	intronic	-25
MYH14	1	I	1	intronic	-25
NDFIP2	1	I	1	intronic	-25
NEDD4L	1	I	1	intronic	-25
NPC1	1	I	1	intronic	-25
PGM2	1	I	1	intronic	-25
PRKAG2	1	I	1	intronic	-25
RET	2	I	1	intronic	-25
SLC45A3	1	I	1	intronic	-25
TAS1R2	2	I	3	intronic	-25
TFCP2L1	1	I	1	intronic	-25
UPF2	1	I	1	intronic	-25
UST	1	I	1	intronic	-25
VAV2	1	I	1	intronic	-25
C2ORF91	1	E	1	exonic	-24.9
C8ORF46	1	I	1	intronic	-24.9
CUX1	1	I	1	intronic	-24.9
FADS6	1	I	1	intronic	-24.9
LOC388429	1	I	1	intronic	-24.9
PADI1	1	I	1	intronic	-24.9
PARP1	1	I	1	intronic	-24.9
PTGIR	1	I	2	intronic	-24.9
SCNN1B	1	I	1	intronic	-24.9
ARHGAP20	1	I	10	intronic	-24.8
BACE2	1	I	1	intronic	-24.8
CCDC90B	1	I	1	intronic	-24.8
DPYD	1	I	1	intronic	-24.8
H6PD	1	I	1	intronic	-24.8
LCT	1	I	1	intronic	-24.8
LHPP	1	I	7	intronic	-24.8
LPHN3	1	I	1	intronic	-24.8
MAP2K5	1	I	1	intronic	-24.8
RYR2	1	I	1	intronic	-24.8
SGCZ	1	I	1	intronic	-24.8
SLC26A9	1	I	1	intronic	-24.8
SLC2A13	1	I	1	intronic	-24.8
TMEM241	1	I	2	intronic	-24.8
UBR3	1	I	1	intronic	-24.8
ZFHX3	1	I	1	intronic	-24.8
AMPH	1	I	1	intronic	-24.7
GPR137C	1	I	1	intronic	-24.7
HSF2BP	1	I	2	intronic	-24.7
LJFPL3	1	I	1	intronic	-24.7
LOC283177	1	I	1	intronic	-24.7
LRTM1	1	I	1	intronic	-24.7
MAMDC2	1	I	1	intronic	-24.7
PHF21B	1	I	1	intronic	-24.7
PPARGC1B	1	I	1	intronic	-24.7
PTPN22	1	E	1	exonic	-24.7
SRGAP2	1	I	1	intronic	-24.7
TCF4	2	I	2	intronic	-24.7
TNRC6A	1	I	1	intronic	-24.7
TRIM33	2	E+I	1	exonic and intronic	-24.7
C10ORF68	1	I	1	intronic	-24.6
CSNK2A2	1	I	1	intronic	-24.6
IKBIP	1	I	1	intronic	-24.6
LOC339529	1	I	1	intronic	-24.6
MARCKS	1	I	1	intronic	-24.6
MGST3	1	I	2	intronic	-24.6
PPFIA4	1	I	1	intronic	-24.6
PTPRE	1	I	1	intronic	-24.6
S100A16	1	I	1	intronic	-24.6
SEPT1	1	I	1	intronic	-24.5
AKT2	1	I	1	intronic	-24.5
CBLB	1	I	2	intronic	-24.5
ELAVL2	1	I	2	intronic	-24.5
GPC6	1	I	1	intronic	-24.5
NUTM2A	1	E	3	exonic	-24.5
PPP2R5C	1	I	1	intronic	-24.5
RUNX1	1	I	1	intronic	-24.5
SCYL1	1	I	1	intronic	-24.5
SEC23IP	1	I	1	intronic	-24.5
ST3GAL3	1	I	1	intronic	-24.5
TAF3	1	I	1	intronic	-24.5
TEX14	1	I	1	intronic	-24.5
UROC1	1	I	1	intronic	-24.5
ACOXL	1	I	1	intronic	-24.4
CLSTN2	1	I	6	intronic	-24.4
EED	1	I	1	intronic	-24.4
FCGR1B	1	E	4	exonic	-24.4
ME1	1	I	4	intronic	-24.4
NRXN1	1	I	10	intronic	-24.4
NRXN3	1	I	1	intronic	-24.4
RBFOX1	2	I	10	intronic	-24.4
UBE2E2	1	I	10	intronic	-24.4
UGGT2	1	I	4	intronic	-24.4
CDC25A	1	E	4	exonic	-24.3
CPNE8	1	I	2	intronic	-24.3
HPGDS	1	I	1	intronic	-24.3
LRRC8C	1	I	1	intronic	-24.3
MAST4	1	I	2	intronic	-24.3
MFSD6	1	I	2	intronic	-24.3
PIAS2	1	I	1	intronic	-24.3
PLOD2	1	I	1	intronic	-24.3
SNTG2	1	I	1	intronic	-24.3
ZAK	1	I	1	intronic	-24.3
ZNF385B	1	I	1	intronic	-24.3
APBA1	1	I	1	intronic	-24.2
CCNF	1	E	4	exonic	-24.2
DIXDC1	1	I	1	intronic	-24.2
EPC1	1	I	2	intronic	-24.2
INO80	1	I	1	intronic	-24.2
MAP3K6	1	I	2	intronic	-24.2
PRR16	1	I	2	intronic	-24.2
RCBTB1	1	I	1	intronic	-24.2
SH3GL3	1	I	1	intronic	-24.2
SHFM3	1	I	1	intronic	-24.2
SLC15A2	1	I	2	intronic	-24.2
SYCP1	1	I	1	intronic	-24.2
SYN2	1	I	2	intronic	-24.2
TSPAN9	1	I	1	intronic	-24.2
ADAMTS6	1	E	1	exonic	-24.1
ATP2B2	1	I	1	intronic	-24.1
CAST	1	I	1	intronic	-24.1
CMC1	1	I	1	intronic	-24.1
INPP4B	1	I	1	intronic	-24.1
KIAA0907	1	I	2	intronic	-24.1
LIMCH1	1	I	1	intronic	-24.1
PES1	1	E	1	exonic	-24.1
PGM5	1	I	1	intronic	-24.1
PLCB1	1	I	1	intronic	-24.1
RNPEP	1	I	1	intronic	-24.1
SLC12A5	1	I	2	intronic	-24.1
ANXA11	1	E	1	exonic	-24
ARHGAP42	1	I	1	intronic	-24
CADPS2	1	I	1	intronic	-24
COL25A1	1	I	1	intronic	-24
GRXCR1	1	I	1	intronic	-24
MLLT4	1	I	1	intronic	-24
SAMD5	1	I	1	intronic	-24
TUBGCP3	1	I	1	intronic	-24
XYLT1	1	I	2	intronic	-24
ABCC2	1	I	1	intronic	-23.9
CASC4	1	E	1	exonic	-23.9
RHOC	1	I	1	intronic	-23.9
BACE1	1	I	1	intronic	-23.8
LOC440916	1	I	1	intronic	-23.8
MSRB3	1	I	1	intronic	-23.8
NAV2	1	I	1	intronic	-23.8
PFN2	1	I	2	intronic	-23.7
LOC339351	1	I	1	intronic	-23.6
NANS	1	E	1	exonic	-23.6
NCKAP1	1	E	1	exonic	-23.6
PPP1R3E	1	I	1	intronic	-23.6
TUB	1	I	1	intronic	-23.6
UBA6	2	E+I	2	exonic and intronic	-23.6
C1orf21	1	I	1	intronic	-23.5
CACNA1D	1	I	1	intronic	-23.5
CCDC88C	1	I	1	intronic	-23.5
HEXA	1	I	2	intronic	-23.5
SLC25A37	1	I	1	intronic	-23.3
COG3	1	I	1	intronic	-23.2
PRKDC	1	I	6	intronic	-23.2
RB1	1	I	1	intronic	-23.1
RGS6	1	I	1	intronic	-23.1
FOXN3	1	I	1	intronic	-23
OTX2-AS1	1	E	1	exonic	-23
CEBPZ	1	E	3	exonic	-22.9
FMN2	1	I	1	intronic	-22.9
GPR144	1	I	1	intronic	-22.9
KDM4A	1	E	1	exonic	-22.7
RAD23B	1	I	1	intronic	-22.7
ATG7	1	I	1	intronic	-22.6
CASP4	1	I	1	intronic	-22.6
TIAF1	1	E	1	exonic	-22.6
HDC	1	I	1	intronic	-22.5
MYO1E	1	I	1	intronic	-22.5
CDK5RAP2	1	E	1	exonic	-22.3
DTNBP1	1	I	1	intronic	-22.3
C1QTNF9	1	E	2	exonic	-22.1
PLEKHO2	1	E	1	exonic	-22.1
SNX33	1	E	1	exonic	-22.1
LCP2	1	E	1	exonic	-22
ZBTB18	1	E	1	exonic	-22
BEST1	1	E	1	exonic	-21.9
FAM170B	1	I	1	intronic	-21.9
LOC285441	1	I	1	intronic	-21.9
NCKAP1L	1	I	1	intronic	-21.9
UTS2	1	I	2	intronic	-21.9
ISY1	1	E	1	exonic	-21.8
RNF38	1	E	1	exonic	-21.8
DHRS12	1	I	1	intronic	-21.7
SAFB2	1	E	1	exonic	-21.7
HIPK1	1	I	1	intronic	-21.6
METTL8	1	I	1	intronic	-21.6
NTRK2	1	E	1	exonic	-21.6
DYSF	1	I	1	intronic	-21.5
GNL3	1	E	1	exonic	-21.5
IGKV2OR2-2	1	I	1	intronic	-21.5
LOC442032	1	I	1	intronic	-21.5
NDST3	1	I	1	intronic	-21.5
TINAG	1	I	1	intronic	-21.5
FBN3	1	I	3	intronic	-21.4
HNRNPA1	1	E	3	exonic	-21.3
MED14	1	E	1	exonic	-21.3
SEC23B	1	I	1	intronic	-21.3
TTC39C	1	E	1	exonic	-21.2
DDX42	1	I	1	intronic	-21.1
MINK1	1	I	4	intronic	-21
LGI3	1	E	1	exonic	-20.9
HECTD4	1	E	2	exonic	-20.8
FSD1L	1	I	1	intronic	-20.6
ORC1	1	E	1	exonic	-20.6
B3GNT3	1	E	1	exonic	-20.3
VPS53	1	I	1	intronic	-20.3
KMT2C	1	I	1	intronic	-20.2
GAS2	1	I	1	intronic	-20.1
SACM1L	1	I	1	intronic	-20.1
DDX25	1	E	1	exonic	-19.8
PREP	1	E	1	exonic	-19.8
ACAT1	1	I	1	intronic	-19.6
KIAA1109	1	I	1	intronic	-19.4
MYO1H	1	I	1	intronic	-19.4
CD300A	1	I	1	intronic	-19.3
GRHL3	1	E	1	exonic	-19.3
DSCAM	1	I	1	intronic	-19.1
GALNT5	1	I	1	intronic	-19.1
MSH2	1	E	1	exonic	-19.1
USH1C	1	E	1	exonic	-19.1
VCPIP1	1	E	1	exonic	-19.1
NUDT5	1	E	1	exonic	-18.9
VPS26B	1	I	1	intronic	-18.8
MDN1	1	I	1	intronic	-18.3
C11orf57	1	I	1	intronic	-18.1
TRHDE	1	I	1	intronic	-17.9
SLFN13	1	E	1	exonic	-17.8
AFP	1	I	1	intronic	-17.7
DPYSL2	1	I	1	intronic	-17.6
WDR64	1	E	1	exonic	-17.5
OTUD7B	1	I	1	intronic	-16.9
RAD54L2	1	E	1	exonic	-16.8
