# Supplementary material for: A Transcriptomic Signature of the Hypothalamic Response to Fasting and BDNF Deficiency in Prader-Willi Syndrome
Source: Cell Rep. 2018 Mar 5;22(13):3401–8. doi: 10.1016/j.celrep.2018.03.018 (PMC5896230; doi:10.1016/j.celrep.2018.03.018)
Supplement: Table S4. Differential Splicing in PWS versus Controls, Related to Figures 4 and S4 — List of differential splicing events displayed thresholded to FDR < 0.25. [file mmc5.xlsx]

## Sheet: Table S4
Table S4. Differential splicing in PWS versus controls.
Key: variantType (SGSeq)
A3SS:D	Alternative 3' splice site: intron-lengthening
A3SS:P	Alternative 3' splice site: intron-shortening
A5SS:D	Alternative 5' splice site: intron-lengthening
A5SS:P	Alternative 5' splice site: intron-shortening
AE	Alternative end: other than ALE
AFE	Alternative first exon
ALE	Alternative last exon
AS	Alternative start: other than AFE
MXE	Mutually exclusive exons
RI:E	Retained intron: exclusion
RI:R	Retained intron: retention
S2E:I	Two consecutive exons skipped: inclusion
S2E:S	Two consecutive exons skipped: skipping
SE:I	Exon skipped: inclusion
SE:S	Exon skipped: skipping
										countData.1	countData.2	countData.3	countData.4	countData.5	countData.6	countData.7	countData.8
groupID	featureID	exonBaseMean	dispersion	stat	pvalue	padj	Control	PWS	log2fold_PWS_Control	Control1	Control2	Control3	Control4	PWS1	PWS2	PWS3	PWS4	geneName	from	to	type	FDR	variantType.clean	hgnc_symbol_allByMatch	hgnc_symbol_unambig	ensembl_gene_id	hgnc_symbol	chromosome_name	start_position	end_position	band	strand	description
13186	39773	161.788	0.0596327	42.1019	8.66387e-11	1.90266e-06	6.75094	9.65681	1.79644	5	10	6	8	5	604	190	289	ENSG00000133048	D:chr1:203179761:-	A:chr1:203179585:-	E	1.90266e-06	RI:R	CHI3L1	CHI3L1	ENSG00000133048	CHI3L1	1	203178931	203186749	q32.1	-1	chitinase 3 like 1 [Source:HGNC Symbol;Acc:HGNC:1932]
13186	39772	124.968	0.0596486	42.0937	8.70047e-11	1.90266e-06	11.2276	8.64325	-1.53197	40	55	45	42	13	305	128	259	ENSG00000133048	D:chr1:203179761:-	A:chr1:203179585:-	J	1.90266e-06	RI:E	CHI3L1	CHI3L1	ENSG00000133048	CHI3L1	1	203178931	203186749	q32.1	-1	chitinase 3 like 1 [Source:HGNC Symbol;Acc:HGNC:1932]
71482	227416	9.65203	0.0310225	34.6978	3.8506e-09	4.2457e-05	5.65232	3.3721	-1.85481	12	29	14	32	2	5	0	5	ENSG00000147894	D:chr9:27561585:-	E:chr9:27546545:-	JE(E|J)EJEJEJEJE	4.2457e-05	AE	C9orf72	C9orf72	ENSG00000147894	C9orf72	9	27546545	27573866	p21.2	-1	chromosome 9 open reading frame 72 [Source:HGNC Symbol;Acc:HGNC:28337]
71482	227419	9.15079	0.0310781	34.6816	3.88294e-09	4.2457e-05	3.94037	5.9263	1.52166	4	9	9	12	8	16	2	24	ENSG00000147894	D:chr9:27561585:-	E:chr9:27560501:-	E	4.2457e-05	AE	C9orf72	C9orf72	ENSG00000147894	C9orf72	9	27546545	27573866	p21.2	-1	chromosome 9 open reading frame 72 [Source:HGNC Symbol;Acc:HGNC:28337]
153738	494766	13.0984	0.128755	27.7903	1.35204e-07	0.00118268	3.77395	6.92444	2.33559	4	16	5	8	18	19	9	24	ENSG00000100321	D:chr22:39376197:+	E:chr22:39378389:+	JE	0.00118268	ALE	SYNGR1	SYNGR1	ENSG00000100321	SYNGR1	22	39349925	39385588	q13.1	1	synaptogyrin 1 [Source:HGNC Symbol;Acc:HGNC:11498]
59268	188910	200.899	0.0348123	26.939	2.09981e-07	0.00153065	11.6377	11.9922	0.205404	281	156	79	170	258	180	111	376	ENSG00000178381	D:chr7:1153073:-	E:chr7:1152907:-	E	0.00153065	AE	ZFAND2A	ZFAND2A	ENSG00000178381	ZFAND2A	7	1152071	1160759	p22.3	-1	zinc finger AN1-type containing 2A [Source:HGNC Symbol;Acc:HGNC:28073]
35995	114609	72.9026	0.0323151	25.8226	3.74289e-07	0.00233861	9.85435	8.91603	-0.560765	145	147	50	163	29	73	11	97	ENSG00000090316	D:chr4:1336994:+	A:chr4:1338422:+	J	0.00233861	RI:E	MAEA	MAEA	ENSG00000090316	MAEA	4	1289851	1340147	p16.3	1	macrophage erythroblast attacher [Source:HGNC Symbol;Acc:HGNC:13731]
35995	114612	9.84636	0.0331199	25.5565	4.29612e-07	0.00234874	3.82483	6.07003	1.72235	6	9	7	7	12	15	3	28	ENSG00000090316	D:chr4:1336994:+	A:chr4:1338422:+	E	0.00234874	RI:R	MAEA	MAEA	ENSG00000090316	MAEA	4	1289851	1340147	p16.3	1	macrophage erythroblast attacher [Source:HGNC Symbol;Acc:HGNC:13731]
139214	448693	144.454	0.011466	23.7776	1.08134e-06	0.00482527	11.4453	10.8053	-0.373096	139	226	107	203	114	186	52	264	ENSG00000013275	D:chr19:39980146:+	A:chr19:39980286:+	J	0.00482527	RI:E	PSMC4	PSMC4	ENSG00000013275	PSMC4	19	39971005	39981441	q13.2	1	proteasome 26S subunit, ATPase 4 [Source:HGNC Symbol;Acc:HGNC:9551]
139214	448694	42.8426	0.0115154	23.739	1.10325e-06	0.00482527	7.12196	8.40861	0.804415	23	35	17	36	40	68	31	84	ENSG00000013275	D:chr19:39980146:+	A:chr19:39980286:+	E	0.00482527	RI:R	PSMC4	PSMC4	ENSG00000013275	PSMC4	19	39971005	39981441	q13.2	1	proteasome 26S subunit, ATPase 4 [Source:HGNC Symbol;Acc:HGNC:9551]
153738	494767	30.8836	0.098675	22.8527	1.74903e-06	0.00695431	7.96834	6.17163	-1.15923	65	108	16	85	11	30	1	15	ENSG00000100321	D:chr22:39376197:+	E:chr22:39385588:+	JE	0.00695431	ALE	SYNGR1	SYNGR1	ENSG00000100321	SYNGR1	22	39349925	39385588	q13.1	1	synaptogyrin 1 [Source:HGNC Symbol;Acc:HGNC:11498]
151371	487360	244.458	0.0118189	22.4202	2.19063e-06	0.00752543	12.7139	12.1325	-0.335569	264	451	179	287	189	402	97	301	ENSG00000141959	D:chr21:44325264:+	A:chr21:44325961:+	J	0.00752543	RI:E_A3SS:D	PFKL	PFKL	ENSG00000141959	PFKL	21	44300051	44327376	q22.3	1	phosphofructokinase, liver type [Source:HGNC Symbol;Acc:HGNC:8876]
151371	487359	47.8469	0.0118612	22.3801	2.23679e-06	0.00752543	7.5587	8.77354	0.748954	27	47	28	38	55	109	27	61	ENSG00000141959	D:chr21:44325264:+	A:chr21:44325961:+	(E|J)E	0.00752543	RI:R_A3SS:P	PFKL	PFKL	ENSG00000141959	PFKL	21	44300051	44327376	q22.3	1	phosphofructokinase, liver type [Source:HGNC Symbol;Acc:HGNC:8876]
93290	296743	66.4338	0.0203832	21.6877	3.20837e-06	0.00961256	8.71237	9.61946	0.544539	74	71	45	82	68	110	28	91	ENSG00000256028_ENSG00000182196	D:chr12:122981299:+	A:chr12:122981571:+	E	0.00961256	RI:R	NA_ARL6IP4		ENSG00000091436		2	173075435	173268010	q31.1	1	Mitogen-activated protein kinase kinase kinase MLT [Source:UniProtKB/Swiss-Prot;Acc:Q9NYL2]
93290	296737	26.5736	0.0204917	21.6356	3.29671e-06	0.00961256	7.70113	6.29154	-0.911795	38	56	28	58	25	24	4	18	ENSG00000182196	D:chr12:122981299:+	A:chr12:122981571:+	J	0.00961256	RI:E	ARL6IP4	ARL6IP4	ENSG00000182196	ARL6IP4	12	122980060	122982913	q24.31	1	ADP ribosylation factor like GTPase 6 interacting protein 4 [Source:HGNC Symbol;Acc:HGNC:18076]
89072	282330	3220.18	0.0718341	21.1589	4.22725e-06	0.0111641	19.6716	18.2475	-0.810619	4839	5516	1952	4821	2108	4982	924	4803	ENSG00000111640	D:chr12:6536790:+	A:chr12:6536920:+	J	0.0111641	RI:E_A5SS:D	GAPDH	GAPDH	ENSG00000111640	GAPDH	12	6533927	6538374	p13.31	1	glyceraldehyde-3-phosphate dehydrogenase [Source:HGNC Symbol;Acc:HGNC:4141]
89072	282331	28.3239	0.0720683	21.1088	4.33934e-06	0.0111641	5.8488	7.82576	1.29211	14	34	4	10	19	95	13	70	ENSG00000111640	D:chr12:6536790:+	A:chr12:6536920:+	E(E|J)	0.0111641	RI:R_A5SS:P	GAPDH	GAPDH	ENSG00000111640	GAPDH	12	6533927	6538374	p13.31	1	glyceraldehyde-3-phosphate dehydrogenase [Source:HGNC Symbol;Acc:HGNC:4141]
85600	271213	38.588	0.0209593	20.5547	5.79524e-06	0.0135345	7.41266	8.48059	0.663085	31	46	12	50	71	63	8	79	ENSG00000166793	D:chr11:57646751:-	A:chr11:57646405:-	E	0.0135345	RI:R	YPEL4	YPEL4	ENSG00000166793	YPEL4	11	57645087	57649944	q12.1	-1	yippee like 4 [Source:HGNC Symbol;Acc:HGNC:18328]
85600	271210	25.4784	0.0210266	20.527	5.87959e-06	0.0135345	7.78769	6.51283	-0.818119	43	61	16	43	27	35	1	31	ENSG00000166793	D:chr11:57646751:-	A:chr11:57646405:-	J	0.0135345	RI:E	YPEL4	YPEL4	ENSG00000166793	YPEL4	11	57645087	57649944	q12.1	-1	yippee like 4 [Source:HGNC Symbol;Acc:HGNC:18328]
17243	52593	27.9983	0.0292098	20.1389	7.20183e-06	0.0157493	6.29908	7.22584	0.606308	18	26	10	16	39	29	21	51	ENSG00000072135	D:chr2:130370190:+	A:chr2:130370557:+	E	0.0157493	RI:R	PTPN18	PTPN18	ENSG00000072135	PTPN18	2	130356007	130375409	q21.1	1	protein tyrosine phosphatase, non-receptor type 18 [Source:HGNC Symbol;Acc:HGNC:9649]
137883	444299	879.07	0.0171878	19.672	9.19379e-06	0.0183196	15.8937	15.3736	-0.297001	1604	1878	270	2204	364	1526	99	1157	ENSG00000105696	D:chr19:18617102:+	E:chr19:18621039:+	JE(J|E(E|J))EJE	0.0183196	AE	TMEM59L	TMEM59L	ENSG00000105696	TMEM59L	19	18607430	18621039	p13.11	1	transmembrane protein 59 like [Source:HGNC Symbol;Acc:HGNC:13237]
89160	282555	847.594	0.0143094	19.6226	9.43461e-06	0.0183196	15.7936	15.3077	-0.277512	1572	1292	580	1578	491	1378	194	886	ENSG00000111669	S:chr12:6867119:+	A:chr12:6869688:+	(EJ|E(J|E(J|E(E|J))))EJEJEJ	0.0183196	AS	TPI1	TPI1	ENSG00000111669	TPI1	12	6867119	6870948	p13.31	1	triosephosphate isomerase 1 [Source:HGNC Symbol;Acc:HGNC:12009]
89160	282566	24.2649	0.0144575	19.5297	9.90452e-06	0.0183196	6.05369	7.62207	1.02351	27	30	11	22	15	65	11	34	ENSG00000111669	S:chr12:6869548:+	A:chr12:6869688:+	E	0.0183196	AS	TPI1	TPI1	ENSG00000111669	TPI1	12	6867119	6870948	p13.31	1	triosephosphate isomerase 1 [Source:HGNC Symbol;Acc:HGNC:12009]
137883	444300	16.4532	0.0174843	19.5014	1.00526e-05	0.0183196	5.45808	7.18415	1.16309	17	19	5	31	15	42	0	43	ENSG00000105696	D:chr19:18617102:+	E:chr19:18617909:+	E	0.0183196	AE	TMEM59L	TMEM59L	ENSG00000105696	TMEM59L	19	18607430	18621039	p13.11	1	transmembrane protein 59 like [Source:HGNC Symbol;Acc:HGNC:13237]
109845	351526	17.9204	0.111493	19.335	1.09678e-05	0.0190765	6.57667	5.49093	-0.744819	35	37	20	36	18	14	2	6	ENSG00000185551	D:chr15:96332547:+	A:chr15:96334076:+	J	0.0190765	A5SS:D	NR2F2	NR2F2	ENSG00000185551	NR2F2	15	96325938	96340263	q26.2	1	nuclear receptor subfamily 2 group F member 2 [Source:HGNC Symbol;Acc:HGNC:7976]
140984	454639	2467.25	0.00858329	19.1445	1.21187e-05	0.0190765	18.2245	17.8604	-0.207359	1622	2248	1495	1837	2539	2522	2110	3184	ENSG00000170889	D:chr19:54206462:+	A:chr19:54207398:+	J	0.0190765	SE:S_RI:E_A5SS:D_A3SS:D	RPS9	RPS9	ENSG00000170889	RPS9	19	54200742	54249003	q13.42	1	ribosomal protein S9 [Source:HGNC Symbol;Acc:HGNC:10442]
140984	454640	202.483	0.00858838	19.1364	1.21702e-05	0.0190765	11.0397	11.6317	0.344447	113	141	76	97	233	234	180	359	ENSG00000170889	D:chr19:54206462:+	A:chr19:54207398:+	(E|J)E(E|J)	0.0190765	SE:I_RI:R_A5SS:P_A3SS:P	RPS9	RPS9	ENSG00000170889	RPS9	19	54200742	54249003	q13.42	1	ribosomal protein S9 [Source:HGNC Symbol;Acc:HGNC:10442]
53880	171626	24.8408	0.0828143	19.1193	1.22795e-05	0.0190765	5.98128	6.97236	0.659467	9	24	15	18	15	35	27	21	ENSG00000203875	D:chr6:85666004:-	E:chr6:85665560:-	E	0.0190765	AE	SNHG5	SNHG5	ENSG00000203875	SNHG5	6	85660950	85678736	q14.3	-1	small nucleolar RNA host gene 5 [Source:HGNC Symbol;Acc:HGNC:21026]
78173	247118	40.013	0.0486107	19.0628	1.26488e-05	0.0190765	7.97614	7.92596	-0.0311296	51	93	36	59	21	47	14	42	ENSG00000107581	D:chr10:119056936:-	E:chr10:119033670:-	JEJEJEJEJEJEJEJEJE(E|J)E	0.0190765	AE	EIF3A	EIF3A	ENSG00000107581	EIF3A	10	119033670	119080823	q26.11	-1	eukaryotic translation initiation factor 3 subunit A [Source:HGNC Symbol;Acc:HGNC:3271]
57841	184470	46.3887	0.0403313	18.7723	1.47288e-05	0.0214731	8.61705	8.12102	-0.303708	62	118	46	89	20	71	5	51	ENSG00000161057	S:chr7:103344254:+	A:chr7:103353921:+	(EJ|E(J|JE))EJ	0.0214731	AS	PSMC2	PSMC2	ENSG00000161057	PSMC2	7	103344254	103369395	q22.1	1	proteasome 26S subunit, ATPase 2 [Source:HGNC Symbol;Acc:HGNC:9548]
68666	219091	21.3391	0.0388745	18.6892	1.53853e-05	0.0217067	5.64404	6.70253	0.71877	22	21	1	14	31	27	19	19	ENSG00000160957	D:chr8:144511911:-	A:chr8:144511789:-	J	0.0217067	A5SS:D	RECQL4	RECQL4	ENSG00000160957	RECQL4	8	144511288	144517845	q24.3	-1	RecQ like helicase 4 [Source:HGNC Symbol;Acc:HGNC:9949]
47204	150514	12.4729	0.0329518	18.6156	1.59909e-05	0.0218561	4.12496	5.57486	1.11675	10	11	2	14	9	4	16	10	ENSG00000131437	D:chr5:132710959:-	A:chr5:132706459:-	J	0.0218561	SE:S	KIF3A	KIF3A	ENSG00000131437	KIF3A	5	132692628	132737638	q31.1	-1	kinesin family member 3A [Source:HGNC Symbol;Acc:HGNC:6319]
47204	150515	7.17247	0.0336192	18.5307	1.67193e-05	0.0221591	4.92325	2.94198	-1.76501	12	17	4	25	1	3	3	2	ENSG00000131437	D:chr5:132710959:-	A:chr5:132706459:-	(EJ|JE)EJ	0.0221591	SE:I	KIF3A	KIF3A	ENSG00000131437	KIF3A	5	132692628	132737638	q31.1	-1	kinesin family member 3A [Source:HGNC Symbol;Acc:HGNC:6319]
128835	414503	7.59489	0.198515	18.4259	1.76641e-05	0.022312	5.53314	3.44329	-1.70115	12	11	3	18	4	8	4	6	ENSG00000108599	D:chr17:19936286:-	E:chr17:19904302:-	(JEJ|JEEJ|JEJEJ|JEJEEJ)EJEJEJE	0.022312	AE	AKAP10	AKAP10	ENSG00000108599	AKAP10	17	19904302	19978343	p11.2	-1	A-kinase anchoring protein 10 [Source:HGNC Symbol;Acc:HGNC:368]
128835	414519	6.87186	0.199021	18.4054	1.78549e-05	0.022312	1.72382	4.40601	3.00627	0	0	0	3	10	3	10	10	ENSG00000108599	D:chr17:19936286:-	E:chr17:19936002:-	E	0.022312	AE	AKAP10	AKAP10	ENSG00000108599	AKAP10	17	19904302	19978343	p11.2	-1	A-kinase anchoring protein 10 [Source:HGNC Symbol;Acc:HGNC:368]
158631	508723	309.3	0.0188999	18.3359	1.85184e-05	0.0224983	13.0881	12.4124	-0.389288	776	738	168	828	39	420	7	275	ENSG00000102003	D:chrX:49191433:-	E:chrX:49187804:-	JE	0.0224983	AE	SYP	SYP	ENSG00000102003	SYP	X	49187804	49200259	p11.23	-1	synaptophysin [Source:HGNC Symbol;Acc:HGNC:11506]
158631	508735	24.7684	0.0190691	18.2533	1.93395e-05	0.0228609	6.43614	7.93418	0.960267	51	32	12	56	10	55	0	41	ENSG00000102003	D:chrX:49191433:-	E:chrX:49190542:-	E	0.0228609	AE	SYP	SYP	ENSG00000102003	SYP	X	49187804	49200259	p11.23	-1	synaptophysin [Source:HGNC Symbol;Acc:HGNC:11506]
21818	67792	60.0303	0.0572994	17.8258	2.4208e-05	0.0278627	9.35864	8.26668	-0.660962	155	132	34	123	41	64	7	34	ENSG00000115484	D:chr2:61888381:-	E:chr2:61868089:-	JE(J|JEJ)EJEJEJEJE(J|JEJEJEJEJ)EJE	0.0278627	AE	CCT4	CCT4	ENSG00000115484	CCT4	2	61868089	61888804	p15	-1	chaperonin containing TCP1 subunit 4 [Source:HGNC Symbol;Acc:HGNC:1617]
21818	67797	10.1486	0.0580414	17.7036	2.58142e-05	0.0289496	4.24124	6.06516	1.36062	19	8	2	11	15	15	2	22	ENSG00000115484	D:chr2:61888381:-	E:chr2:61887948:-	JE	0.0289496	AE	CCT4	CCT4	ENSG00000115484	CCT4	2	61868089	61888804	p15	-1	chaperonin containing TCP1 subunit 4 [Source:HGNC Symbol;Acc:HGNC:1617]
18955	58194	70.6086	0.110035	17.5944	2.73391e-05	0.0298932	10.2007	8.08495	-1.27251	94	211	16	285	37	59	5	62	ENSG00000078018	D:chr2:209710254:+	E:chr2:209734118:+	(J|JEJ)EJEJE	0.0298932	AE	MAP2	MAP2	ENSG00000078018	MAP2	2	209424058	209734118	q34	1	microtubule associated protein 2 [Source:HGNC Symbol;Acc:HGNC:6839]
23499	72999	14.3926	0.0540605	17.1594	3.43704e-05	0.0365382	6.41098	5.44214	-0.669835	17	25	8	19	17	16	1	39	ENSG00000115963	S:chr2:150539011:-	A:chr2:150471761:-	(E|EJ|(E|EJ|(EJEJ|E(J|E(E|J)))EJ)EJ)EJ	0.0365382	AS	RND3	RND3	ENSG00000115963	RND3	2	150468195	150539011	q23.3	-1	Rho family GTPase 3 [Source:HGNC Symbol;Acc:HGNC:671]
149278	480385	135.733	0.0400083	17.0778	3.58796e-05	0.0365382	11.5596	10.3565	-0.702731	186	233	114	184	98	207	50	128	ENSG00000198171	D:chr20:3191765:-	A:chr20:3191238:-	J	0.0365382	RI:E	DDRGK1	DDRGK1	ENSG00000198171	DDRGK1	20	3190350	3204685	p13	-1	DDRGK domain containing 1 [Source:HGNC Symbol;Acc:HGNC:16110]
149278	480386	110.199	0.0400147	17.0755	3.59225e-05	0.0365382	9.56374	10.8241	0.743175	88	89	62	70	106	308	71	83	ENSG00000198171	D:chr20:3191765:-	A:chr20:3191238:-	E	0.0365382	RI:R	DDRGK1	DDRGK1	ENSG00000198171	DDRGK1	20	3190350	3204685	p13	-1	DDRGK domain containing 1 [Source:HGNC Symbol;Acc:HGNC:16110]
74075	235202	14.6943	0.11991	16.9087	3.92222e-05	0.0366673	4.81976	6.65359	1.2928	9	12	5	17	35	17	1	43	ENSG00000136750	D:chr10:26219276:+	E:chr10:26219320:+	E	0.0366673	AE	GAD2	GAD2	ENSG00000136750	GAD2	10	26216307	26304558	p12.1	1	glutamate decarboxylase 2 [Source:HGNC Symbol;Acc:HGNC:4093]
108769	348041	22.6167	0.036129	16.8742	3.99411e-05	0.0366673	7.24729	5.9202	-0.878086	42	50	30	44	10	27	1	16	ENSG00000140463	D:chr15:72735182:+	A:chr15:72735825:+	J	0.0366673	RI:E	BBS4	BBS4	ENSG00000140463	BBS4	15	72686179	72738476	q24.1	1	Bardet-Biedl syndrome 4 [Source:HGNC Symbol;Acc:HGNC:969]
108769	348042	21.752	0.0361421	16.8712	4.0004e-05	0.0366673	6.10131	7.38686	0.842609	24	25	20	29	20	32	3	51	ENSG00000140463	D:chr15:72735182:+	A:chr15:72735825:+	E	0.0366673	RI:R	BBS4	BBS4	ENSG00000140463	BBS4	15	72686179	72738476	q24.1	1	Bardet-Biedl syndrome 4 [Source:HGNC Symbol;Acc:HGNC:969]
124765	401112	34.4279	0.0286109	16.8493	4.0469e-05	0.0366673	7.8589	7.0654	-0.50173	17	30	87	30	55	26	7	12	ENSG00000131097	D:chr17:44847917:+	A:chr17:44848060:+	E	0.0366673	RI:R	HIGD1B	HIGD1B	ENSG00000131097	HIGD1B	17	44846353	44850480	q21.31	1	HIG1 hypoxia inducible domain family member 1B [Source:HGNC Symbol;Acc:HGNC:24318]
156742	503598	78.4781	0.0469528	16.8256	4.09759e-05	0.0366673	10.3652	9.14931	-0.721832	106	181	21	189	39	162	5	133	ENSG00000154545	D:chrX:52187230:+	A:chrX:52187642:+	J	0.0366673	RI:E	MAGED4	MAGED4	ENSG00000154545	MAGED4	X	52184823	52192268	p11.22	1	MAGE family member D4 [Source:HGNC Symbol;Acc:HGNC:23793]
156742	503599	63.105	0.0469695	16.8208	4.10796e-05	0.0366673	8.41596	9.69882	0.772191	46	71	15	82	88	143	6	178	ENSG00000154545	D:chrX:52187230:+	A:chrX:52187642:+	E	0.0366673	RI:R	MAGED4	MAGED4	ENSG00000154545	MAGED4	X	52184823	52192268	p11.22	1	MAGE family member D4 [Source:HGNC Symbol;Acc:HGNC:23793]
74075	235201	7.25381	0.121814	16.7285	4.31272e-05	0.0374609	5.52759	3.32717	-1.81044	13	27	1	25	2	6	0	8	ENSG00000136750	D:chr10:26219276:+	E:chr10:26304558:+	JEJE(E|JEJEJEJEJEJEJEJEJEJE(E|J)E)	0.0374609	AE	GAD2	GAD2	ENSG00000136750	GAD2	10	26216307	26304558	p12.1	1	glutamate decarboxylase 2 [Source:HGNC Symbol;Acc:HGNC:4093]
124765	401111	7.10353	0.0296406	16.7043	4.36817e-05	0.0374609	3.08223	5.07489	1.72939	2	2	10	1	19	13	2	6	ENSG00000131097	D:chr17:44847917:+	A:chr17:44848060:+	J	0.0374609	RI:E	HIGD1B	HIGD1B	ENSG00000131097	HIGD1B	17	44846353	44850480	q21.31	1	HIG1 hypoxia inducible domain family member 1B [Source:HGNC Symbol;Acc:HGNC:24318]
75921	240359	24.0949	0.0508636	16.4921	4.88536e-05	0.039545	6.92433	6.23674	-0.454378	38	43	34	49	8	22	6	16	ENSG00000148814	D:chr10:132337695:+	A:chr10:132344498:+	JEJ	0.039545	SE:I	LRRC27	LRRC27	ENSG00000148814	LRRC27	10	132332154	132379918	q26.3	1	leucine rich repeat containing 27 [Source:HGNC Symbol;Acc:HGNC:29346]
107094	342451	587.465	0.0880459	16.488	4.89591e-05	0.039545	1.49782	1.32843	-0.355177	1769	1626	527	2173	0	0	0	0	ENSG00000128739	D:chr15:24968082:+	A:chr15:24975358:+	(J|(J|(J|JE)E)E)E(J|JEJ)	0.039545	SE:I_S2E:I	SNRPN	SNRPN	ENSG00000128739	SNRPN	15	24823637	24978723	q11.2	1	small nuclear ribonucleoprotein polypeptide N [Source:HGNC Symbol;Acc:HGNC:11164]
32568	103470	32.0289	0.0199321	16.4839	4.9065e-05	0.039545	8.0516	7.09346	-0.603221	57	67	19	80	19	47	3	32	ENSG00000114388	D:chr3:50350575:-	A:chr3:50350022:-	J	0.039545	RI:E	NPRL2	NPRL2	ENSG00000114388	NPRL2	3	50347330	50351091	p21.31	-1	NPR2-like, GATOR1 complex subunit [Source:HGNC Symbol;Acc:HGNC:24969]
32568	103471	18.2293	0.0200572	16.4399	5.02177e-05	0.039545	5.84607	7.10531	0.838566	17	28	9	28	20	38	1	43	ENSG00000114388	D:chr3:50350575:-	A:chr3:50350022:-	E	0.039545	RI:R	NPRL2	NPRL2	ENSG00000114388	NPRL2	3	50347330	50351091	p21.31	-1	NPR2-like, GATOR1 complex subunit [Source:HGNC Symbol;Acc:HGNC:24969]
111083	355206	18.221	0.122533	16.4243	5.06327e-05	0.039545	6.76857	5.50525	-0.860645	39	50	10	36	13	22	3	7	ENSG00000197535	D:chr15:52330353:-	A:chr15:52327998:-	JE	0.039545		MYO5A	MYO5A	ENSG00000197535	MYO5A	15	52307283	52529050	q21.2	-1	myosin VA [Source:HGNC Symbol;Acc:HGNC:7602]
990	2828	16.3855	0.0360996	16.3598	5.23852e-05	0.040196	6.44915	5.65683	-0.542328	22	20	12	23	25	21	4	19	ENSG00000249087_ENSG00000201405	D:chr1:23369513:+	A:chr1:23371139:+	E	0.040196	RI:R	ZNF436-AS1_NA		ENSG00000091436		2	173075435	173268010	q31.1	1	Mitogen-activated protein kinase kinase kinase MLT [Source:UniProtKB/Swiss-Prot;Acc:Q9NYL2]
113312	362597	387.16	0.0191131	16.2012	5.6959e-05	0.0422863	13.942	13.1931	-0.429897	505	542	242	550	344	554	184	378	ENSG00000103266	D:chr16:681880:+	A:chr16:682020:+	J	0.0422863	RI:E_A5SS:D	STUB1	STUB1	ENSG00000103266	STUB1	16	680224	682870	p13.3	1	STIP1 homology and U-box containing protein 1 [Source:HGNC Symbol;Acc:HGNC:11427]
113312	362600	212.439	0.0191171	16.1984	5.70431e-05	0.0422863	11.4269	12.2579	0.481486	172	187	112	189	249	270	151	285	ENSG00000103266	D:chr16:681880:+	A:chr16:682020:+	E(E|J)	0.0422863	RI:R_A5SS:P	STUB1	STUB1	ENSG00000103266	STUB1	16	680224	682870	p13.3	1	STIP1 homology and U-box containing protein 1 [Source:HGNC Symbol;Acc:HGNC:11427]
5415	16512	21.8768	0.061252	15.9193	6.61004e-05	0.0467902	7.04201	6.52517	-0.337528	30	53	14	40	23	21	1	39	ENSG00000117475	D:chr1:169387209:+	E:chr1:169388305:+	E	0.0467902	AE	BLZF1	BLZF1	ENSG00000117475	BLZF1	1	169367970	169396540	q24.2	1	basic leucine zipper nuclear factor 1 [Source:HGNC Symbol;Acc:HGNC:1065]
86537	274037	192.142	0.0253093	15.8764	6.76178e-05	0.0467902	12.1857	11.3986	-0.456205	317	222	116	278	132	185	94	272	ENSG00000172500	D:chr11:65884935:-	A:chr11:65884656:-	J	0.0467902	RI:E	FIBP	FIBP	ENSG00000172500	FIBP	11	65883741	65888539	q13.1	-1	FGF1 intracellular binding protein [Source:HGNC Symbol;Acc:HGNC:3705]
86537	274038	63.5442	0.0253414	15.862	6.81338e-05	0.0467902	8.31886	9.38039	0.641939	61	50	30	50	92	71	39	102	ENSG00000172500	D:chr11:65884935:-	A:chr11:65884656:-	E	0.0467902	RI:R	FIBP	FIBP	ENSG00000172500	FIBP	11	65883741	65888539	q13.1	-1	FGF1 intracellular binding protein [Source:HGNC Symbol;Acc:HGNC:3705]
151945	489107	13.2321	0.257827	15.8108	7.00034e-05	0.0467902	3.67491	6.32081	2.02777	3	11	2	2	11	52	0	59	ENSG00000159200	S:chr21:34526963:-	A:chr21:34523710:-	E(J|JEJ)	0.0467902	AFE	RCAN1	RCAN1	ENSG00000159200	RCAN1	21	34513142	34615142	q22.12	-1	regulator of calcineurin 1 [Source:HGNC Symbol;Acc:HGNC:3040]
43347	138152	505.859	0.0478421	15.7501	7.22843e-05	0.0467902	14.6141	13.9127	-0.40169	755	983	228	1256	218	816	44	924	ENSG00000145730	D:chr5:103009866:+	A:chr5:103019790:+	JEJ	0.0467902	SE:I	PAM	PAM	ENSG00000145730	PAM	5	102753981	103031105	q21.1	1	peptidylglycine alpha-amidating monooxygenase [Source:HGNC Symbol;Acc:HGNC:8596]
89075	282336	5674.93	0.0202619	15.6901	7.46146e-05	0.0467902	20.7469	20.0404	-0.402011	8319	8623	3344	6939	4053	8550	2171	8513	ENSG00000111640	D:chr12:6537216:+	A:chr12:6537309:+	J	0.0467902	RI:E	GAPDH	GAPDH	ENSG00000111640	GAPDH	12	6533927	6538374	p13.31	1	glyceraldehyde-3-phosphate dehydrogenase [Source:HGNC Symbol;Acc:HGNC:4141]
89075	282337	216.526	0.0202695	15.6848	7.48244e-05	0.0467902	11.5769	12.4323	0.495055	178	297	82	183	160	497	93	457	ENSG00000111640	D:chr12:6537216:+	A:chr12:6537309:+	E	0.0467902	RI:R	GAPDH	GAPDH	ENSG00000111640	GAPDH	12	6533927	6538374	p13.31	1	glyceraldehyde-3-phosphate dehydrogenase [Source:HGNC Symbol;Acc:HGNC:4141]
6860	20969	587.922	0.0217699	15.6307	7.69955e-05	0.0467902	14.9328	14.3095	-0.356635	749	793	488	705	444	709	308	630	ENSG00000143774	D:chr1:228146067:+	A:chr1:228146842:+	J	0.0467902	RI:E	GUK1	GUK1	ENSG00000143774	GUK1	1	228139962	228148984	q42.13	1	guanylate kinase 1 [Source:HGNC Symbol;Acc:HGNC:4693]
100784	321466	13.5524	0.0500408	15.6282	7.70961e-05	0.0467902	4.50298	5.95546	1.07181	5	15	12	4	16	20	11	13	ENSG00000125247	D:chr13:100625535:-	E:chr13:100624910:-	E	0.0467902	AE	TMTC4	TMTC4	ENSG00000125247	TMTC4	13	100603927	100675093	q32.3	-1	transmembrane and tetratricopeptide repeat containing 4 [Source:HGNC Symbol;Acc:HGNC:25904]
100784	321464	12.3007	0.0501446	15.6181	7.75108e-05	0.0467902	6.04815	4.6309	-1.03389	11	28	21	19	9	17	2	5	ENSG00000125247	D:chr13:100625535:-	E:chr13:100603927:-	JEJEJEJE	0.0467902	AE	TMTC4	TMTC4	ENSG00000125247	TMTC4	13	100603927	100675093	q32.3	-1	transmembrane and tetratricopeptide repeat containing 4 [Source:HGNC Symbol;Acc:HGNC:25904]
157960	506965	224.859	0.017232	15.6141	7.76716e-05	0.0467902	11.2079	12.0644	0.497088	119	145	94	114	288	273	225	233	ENSG00000071859	D:chrX:154449735:+	A:chrX:154449883:+	E	0.0467902	RI:R	FAM50A	FAM50A	ENSG00000071859	FAM50A	X	154444126	154450654	q28	1	family with sequence similarity 50 member A [Source:HGNC Symbol;Acc:HGNC:18786]
157960	506964	224.058	0.017232	15.6141	7.76724e-05	0.0467902	12.4339	11.6054	-0.479487	228	204	138	196	219	314	163	226	ENSG00000071859	D:chrX:154449735:+	A:chrX:154449883:+	J	0.0467902	RI:E	FAM50A	FAM50A	ENSG00000071859	FAM50A	X	154444126	154450654	q28	1	family with sequence similarity 50 member A [Source:HGNC Symbol;Acc:HGNC:18786]
6860	20978	73.7864	0.0218014	15.6136	7.76943e-05	0.0467902	8.84329	9.76867	0.553904	54	90	38	62	100	128	37	108	ENSG00000143774	D:chr1:228146067:+	A:chr1:228146842:+	E	0.0467902	RI:R	GUK1	GUK1	ENSG00000143774	GUK1	1	228139962	228148984	q42.13	1	guanylate kinase 1 [Source:HGNC Symbol;Acc:HGNC:4693]
148548	478314	18.4846	0.0372369	15.6038	7.80959e-05	0.0467902	6.786	5.81681	-0.652209	22	46	17	32	10	22	4	24	ENSG00000124104	D:chr20:45835116:+	A:chr20:45840639:+	(J|JE|JEJ|JEJE)EJ	0.0467902	SE:I_S2E:I	SNX21	SNX21	ENSG00000124104	SNX21	20	45833810	45843275	q13.12	1	sorting nexin family member 21 [Source:HGNC Symbol;Acc:HGNC:16154]
43347	138151	6.13849	0.0496325	15.5212	8.15871e-05	0.0482213	2.89334	5.09534	1.94771	2	3	2	7	3	11	3	23	ENSG00000145730	D:chr5:103009866:+	A:chr5:103019790:+	J	0.0482213	SE:S	PAM	PAM	ENSG00000145730	PAM	5	102753981	103031105	q21.1	1	peptidylglycine alpha-amidating monooxygenase [Source:HGNC Symbol;Acc:HGNC:8596]
148548	478313	6.52588	0.0383629	15.4704	8.38082e-05	0.0488736	3.22015	4.98549	1.52018	3	9	3	2	8	9	3	19	ENSG00000124104	D:chr20:45835116:+	A:chr20:45840639:+	J	0.0488736	SE:S_S2E:S	SNX21	SNX21	ENSG00000124104	SNX21	20	45833810	45843275	q13.12	1	sorting nexin family member 21 [Source:HGNC Symbol;Acc:HGNC:16154]
142143	458030	191.979	0.095667	15.2181	9.57803e-05	0.0541164	12.4859	11.199	-0.745781	295	277	114	273	155	249	77	245	ENSG00000126934	D:chr19:4101019:-	A:chr19:4099414:-	J	0.0541164	RI:E	MAP2K2	MAP2K2	ENSG00000126934	MAP2K2	19	4090321	4124129	p13.3	-1	mitogen-activated protein kinase kinase 2 [Source:HGNC Symbol;Acc:HGNC:6842]
18955	58195	9.50534	0.11143	15.2099	9.61997e-05	0.0541164	3.95963	6.04302	1.58508	4	15	3	9	7	18	1	40	ENSG00000078018	D:chr2:209710254:+	E:chr2:209710579:+	E	0.0541164	AE	MAP2	MAP2	ENSG00000078018	MAP2	2	209424058	209734118	q34	1	microtubule associated protein 2 [Source:HGNC Symbol;Acc:HGNC:6839]
119933	385406	28.6209	0.110516	15.2038	9.65105e-05	0.0541164	7.28642	6.28537	-0.654161	69	72	10	108	8	27	1	11	ENSG00000099365	D:chr16:30996683:-	E:chr16:30989256:-	JEJE(E|J)E	0.0541164	AE	STX1B	STX1B	ENSG00000099365	STX1B	16	30989256	31010628	p11.2	-1	syntaxin 1B [Source:HGNC Symbol;Acc:HGNC:18539]
142143	458031	14.8341	0.0962603	15.159	9.88246e-05	0.0547126	4.41834	6.27921	1.36039	4	17	2	6	31	23	9	27	ENSG00000126934	D:chr19:4101019:-	A:chr19:4099414:-	E(E|J)E	0.0547126	RI:R	MAP2K2	MAP2K2	ENSG00000126934	MAP2K2	19	4090321	4124129	p13.3	-1	mitogen-activated protein kinase kinase 2 [Source:HGNC Symbol;Acc:HGNC:6842]
151494	487663	142.93	0.0262653	15.0783	0.000103142	0.056389	10.7487	11.258	0.297277	131	156	63	165	167	211	61	287	ENSG00000160299	D:chr21:46442573:+	A:chr21:46445284:+	JEJEJ	0.056389	S2E:I	PCNT	PCNT	ENSG00000160299	PCNT	21	46324122	46445769	q22.3	1	pericentrin [Source:HGNC Symbol;Acc:HGNC:16068]
114151	365291	22.0236	0.0852323	15.0508	0.000104656	0.0565103	7.23564	6.338	-0.586433	9	40	26	45	9	24	2	62	ENSG00000166669	D:chr16:10387290:+	A:chr16:10387378:+	J	0.0565103	RI:E	ATF7IP2	ATF7IP2	ENSG00000166669	ATF7IP2	16	10326434	10483638	p13.2	1	activating transcription factor 7 interacting protein 2 [Source:HGNC Symbol;Acc:HGNC:20397]
61620	196120	18.6712	0.0303696	14.9792	0.000108704	0.0579806	6.84222	5.7913	-0.706633	33	38	10	19	8	26	7	29	ENSG00000228049_ENSG00000267645	D:chr7:102667090:-	A:chr7:102666163:-	J	0.0579806	RI:E	POLR2J2_NA		ENSG00000091436		2	173075435	173268010	q31.1	1	Mitogen-activated protein kinase kinase kinase MLT [Source:UniProtKB/Swiss-Prot;Acc:Q9NYL2]
61620	196121	11.1414	0.0307145	14.9216	0.000112074	0.0590574	4.34976	5.80914	1.09446	7	11	3	8	16	25	4	26	ENSG00000228049	D:chr7:102667090:-	A:chr7:102666163:-	E	0.0590574	RI:R	POLR2J2	POLR2J2	ENSG00000228049	POLR2J2	7	102665368	102671629	q22.1	-1	RNA polymerase II subunit J2 [Source:HGNC Symbol;Acc:HGNC:23208]
151494	487662	8.18018	0.0272018	14.8978	0.000113493	0.0590934	5.4105	3.59938	-1.46535	15	18	6	11	2	8	4	7	ENSG00000160299	D:chr21:46442573:+	A:chr21:46445284:+	J	0.0590934	S2E:S	PCNT	PCNT	ENSG00000160299	PCNT	21	46324122	46445769	q22.3	1	pericentrin [Source:HGNC Symbol;Acc:HGNC:16068]
83828	265327	126.101	0.0171564	14.8551	0.000116091	0.0591154	11.0298	10.5085	-0.305042	132	213	101	165	103	166	49	180	ENSG00000023191	D:chr11:499829:-	A:chr11:499185:-	J	0.0591154	RI:E_A3SS:D	RNH1	RNH1	ENSG00000023191	RNH1	11	494512	507300	p15.5	-1	ribonuclease/angiogenin inhibitor 1 [Source:HGNC Symbol;Acc:HGNC:10074]
70406	224158	12.4417	0.0828923	14.8195	0.000118304	0.0591154	5.91906	4.05702	-1.41573	52	25	6	26	2	10	0	5	ENSG00000148339	S:chr9:128091464:+	A:chr9:128101096:+	EJ	0.0591154	AFE	SLC25A25	SLC25A25	ENSG00000148339	SLC25A25	9	128068201	128109245	q34.11	1	solute carrier family 25 member 25 [Source:HGNC Symbol;Acc:HGNC:20663]
28994	91672	43.7547	0.0292618	14.817	0.000118465	0.0591154	8.68433	7.72442	-0.590887	52	77	35	80	31	53	15	52	ENSG00000163913	D:chr3:129514554:+	A:chr3:129515488:+	J	0.0591154	RI:E	IFT122	IFT122	ENSG00000163913	IFT122	3	129440036	129520507	q21.3	1	intraflagellar transport 122 [Source:HGNC Symbol;Acc:HGNC:13556]
28994	91673	27.7574	0.0293438	14.7944	0.000119888	0.0591154	6.39495	7.59389	0.775203	14	25	23	25	30	39	13	61	ENSG00000163913	D:chr3:129514554:+	A:chr3:129515488:+	E	0.0591154	RI:R	IFT122	IFT122	ENSG00000163913	IFT122	3	129440036	129520507	q21.3	1	intraflagellar transport 122 [Source:HGNC Symbol;Acc:HGNC:13556]
83828	265328	19.963	0.0173751	14.7799	0.000120815	0.0591154	5.5602	6.8828	0.89585	8	15	15	19	27	34	9	39	ENSG00000023191	D:chr11:499829:-	A:chr11:499185:-	(E|J)E	0.0591154	RI:R_A3SS:P	RNH1	RNH1	ENSG00000023191	RNH1	11	494512	507300	p15.5	-1	ribonuclease/angiogenin inhibitor 1 [Source:HGNC Symbol;Acc:HGNC:10074]
103558	330878	98.5208	0.0187548	14.767	0.000121645	0.0591154	9.72167	10.3345	0.362141	53	110	45	119	147	136	44	189	ENSG00000090060	D:chr14:96532649:+	A:chr14:96534491:+	E	0.0591154	RI:R	PAPOLA	PAPOLA	ENSG00000090060	PAPOLA	14	96501433	96567111	q32.2	1	poly(A) polymerase alpha [Source:HGNC Symbol;Acc:HGNC:14981]
103558	330877	18.0961	0.0189686	14.6967	0.000126265	0.0606864	6.8687	5.48763	-0.93851	13	32	14	37	25	15	7	15	ENSG00000090060	D:chr14:96532649:+	A:chr14:96534491:+	J	0.0606864	RI:E	PAPOLA	PAPOLA	ENSG00000090060	PAPOLA	14	96501433	96567111	q32.2	1	poly(A) polymerase alpha [Source:HGNC Symbol;Acc:HGNC:14981]
153829	495014	12.5316	0.106872	14.4955	0.000140493	0.0659335	6.1409	4.82647	-0.945085	16	23	10	31	6	22	3	9	ENSG00000100395	D:chr22:41209933:+	E:chr22:41231271:+	(J|(J|JE)EJ)EJE(J|(E|J)EJ)EJE(E|JEJEJEJEJEJE(J|(E|J)E(E|J))EJEJE)	0.0659335	AE	L3MBTL2	L3MBTL2	ENSG00000100395	L3MBTL2	22	41205205	41231271	q13.2	1	L3MBTL2 polycomb repressive complex 1 subunit [Source:HGNC Symbol;Acc:HGNC:18594]
85125	269708	20.2203	0.101251	14.4872	0.000141116	0.0659335	6.40999	6.31933	-0.0606871	30	62	21	45	12	27	0	12	ENSG00000110429	D:chr11:33768851:-	A:chr11:33758601:-	J	0.0659335	SE:S_S2E:S	FBXO3	FBXO3	ENSG00000110429	FBXO3	11	33740939	33774543	p13	-1	F-box protein 3 [Source:HGNC Symbol;Acc:HGNC:13582]
158564	508497	133.635	0.0345945	14.4793	0.000141705	0.0659335	11.356	10.4732	-0.515847	219	205	95	207	67	197	49	157	ENSG00000068400	D:chrX:48976241:-	A:chrX:48976111:-	J	0.0659335	RI:E	GRIPAP1	GRIPAP1	ENSG00000068400	GRIPAP1	X	48973720	49002264	p11.23	-1	GRIP1 associated protein 1 [Source:HGNC Symbol;Acc:HGNC:18706]
158564	508498	39.7798	0.0346791	14.4544	0.000143596	0.0661102	7.27798	8.48637	0.752165	22	44	26	41	32	80	18	82	ENSG00000068400	D:chrX:48976241:-	A:chrX:48976111:-	E	0.0661102	RI:R	GRIPAP1	GRIPAP1	ENSG00000068400	GRIPAP1	X	48973720	49002264	p11.23	-1	GRIP1 associated protein 1 [Source:HGNC Symbol;Acc:HGNC:18706]
117733	377864	224.867	0.0293482	14.3792	0.000149448	0.0673878	12.6231	11.8783	-0.430355	341	390	105	391	148	329	69	331	ENSG00000141002	D:chr16:89904205:+	A:chr16:89904938:+	J	0.0673878	RI:E_A3SS:D	TCF25	TCF25	ENSG00000141002	TCF25	16	89873586	89911384	q24.3	1	transcription factor 25 [Source:HGNC Symbol;Acc:HGNC:29181]
152336	490430	8.95041	0.134521	14.3631	0.000150725	0.0673878	4.11419	5.08207	0.767309	5	3	5	11	7	9	5	28	ENSG00000183250	D:chr21:44934934:-	E:chr21:44934725:-	E	0.0673878	AE	LINC01547	LINC01547	ENSG00000183250	LINC01547	21	44932814	44939913	q22.3	-1	long intergenic non-protein coding RNA 1547 [Source:HGNC Symbol;Acc:HGNC:15707]
87933	278712	64.6286	0.0592489	14.3598	0.000150993	0.0673878	8.42875	9.02142	0.3594	51	37	27	31	65	88	47	144	ENSG00000086848_ENSG00000258529	D:chr11:111786402:-	E:chr11:111786152:-	E	0.0673878	AE	ALG9_NA		ENSG00000091436		2	173075435	173268010	q31.1	1	Mitogen-activated protein kinase kinase kinase MLT [Source:UniProtKB/Swiss-Prot;Acc:Q9NYL2]
117733	377863	32.7057	0.0294764	14.3382	0.000152735	0.0674765	6.73104	7.99692	0.80441	20	35	18	29	31	54	17	71	ENSG00000141002	D:chr16:89904205:+	A:chr16:89904938:+	(E|J)E	0.0674765	RI:R_A3SS:P	TCF25	TCF25	ENSG00000141002	TCF25	16	89873586	89911384	q24.3	1	transcription factor 25 [Source:HGNC Symbol;Acc:HGNC:29181]
124423	400158	2351.93	0.022303	14.26	0.000159212	0.0691238	17.7673	18.173	0.231038	1574	2188	1436	1943	3361	2915	1270	4217	ENSG00000173812	D:chr17:41690189:+	E:chr17:41692668:+	JE(E|J)E	0.0691238	AE	EIF1	EIF1	ENSG00000173812	EIF1	17	41688885	41692668	q21.2	1	eukaryotic translation initiation factor 1 [Source:HGNC Symbol;Acc:HGNC:3249]
132677	427447	31.6645	0.0569421	14.2551	0.000159625	0.0691238	7.92896	6.78028	-0.730072	52	52	29	60	32	22	10	21	ENSG00000214087	D:chr17:81683013:-	A:chr17:81682149:-	J	0.0691238	SE:S_RI:E_A5SS:D_A3SS:D	ARL16	ARL16	ENSG00000214087	ARL16	17	81681174	81683924	q25.3	-1	ADP ribosylation factor like GTPase 16 [Source:HGNC Symbol;Acc:HGNC:27902]
132677	427448	15.9732	0.0572205	14.2159	0.000162989	0.0694031	5.19184	6.62087	0.991269	9	16	7	24	18	28	7	31	ENSG00000214087	D:chr17:81683013:-	A:chr17:81682149:-	(E|J)E(J|E(E|J))	0.0694031	SE:I_RI:R_A5SS:P_A3SS:P	ARL16	ARL16	ENSG00000214087	ARL16	17	81681174	81683924	q25.3	-1	ADP ribosylation factor like GTPase 16 [Source:HGNC Symbol;Acc:HGNC:27902]
10855	32961	25.1973	0.0676682	14.2106	0.000163443	0.0694031	7.64055	6.26708	-0.890289	33	51	25	61	15	27	3	31	ENSG00000116793	D:chr1:113705890:-	E:chr1:113696831:-	JEJE(E|JE(JE|JEJEJE))	0.0694031	AE	PHTF1	PHTF1	ENSG00000116793	PHTF1	1	113696831	113759489	p13.2	-1	putative homeodomain transcription factor 1 [Source:HGNC Symbol;Acc:HGNC:8939]
10855	32966	17.2729	0.067902	14.184	0.000165777	0.0694043	5.15519	6.73497	1.09328	17	13	5	18	11	20	11	46	ENSG00000116793	D:chr1:113705890:-	E:chr1:113705765:-	E	0.0694043	AE	PHTF1	PHTF1	ENSG00000116793	PHTF1	1	113696831	113759489	p13.2	-1	putative homeodomain transcription factor 1 [Source:HGNC Symbol;Acc:HGNC:8939]
135671	437386	59.579	0.0844446	14.1554	0.000168314	0.0694043	9.60259	8.2916	-0.791149	74	87	61	61	59	68	23	70	ENSG00000166347	D:chr18:74260915:-	A:chr18:74255775:-	J	0.0694043	SE:S_RI:E_A5SS:D_A3SS:D	CYB5A	CYB5A	ENSG00000166347	CYB5A	18	74250847	74292016	q22.3	-1	cytochrome b5 type A [Source:HGNC Symbol;Acc:HGNC:2570]
73245	232593	16.6399	0.0483675	14.1333	0.000170299	0.0694043	6.51299	5.28339	-0.852767	33	40	12	41	4	16	3	15	ENSG00000160326	D:chr9:133473980:-	A:chr9:133473600:-	J	0.0694043	RI:E	SLC2A6	SLC2A6	ENSG00000160326	SLC2A6	9	133471095	133479137	q34.2	-1	solute carrier family 2 member 6 [Source:HGNC Symbol;Acc:HGNC:11011]
124423	400159	9.45663	0.0229987	14.1257	0.000170994	0.0694043	5.89425	4.20999	-1.26916	16	17	9	14	6	13	1	15	ENSG00000173812	D:chr17:41690189:+	E:chr17:41690620:+	E	0.0694043	AE	EIF1	EIF1	ENSG00000173812	EIF1	17	41688885	41692668	q21.2	1	eukaryotic translation initiation factor 1 [Source:HGNC Symbol;Acc:HGNC:3249]
135671	437387	15.4641	0.0849763	14.1021	0.000173151	0.0694043	4.50716	6.32842	1.32194	3	14	3	10	28	16	10	38	ENSG00000166347	D:chr18:74260915:-	A:chr18:74255775:-	(E|J)E(E|J)	0.0694043	SE:I_RI:R_A5SS:P_A3SS:P	CYB5A	CYB5A	ENSG00000166347	CYB5A	18	74250847	74292016	q22.3	-1	cytochrome b5 type A [Source:HGNC Symbol;Acc:HGNC:2570]
89757	284638	8.54887	0.0941658	14.0831	0.00017491	0.0694043	5.46349	4.2098	-0.965806	7	22	12	17	3	16	0	10	ENSG00000121350	S:chr12:21437615:+	A:chr12:21467481:+	(E|(E|(EJ|EJ)E(J|JEJ)EJE(J|JEJ))EJE(J|JEJ))EJE(J|EJ)EJ	0.0694043	AS	PYROXD1	PYROXD1	ENSG00000121350	PYROXD1	12	21437615	21471252	p12.1	1	pyridine nucleotide-disulphide oxidoreductase domain 1 [Source:HGNC Symbol;Acc:HGNC:26162]
122720	394426	140.639	0.0132481	14.083	0.000174918	0.0694043	10.5391	11.0701	0.310628	123	123	68	159	152	179	101	172	ENSG00000108961	D:chr17:8289414:+	A:chr17:8289813:+	(E|J)E(E|J)	0.0694043	SE:I_RI:R_A5SS:P_A3SS:P	RANGRF	RANGRF	ENSG00000108961	RANGRF	17	8288497	8290092	p13.1	1	RAN guanine nucleotide release factor [Source:HGNC Symbol;Acc:HGNC:17679]
85100	269646	135.246	0.0276447	14.0699	0.000176141	0.0694043	10.7429	11.0934	0.204791	106	133	83	216	191	143	51	246	ENSG00000176102	D:chr11:33141667:-	E:chr11:33140966:-	E	0.0694043	AE	CSTF3	CSTF3	ENSG00000176102	CSTF3	11	33077188	33162371	p13	-1	cleavage stimulation factor subunit 3 [Source:HGNC Symbol;Acc:HGNC:2485]
73245	232594	8.72092	0.049101	14.0377	0.000179182	0.0695298	4.28441	5.78343	1.13027	7	12	3	19	9	15	0	26	ENSG00000160326	D:chr9:133473980:-	A:chr9:133473600:-	E	0.0695298	RI:R	SLC2A6	SLC2A6	ENSG00000160326	SLC2A6	9	133471095	133479137	q34.2	-1	solute carrier family 2 member 6 [Source:HGNC Symbol;Acc:HGNC:11011]
122720	394425	21.7678	0.0133937	14.0228	0.000180607	0.0695298	7.27147	5.91862	-0.894604	30	34	10	48	18	25	9	21	ENSG00000108961	D:chr17:8289414:+	A:chr17:8289813:+	J	0.0695298	SE:S_RI:E_A5SS:D_A3SS:D	RANGRF	RANGRF	ENSG00000108961	RANGRF	17	8288497	8290092	p13.1	1	RAN guanine nucleotide release factor [Source:HGNC Symbol;Acc:HGNC:17679]
4390	13485	221.043	0.01502	14.0163	0.000181229	0.0695298	12.392	11.9385	-0.262159	309	355	170	390	147	323	74	229	ENSG00000159352	D:chr1:151264918:+	A:chr1:151265166:+	J	0.0695298	RI:E	PSMD4	PSMD4	ENSG00000159352	PSMD4	1	151254703	151267479	q21.3	1	proteasome 26S subunit, non-ATPase 4 [Source:HGNC Symbol;Acc:HGNC:9561]
4390	13486	26.1013	0.0151388	13.9705	0.000185703	0.0698813	6.41119	7.54889	0.736051	34	28	9	29	23	46	12	46	ENSG00000159352	D:chr1:151264918:+	A:chr1:151265166:+	E	0.0698813	RI:R	PSMD4	PSMD4	ENSG00000159352	PSMD4	1	151254703	151267479	q21.3	1	proteasome 26S subunit, non-ATPase 4 [Source:HGNC Symbol;Acc:HGNC:9561]
54004	171915	47.7328	0.0266699	13.9582	0.000186925	0.0698813	9.02512	8.0609	-0.587682	45	115	50	88	38	67	3	69	ENSG00000132424	D:chr6:99410741:-	A:chr6:99409344:-	J	0.0698813	RI:E	PNISR	PNISR	ENSG00000132424	PNISR	6	99398051	99425331	q16.2	-1	PNN interacting serine and arginine rich protein [Source:HGNC Symbol;Acc:HGNC:21222]
54004	171916	38.2854	0.0266938	13.9509	0.000187646	0.0698813	7.4226	8.48654	0.660429	26	46	30	45	45	54	7	103	ENSG00000132424	D:chr6:99410741:-	A:chr6:99409344:-	E	0.0698813	RI:R	PNISR	PNISR	ENSG00000132424	PNISR	6	99398051	99425331	q16.2	-1	PNN interacting serine and arginine rich protein [Source:HGNC Symbol;Acc:HGNC:21222]
40615	129096	22.8383	0.12776	13.942	0.000188536	0.0698813	6.93932	5.93894	-0.667255	37	71	21	55	11	16	3	14	ENSG00000164038	D:chr4:103066327:-	E:chr4:103019868:-	(J|JEJ)EJE(E|JEJEJE(JE|JE(JE|(J|JEJ)EE|(J|JEJ)EJE)))	0.0698813	AE	SLC9B2	SLC9B2	ENSG00000164038	SLC9B2	4	103019868	103085829	q24	-1	solute carrier family 9 member B2 [Source:HGNC Symbol;Acc:HGNC:25143]
36779	117283	70.4417	0.0660861	13.8795	0.00019491	0.0716367	9.76606	8.78665	-0.58662	107	144	59	188	42	91	8	59	ENSG00000014824	D:chr4:42078325:+	E:chr4:42090457:+	JE	0.0716367	AE	SLC30A9	SLC30A9	ENSG00000014824	SLC30A9	4	41990472	42090457	p13	1	solute carrier family 30 member 9 [Source:HGNC Symbol;Acc:HGNC:1329]
136164	439143	67.811	0.0357389	13.8272	0.000200415	0.072977	9.68065	8.68721	-0.596179	66	81	52	57	97	86	30	91	ENSG00000104897	D:chr19:2246802:+	A:chr19:2246882:+	J	0.072977	RI:E	SF3A2	SF3A2	ENSG00000104897	SF3A2	19	2236504	2248679	p13.3	1	splicing factor 3a subunit 2 [Source:HGNC Symbol;Acc:HGNC:10766]
136164	439144	39.5053	0.0357931	13.8134	0.000201894	0.072977	6.92135	8.15767	0.779754	26	27	11	17	82	52	15	105	ENSG00000104897	D:chr19:2246802:+	A:chr19:2246882:+	E	0.072977	RI:R	SF3A2	SF3A2	ENSG00000104897	SF3A2	19	2236504	2248679	p13.3	1	splicing factor 3a subunit 2 [Source:HGNC Symbol;Acc:HGNC:10766]
117758	377966	506.165	0.0804001	13.7948	0.000203896	0.0730966	14.1391	14.0754	-0.0364764	1599	752	168	1013	127	551	62	723	ENSG00000258947_ENSG00000198211	D:chr16:89933578:+	A:chr16:89934729:+	J	0.0730966	SE:S	TUBB3_NA		ENSG00000091436		2	173075435	173268010	q31.1	1	Mitogen-activated protein kinase kinase kinase MLT [Source:UniProtKB/Swiss-Prot;Acc:Q9NYL2]
36779	117284	7.65282	0.0672977	13.7573	0.00020801	0.0739652	3.54741	5.40383	1.50921	7	9	3	6	16	13	3	8	ENSG00000014824	D:chr4:42078325:+	E:chr4:42078851:+	E	0.0739652	AE	SLC30A9	SLC30A9	ENSG00000014824	SLC30A9	4	41990472	42090457	p13	1	solute carrier family 30 member 9 [Source:HGNC Symbol;Acc:HGNC:1329]
137352	442639	442.088	0.0285283	13.7394	0.000210007	0.0740731	14.1195	13.6029	-0.296221	426	625	287	470	440	567	281	416	ENSG00000099797	D:chr19:14564097:+	A:chr19:14564182:+	J	0.0740731	RI:E	TECR	TECR	ENSG00000099797	TECR	19	14517085	14565980	p13.12	1	trans-2,3-enoyl-CoA reductase [Source:HGNC Symbol;Acc:HGNC:4551]
114201	365448	9.48822	0.0496382	13.7091	0.00021342	0.0746747	5.29359	4.33421	-0.739824	11	21	9	11	10	8	4	7	ENSG00000038532	D:chr16:11126146:+	E:chr16:11182189:+	JE(J|JEJ)E	0.0746747	AE	CLEC16A	CLEC16A	ENSG00000038532	CLEC16A	16	10944488	11182189	p13.13	1	C-type lectin domain family 16 member A [Source:HGNC Symbol;Acc:HGNC:29013]
137352	442640	23.0151	0.0287075	13.6908	0.000215513	0.0748087	5.69415	6.884	0.80186	16	13	11	12	30	33	16	43	ENSG00000099797	D:chr19:14564097:+	A:chr19:14564182:+	E	0.0748087	RI:R	TECR	TECR	ENSG00000099797	TECR	19	14517085	14565980	p13.12	1	trans-2,3-enoyl-CoA reductase [Source:HGNC Symbol;Acc:HGNC:4551]
37843	120506	90.1308	0.196884	13.6423	0.00022115	0.0761608	8.90701	10.8701	1.16371	126	213	57	243	60	125	9	85	ENSG00000145362	D:chr4:113369805:+	A:chr4:113373090:+	J	0.0761608	SE:S	ANK2	ANK2	ENSG00000145362	ANK2	4	112818109	113383740	q25	1	ankyrin 2 [Source:HGNC Symbol;Acc:HGNC:493]
37843	120507	17.8247	0.19772	13.6061	0.000225446	0.0770339	6.03634	3.7931	-1.7277	67	25	16	58	2	8	0	0	ENSG00000145362	D:chr4:113369805:+	A:chr4:113373090:+	JEJ	0.0770339	SE:I	ANK2	ANK2	ENSG00000145362	ANK2	4	112818109	113383740	q25	1	ankyrin 2 [Source:HGNC Symbol;Acc:HGNC:493]
139213	448691	175.246	0.0627476	13.5538	0.000231824	0.0783127	11.8627	11.3325	-0.307746	196	244	107	231	129	222	72	342	ENSG00000013275	D:chr19:39979984:+	E:chr19:39981441:+	JE(E|J)E(E|J)EJE	0.0783127	AE	PSMC4	PSMC4	ENSG00000013275	PSMC4	19	39971005	39981441	q13.2	1	proteasome 26S subunit, ATPase 4 [Source:HGNC Symbol;Acc:HGNC:9551]
156835	503840	34.8241	0.0219064	13.5461	0.00023277	0.0783127	8.01484	7.28731	-0.456485	86	74	22	90	9	42	0	39	ENSG00000083750	D:chrX:55722285:+	A:chrX:55729294:+	JEJ	0.0783127	SE:I	RRAGB	RRAGB	ENSG00000083750	RRAGB	X	55717739	55758774	p11.21	1	Ras related GTP binding B [Source:HGNC Symbol;Acc:HGNC:19901]
156835	503839	8.83221	0.0224934	13.4536	0.00024453	0.0816413	4.20377	5.7102	1.14603	12	11	4	16	6	21	2	13	ENSG00000083750	D:chrX:55722285:+	A:chrX:55729294:+	J	0.0816413	SE:S	RRAGB	RRAGB	ENSG00000083750	RRAGB	X	55717739	55758774	p11.21	1	Ras related GTP binding B [Source:HGNC Symbol;Acc:HGNC:19901]
103266	329731	252.37	0.0349056	13.306	0.00026456	0.086986	12.9421	12.1132	-0.478168	398	361	136	386	170	326	90	408	ENSG00000100764	D:chr14:90269548:+	A:chr14:90270198:+	J	0.086986	RI:E	PSMC1	PSMC1	ENSG00000100764	PSMC1	14	90256495	90275429	q32.11	1	proteasome 26S subunit, ATPase 1 [Source:HGNC Symbol;Acc:HGNC:9547]
159244	510505	33.7855	0.196887	13.3043	0.000264797	0.086986	6.19714	8.34776	1.37575	20	29	15	9	95	36	7	82	ENSG00000157514	D:chrX:107716315:-	A:chrX:107715950:-	E	0.086986	RI:R	TSC22D3	TSC22D3	ENSG00000157514	TSC22D3	X	107713221	107777342	q22.3	-1	TSC22 domain family member 3 [Source:HGNC Symbol;Acc:HGNC:3051]
159244	510500	22.8912	0.197103	13.2923	0.000266505	0.086986	7.81035	5.62858	-1.43685	39	32	24	57	18	29	2	18	ENSG00000157514	D:chrX:107716315:-	A:chrX:107715950:-	J	0.086986	RI:E	TSC22D3	TSC22D3	ENSG00000157514	TSC22D3	X	107713221	107777342	q22.3	-1	TSC22 domain family member 3 [Source:HGNC Symbol;Acc:HGNC:3051]
103266	329732	36.4242	0.0350172	13.2761	0.000268804	0.0870867	6.89249	8.18353	0.8144	19	34	17	34	25	55	22	95	ENSG00000100764	D:chr14:90269548:+	A:chr14:90270198:+	E	0.0870867	RI:R	PSMC1	PSMC1	ENSG00000100764	PSMC1	14	90256495	90275429	q32.11	1	proteasome 26S subunit, ATPase 1 [Source:HGNC Symbol;Acc:HGNC:9547]
52549	167464	163.633	0.161588	13.1869	0.000281909	0.0896163	12.007	10.5434	-0.852266	108	424	300	253	20	405	13	67	ENSG00000234745	D:chr6:31356167:-	A:chr6:31355592:-	J	0.0896163	RI:E	HLA-B	HLA-B	ENSG00000234745	HLA-B	6	31353872	31357188	p21.33	-1	major histocompatibility complex, class I, B [Source:HGNC Symbol;Acc:HGNC:4932]
52549	167465	91.475	0.161656	13.1821	0.000282641	0.0896163	9.21679	10.6973	0.876271	29	175	93	63	29	200	49	141	ENSG00000234745	D:chr6:31356167:-	A:chr6:31355592:-	E	0.0896163	RI:R	HLA-B	HLA-B	ENSG00000234745	HLA-B	6	31353872	31357188	p21.33	-1	major histocompatibility complex, class I, B [Source:HGNC Symbol;Acc:HGNC:4932]
119917	385371	63.9091	0.0217736	13.1813	0.000282759	0.0896163	8.74016	9.40591	0.400406	90	67	60	80	46	68	25	106	ENSG00000196118	D:chr16:30760284:-	E:chr16:30757423:-	(J|(J|(J|(J|JE)E(J|(E|J)E))E)EJE(J|(E|J)EJ))E	0.0896163	AE	CCDC189	CCDC189	ENSG00000196118	CCDC189	16	30757423	30762710	p11.2	-1	coiled-coil domain containing 189 [Source:HGNC Symbol;Acc:HGNC:28078]
119917	385388	16.7831	0.0220112	13.1263	0.000291175	0.0916195	6.51618	5.15026	-0.952799	38	16	21	39	6	10	3	18	ENSG00000196118	D:chr16:30760284:-	E:chr16:30760037:-	E	0.0916195	AE	CCDC189	CCDC189	ENSG00000196118	CCDC189	16	30757423	30762710	p11.2	-1	coiled-coil domain containing 189 [Source:HGNC Symbol;Acc:HGNC:28078]
136763	440878	56.7324	0.0883435	13.0879	0.000297213	0.0928515	8.73584	8.63983	-0.0582635	58	40	30	57	66	73	33	95	ENSG00000130803	D:chr19:9158908:+	A:chr19:9163055:+	JE	0.0928515	A3SS:P	ZNF317	ZNF317	ENSG00000130803	ZNF317	19	9140380	9163424	p13.2	1	zinc finger protein 317 [Source:HGNC Symbol;Acc:HGNC:13507]
155738	500975	66.9891	0.0658535	13.0068	0.000310369	0.0962737	9.20014	8.63703	-0.339858	171	162	30	204	7	97	2	38	ENSG00000130540	D:chr22:43829060:-	A:chr22:43826113:-	J	0.0962737	SE:S	SULT4A1	SULT4A1	ENSG00000130540	SULT4A1	22	43824509	43862503	q13.31	-1	sulfotransferase family 4A member 1 [Source:HGNC Symbol;Acc:HGNC:14903]
121255	389525	35.5423	0.161601	12.9598	0.000318252	0.0972889	8.53662	6.97709	-0.975842	47	91	26	82	17	55	2	48	ENSG00000090863	D:chr16:74468946:-	A:chr16:74467848:-	J	0.0972889	RI:E	GLG1	GLG1	ENSG00000090863	GLG1	16	74447427	74607144	q23.1	-1	golgi glycoprotein 1 [Source:HGNC Symbol;Acc:HGNC:4316]
115393	369371	68.5404	0.0540123	12.956	0.000318904	0.0972889	9.7673	8.65882	-0.664866	89	89	34	88	61	66	42	85	ENSG00000103507	D:chr16:31112027:+	A:chr16:31112121:+	J	0.0972889	RI:E	BCKDK	BCKDK	ENSG00000103507	BCKDK	16	31106107	31112791	p11.2	1	branched chain ketoacid dehydrogenase kinase [Source:HGNC Symbol;Acc:HGNC:16902]
115393	369374	46.9914	0.0540574	12.9477	0.000320315	0.0972889	7.30033	8.54234	0.772052	25	36	23	18	82	52	32	83	ENSG00000103507	D:chr16:31112027:+	A:chr16:31112121:+	E	0.0972889	RI:R	BCKDK	BCKDK	ENSG00000103507	BCKDK	16	31106107	31112791	p11.2	1	branched chain ketoacid dehydrogenase kinase [Source:HGNC Symbol;Acc:HGNC:16902]
8604	25954	53.4529	0.0462745	12.9255	0.000324138	0.0972917	9.07145	8.01029	-0.646861	70	58	29	41	39	66	36	79	ENSG00000197989	D:chr1:28580560:-	A:chr1:28579981:-	J	0.0972917	RI:E_A5SS:D	SNHG12	SNHG12	ENSG00000197989	SNHG12	1	28578538	28582983	p35.3	-1	small nucleolar RNA host gene 12 [Source:HGNC Symbol;Acc:HGNC:30062]
125040	401949	19.5284	0.134305	12.9188	0.000325294	0.0972917	5.45927	7.16637	1.15085	8	38	9	12	48	30	7	17	ENSG00000082641	S:chr17:48048773:+	A:chr17:48050607:+	E(J|E(J|EJ))	0.0972917	AFE	NFE2L1	NFE2L1	ENSG00000082641	NFE2L1	17	48048329	48061487	q21.32	1	nuclear factor, erythroid 2 like 1 [Source:HGNC Symbol;Acc:HGNC:7781]
8604	25953	33.6989	0.0463693	12.909	0.000326997	0.0972917	6.29287	7.59726	0.845749	8	23	14	15	35	51	28	74	ENSG00000197989_ENSG00000273544	D:chr1:28580560:-	A:chr1:28579981:-	E(E|J)	0.0972917	RI:R_A5SS:P	SNHG12_SNORA44		ENSG00000091436		2	173075435	173268010	q31.1	1	Mitogen-activated protein kinase kinase kinase MLT [Source:UniProtKB/Swiss-Prot;Acc:Q9NYL2]
121255	389526	9.00038	0.163255	12.8837	0.000331453	0.097951	3.52938	5.44894	1.55872	6	8	2	4	12	15	7	14	ENSG00000090863	D:chr16:74468946:-	A:chr16:74467848:-	E	0.097951	RI:R	GLG1	GLG1	ENSG00000090863	GLG1	16	74447427	74607144	q23.1	-1	golgi glycoprotein 1 [Source:HGNC Symbol;Acc:HGNC:4316]
10191	30834	9.05205	0.0941007	12.8468	0.000338049	0.09819	5.07101	3.73733	-1.08942	1	6	3	9	15	7	7	19	ENSG00000174021	D:chr1:84506436:-	A:chr1:84506301:-	E	0.09819	RI:R	GNG5	GNG5	ENSG00000174021	GNG5	1	84498325	84506565	p22.3	-1	G protein subunit gamma 5 [Source:HGNC Symbol;Acc:HGNC:4408]
10191	30833	7.99909	0.0944866	12.8335	0.000340464	0.09819	1.36712	3.82106	3.19853	0	0	1	0	7	13	9	22	ENSG00000174021	D:chr1:84506436:-	A:chr1:84506301:-	J	0.09819	RI:E	GNG5	GNG5	ENSG00000174021	GNG5	1	84498325	84506565	p22.3	-1	G protein subunit gamma 5 [Source:HGNC Symbol;Acc:HGNC:4408]
107093	342448	597.399	0.085695	12.8049	0.000345713	0.09819	6.15902	6.15168	-0.0049845	1706	1605	489	2465	0	1	0	0	ENSG00000128739	D:chr15:24968082:+	A:chr15:24974398:+	(J|(J|JE)E)E	0.09819	A3SS:P	SNRPN	SNRPN	ENSG00000128739	SNRPN	15	24823637	24978723	q11.2	1	small nuclear ribonucleoprotein polypeptide N [Source:HGNC Symbol;Acc:HGNC:11164]
132823	427941	607.353	0.0282437	12.7968	0.000347221	0.09819	14.8039	14.1661	-0.365032	617	340	342	392	785	515	528	632	ENSG00000169738	D:chr17:82036384:-	A:chr17:82036308:-	J	0.09819	RI:E_A3SS:D	DCXR	DCXR	ENSG00000169738	DCXR	17	82035136	82037732	q25.3	-1	dicarbonyl and L-xylulose reductase [Source:HGNC Symbol;Acc:HGNC:18985]
80021	252919	133.045	0.0414982	12.789	0.000348667	0.09819	11.225	10.6607	-0.329577	197	185	85	220	129	172	39	179	ENSG00000149179	D:chr11:47161190:+	E:chr11:47162247:+	(J|(E|J)E)E	0.09819	ALE	C11orf49	C11orf49	ENSG00000149179	C11orf49	11	46936689	47164385	p11.2	1	chromosome 11 open reading frame 49 [Source:HGNC Symbol;Acc:HGNC:28720]
11664	35209	21.3202	0.0545676	12.786	0.000349225	0.09819	6.79339	6.36671	-0.281877	33	34	27	39	8	39	3	18	ENSG00000143621	S:chr1:153671048:-	A:chr1:153670230:-	EJ	0.09819	AS	ILF2	ILF2	ENSG00000143621	ILF2	1	153661788	153671048	q21.3	-1	interleukin enhancer binding factor 2 [Source:HGNC Symbol;Acc:HGNC:6037]
132823	427944	62.1915	0.0282884	12.7825	0.000349885	0.09819	7.76361	8.77188	0.619474	41	22	19	19	131	46	52	93	ENSG00000169738	D:chr17:82036384:-	A:chr17:82036308:-	(E|J)E	0.09819	RI:R_A3SS:P	DCXR	DCXR	ENSG00000169738	DCXR	17	82035136	82037732	q25.3	-1	dicarbonyl and L-xylulose reductase [Source:HGNC Symbol;Acc:HGNC:18985]
100763	321418	12.7371	0.330385	12.7807	0.000350221	0.09819	3.40176	5.87894	1.98438	7	6	1	0	21	17	16	6	ENSG00000088387	D:chr13:98860405:-	A:chr13:98856031:-	E	0.09819	RI:R	DOCK9	DOCK9	ENSG00000088387	DOCK9	13	98793429	99086625	q32.3	-1	dedicator of cytokinesis 9 [Source:HGNC Symbol;Acc:HGNC:14132]
100763	321417	9.45784	0.331252	12.7582	0.000354456	0.0987444	6.12402	3.65441	-1.91365	8	29	11	16	4	12	3	5	ENSG00000088387	D:chr13:98860405:-	A:chr13:98856031:-	J	0.0987444	RI:E	DOCK9	DOCK9	ENSG00000088387	DOCK9	13	98793429	99086625	q32.3	-1	dedicator of cytokinesis 9 [Source:HGNC Symbol;Acc:HGNC:14132]
80857	255532	952.109	0.00719385	12.6427	0.000377029	0.103449	15.7561	15.5671	-0.107888	933	909	525	823	787	1184	793	987	ENSG00000213465	D:chr11:65021888:+	A:chr11:65021971:+	E	0.103449	RI:R	ARL2	ARL2	ENSG00000213465	ARL2	11	65014113	65022184	q13.1	1	ADP ribosylation factor like GTPase 2 [Source:HGNC Symbol;Acc:HGNC:693]
80021	252920	6.2654	0.0429161	12.6394	0.000377692	0.103449	2.96037	4.7982	1.64939	3	5	1	4	7	8	4	19	ENSG00000149179	D:chr11:47161190:+	E:chr11:47164385:+	JE	0.103449	ALE	C11orf49	C11orf49	ENSG00000149179	C11orf49	11	46936689	47164385	p11.2	1	chromosome 11 open reading frame 49 [Source:HGNC Symbol;Acc:HGNC:28720]
87194	276235	10.364	0.080534	12.6309	0.000379416	0.103449	4.10746	5.48751	1.06927	8	10	3	4	17	13	6	22	ENSG00000158555	D:chr11:75439879:-	A:chr11:75437048:-	J	0.103449	SE:S	GDPD5	GDPD5	ENSG00000158555	GDPD5	11	75434640	75525903	q13.5	-1	glycerophosphodiester phosphodiesterase domain containing 5 [Source:HGNC Symbol;Acc:HGNC:28804]
80857	255531	60.3314	0.00722188	12.6241	0.000380804	0.103449	7.92496	8.56031	0.390529	40	41	23	33	64	71	63	62	ENSG00000213465	D:chr11:65021888:+	A:chr11:65021971:+	J	0.103449	RI:E	ARL2	ARL2	ENSG00000213465	ARL2	11	65014113	65022184	q13.1	1	ADP ribosylation factor like GTPase 2 [Source:HGNC Symbol;Acc:HGNC:693]
55280	175987	25.0605	0.0849265	12.5723	0.000391506	0.105079	5.9621	7.47095	0.991179	13	25	13	19	53	34	12	34	ENSG00000130024	D:chr6:169710236:-	E:chr6:169703905:-	JEJEJE	0.105079	AE	PHF10	PHF10	ENSG00000130024	PHF10	6	169703905	169725566	q27	-1	PHD finger protein 10 [Source:HGNC Symbol;Acc:HGNC:18250]
55280	175990	23.0222	0.0849612	12.5689	0.000392226	0.105079	7.51897	6.01755	-0.983385	18	56	25	46	12	30	5	28	ENSG00000130024	D:chr6:169710236:-	E:chr6:169707028:-	E	0.105079	AE	PHF10	PHF10	ENSG00000130024	PHF10	6	169703905	169725566	q27	-1	PHD finger protein 10 [Source:HGNC Symbol;Acc:HGNC:18250]
71375	227147	151.716	0.0327187	12.5604	0.000394013	0.105079	11.6076	10.9625	-0.375512	169	306	91	354	106	234	30	199	ENSG00000164985	D:chr9:15486006:-	E:chr9:15464066:-	JEJEJEJE(E|JEJEJEJEJEJE|(J|(J|JE)E)E)	0.105079	AE	PSIP1	PSIP1	ENSG00000164985	PSIP1	9	15464066	15511019	p22.3	-1	PC4 and SFRS1 interacting protein 1 [Source:HGNC Symbol;Acc:HGNC:9527]
71375	227156	15.9117	0.0330634	12.4984	0.00040729	0.107586	5.11176	6.50958	0.976994	10	16	9	17	22	26	8	24	ENSG00000164985	D:chr9:15486006:-	E:chr9:15485903:-	E	0.107586	AE	PSIP1	PSIP1	ENSG00000164985	PSIP1	9	15464066	15511019	p22.3	-1	PC4 and SFRS1 interacting protein 1 [Source:HGNC Symbol;Acc:HGNC:9527]
94648	301072	31.5057	0.0236642	12.4937	0.000408333	0.107586	7.64193	6.7008	-0.602958	17	82	56	20	16	40	15	10	ENSG00000084453	D:chr12:21274469:-	E:chr12:21264600:-	JE	0.107586	AE	SLCO1A2	SLCO1A2	ENSG00000084453	SLCO1A2	12	21264600	21419594	p12.1	-1	solute carrier organic anion transporter family member 1A2 [Source:HGNC Symbol;Acc:HGNC:10956]
94648	301082	18.6356	0.0238168	12.46	0.000415758	0.10834	5.33535	6.60648	0.876734	8	26	19	8	25	34	13	5	ENSG00000084453	D:chr12:21274469:-	E:chr12:21273942:-	E	0.10834	AE	SLCO1A2	SLCO1A2	ENSG00000084453	SLCO1A2	12	21264600	21419594	p12.1	-1	solute carrier organic anion transporter family member 1A2 [Source:HGNC Symbol;Acc:HGNC:10956]
91433	290277	20.1593	0.0219043	12.4412	0.000419975	0.10834	6.98938	6.03657	-0.632535	29	42	20	41	16	26	2	20	ENSG00000135506	D:chr12:57715970:+	A:chr12:57716089:+	J	0.10834	RI:E	OS9	OS9	ENSG00000135506	OS9	12	57693955	57721557	q13.3	1	OS9, endoplasmic reticulum lectin [Source:HGNC Symbol;Acc:HGNC:16994]
91433	290280	15.2444	0.0220057	12.4246	0.000423714	0.10834	5.28415	6.42546	0.794011	16	18	7	18	27	25	5	18	ENSG00000135506	D:chr12:57715970:+	A:chr12:57716089:+	E	0.10834	RI:R	OS9	OS9	ENSG00000135506	OS9	12	57693955	57721557	q13.3	1	OS9, endoplasmic reticulum lectin [Source:HGNC Symbol;Acc:HGNC:16994]
51989	165644	999.211	0.0647539	12.4243	0.000423788	0.10834	16.4302	15.2439	-0.677192	2852	1526	351	2250	478	1207	74	1286	ENSG00000137267	D:chr6:3155625:-	A:chr6:3154923:-	J	0.10834	A3SS:D	TUBB2A	TUBB2A	ENSG00000137267	TUBB2A	6	3153669	3157526	p25.2	-1	tubulin beta 2A class IIa [Source:HGNC Symbol;Acc:HGNC:12412]
116725	374215	50.684	0.0255083	12.3883	0.000432027	0.10834	8.94055	8.11985	-0.500319	54	79	46	97	40	59	18	56	ENSG00000132600	D:chr16:68352409:+	A:chr16:68353492:+	J	0.10834	A3SS:D	PRMT7	PRMT7	ENSG00000132600	PRMT7	16	68310974	68358563	q22.1	1	protein arginine methyltransferase 7 [Source:HGNC Symbol;Acc:HGNC:25557]
89076	282338	6778.7	0.0200694	12.3804	0.000433858	0.10834	21.1664	20.5168	-0.369577	10070	9630	3777	8327	5152	9940	2609	10627	ENSG00000111640	D:chr12:6537390:+	A:chr12:6537584:+	J	0.10834	RI:E	GAPDH	GAPDH	ENSG00000111640	GAPDH	12	6533927	6538374	p13.31	1	glyceraldehyde-3-phosphate dehydrogenase [Source:HGNC Symbol;Acc:HGNC:4141]
89076	282339	308.787	0.0200744	12.3775	0.000434531	0.10834	12.5238	13.27	0.429632	271	408	134	245	237	604	131	719	ENSG00000111640	D:chr12:6537390:+	A:chr12:6537584:+	E	0.10834	RI:R	GAPDH	GAPDH	ENSG00000111640	GAPDH	12	6533927	6538374	p13.31	1	glyceraldehyde-3-phosphate dehydrogenase [Source:HGNC Symbol;Acc:HGNC:4141]
51989	165645	19.0518	0.0650911	12.3762	0.000434852	0.10834	5.57431	7.3603	1.19229	17	25	5	31	17	30	3	61	ENSG00000137267	D:chr6:3155625:-	A:chr6:3154923:-	JE	0.10834	A3SS:P	TUBB2A	TUBB2A	ENSG00000137267	TUBB2A	6	3153669	3157526	p25.2	-1	tubulin beta 2A class IIa [Source:HGNC Symbol;Acc:HGNC:12412]
125040	401946	16.2719	0.139411	12.3715	0.000435936	0.10834	6.79504	5.01697	-1.2356	22	43	14	45	8	21	2	9	ENSG00000082641	S:chr17:48048359:+	A:chr17:48050607:+	EJ	0.10834	AFE	NFE2L1	NFE2L1	ENSG00000082641	NFE2L1	17	48048329	48061487	q21.32	1	nuclear factor, erythroid 2 like 1 [Source:HGNC Symbol;Acc:HGNC:7781]
116725	374214	30.8137	0.0255752	12.3714	0.000435966	0.10834	6.73501	7.77586	0.664359	34	29	17	25	31	55	16	48	ENSG00000132600	D:chr16:68352409:+	A:chr16:68353492:+	JE	0.10834	A3SS:P	PRMT7	PRMT7	ENSG00000132600	PRMT7	16	68310974	68358563	q22.1	1	protein arginine methyltransferase 7 [Source:HGNC Symbol;Acc:HGNC:25557]
545	1591	161.331	0.0218939	12.3549	0.000439824	0.108681	10.869	11.439	0.332201	103	157	75	130	332	193	73	262	ENSG00000277726_ENSG00000120948	D:chr1:11024335:+	A:chr1:11025110:+	E	0.108681	RI:R	NA_TARDBP		ENSG00000091436		2	173075435	173268010	q31.1	1	Mitogen-activated protein kinase kinase kinase MLT [Source:UniProtKB/Swiss-Prot;Acc:Q9NYL2]
545	1590	21.7313	0.0221048	12.2996	0.000453062	0.111323	7.16564	5.93517	-0.815576	13	31	22	32	36	13	8	27	ENSG00000120948_ENSG00000277726	D:chr1:11024335:+	A:chr1:11025110:+	J	0.111323	RI:E	TARDBP_NA		ENSG00000091436		2	173075435	173268010	q31.1	1	Mitogen-activated protein kinase kinase kinase MLT [Source:UniProtKB/Swiss-Prot;Acc:Q9NYL2]
95534	304125	89.9845	0.0811198	12.2632	0.000461979	0.11288	9.40956	10.5625	0.681914	93	112	48	153	106	160	23	140	ENSG00000139624	D:chr12:50134546:-	A:chr12:50133064:-	JE	0.11288	A3SS:P	CERS5	CERS5	ENSG00000139624	CERS5	12	50129306	50167533	q13.12	-1	ceramide synthase 5 [Source:HGNC Symbol;Acc:HGNC:23749]
124639	400788	25.1375	0.027766	12.2487	0.00046559	0.113131	7.31371	6.65524	-0.425563	25	63	32	34	16	42	4	23	ENSG00000188554	D:chr17:43194499:+	A:chr17:43194964:+	J	0.113131	RI:E	NBR1	NBR1	ENSG00000188554	NBR1	17	43170481	43211689	q21.31	1	NBR1, autophagy cargo receptor [Source:HGNC Symbol;Acc:HGNC:6746]
95534	304124	20.4342	0.0815937	12.2157	0.000473898	0.114513	7.12185	5.64106	-0.992819	40	36	14	63	2	23	3	23	ENSG00000139624	D:chr12:50134546:-	A:chr12:50133064:-	J	0.114513	A3SS:D	CERS5	CERS5	ENSG00000139624	CERS5	12	50129306	50167533	q13.12	-1	ceramide synthase 5 [Source:HGNC Symbol;Acc:HGNC:23749]
56226	178825	68.9147	0.0166961	12.1869	0.000481264	0.115472	9.60563	9.11994	-0.290329	102	143	48	137	42	110	13	75	ENSG00000136279	D:chr7:44057859:+	A:chr7:44058129:+	J	0.115472	SE:S_RI:E_A5SS:D_A3SS:D	DBNL	DBNL	ENSG00000136279	DBNL	7	44044640	44069456	p13	1	drebrin like [Source:HGNC Symbol;Acc:HGNC:2696]
90379	286735	57.6514	0.103235	12.1796	0.000483147	0.115472	7.57018	9.11113	0.945349	34	49	4	33	45	68	41	191	ENSG00000167553	D:chr12:49269976:+	E:chr12:49274603:+	JE	0.115472	AE	TUBA1C	TUBA1C	ENSG00000167553	TUBA1C	12	49188736	49274603	q13.12	1	tubulin alpha 1c [Source:HGNC Symbol;Acc:HGNC:20768]
159662	511717	65.4088	0.0456817	12.1637	0.000487277	0.115826	9.0675	9.02029	-0.028408	47	81	53	62	66	107	40	62	ENSG00000183479_ENSG00000213397	D:chrX:153469146:-	A:chrX:153462671:-	JEJ	0.115826	SE:I	TREX2_HAUS7		ENSG00000091436		2	173075435	173268010	q31.1	1	Mitogen-activated protein kinase kinase kinase MLT [Source:UniProtKB/Swiss-Prot;Acc:Q9NYL2]
90379	286736	12.1067	0.103973	12.121	0.000498577	0.116935	6.42405	4.47048	-1.41534	35	10	3	18	5	11	4	23	ENSG00000167553	D:chr12:49269976:+	E:chr12:49270196:+	E	0.116935	AE	TUBA1C	TUBA1C	ENSG00000167553	TUBA1C	12	49188736	49274603	q13.12	1	tubulin alpha 1c [Source:HGNC Symbol;Acc:HGNC:20768]
56226	178826	11.3637	0.0170679	12.1165	0.000499769	0.116935	4.5821	5.95305	1.00713	6	14	6	17	10	26	5	17	ENSG00000136279	D:chr7:44057859:+	A:chr7:44058129:+	(E|J)E(E|J)	0.116935	SE:I_RI:R_A5SS:P_A3SS:P	DBNL	DBNL	ENSG00000136279	DBNL	7	44044640	44069456	p13	1	drebrin like [Source:HGNC Symbol;Acc:HGNC:2696]
158324	507903	11.9617	0.0340184	12.1158	0.000499961	0.116935	5.50622	4.44721	-0.801493	26	27	4	57	1	7	0	9	ENSG00000184368	D:chrX:20052878:-	A:chrX:20044500:-	J	0.116935	A3SS:D	MAP7D2	MAP7D2	ENSG00000184368	MAP7D2	X	20006713	20116917	p22.12	-1	MAP7 domain containing 2 [Source:HGNC Symbol;Acc:HGNC:25899]
117547	377204	61.875	0.0243791	12.0775	0.000510345	0.118728	9.08336	8.39432	-0.417714	49	58	32	62	69	51	49	85	ENSG00000174177	D:chr16:88715106:+	A:chr16:88715182:+	J	0.118728	RI:E	CTU2	CTU2	ENSG00000174177	CTU2	16	88706463	88715386	q24.3	1	cytosolic thiouridylase subunit 2 [Source:HGNC Symbol;Acc:HGNC:28005]
13896	41980	119.278	0.0277393	12.0671	0.0005132	0.118761	10.822	10.5098	-0.182887	140	231	91	216	107	178	32	114	ENSG00000173726	S:chr1:235128936:-	A:chr1:235122372:-	EJ	0.118761	AS	TOMM20	TOMM20	ENSG00000173726	TOMM20	1	235109336	235128936	q42.3	-1	translocase of outer mitochondrial membrane 20 [Source:HGNC Symbol;Acc:HGNC:20947]
117547	377205	27.0568	0.0245391	12.0478	0.000518531	0.119363	5.69186	6.84262	0.776571	17	17	5	6	37	25	28	43	ENSG00000174177	D:chr16:88715106:+	A:chr16:88715182:+	E	0.119363	RI:R	CTU2	CTU2	ENSG00000174177	CTU2	16	88706463	88715386	q24.3	1	cytosolic thiouridylase subunit 2 [Source:HGNC Symbol;Acc:HGNC:28005]
141940	457467	236.575	0.0622674	12.0057	0.000530387	0.121453	12.0142	12.0565	0.024452	267	141	85	97	543	228	146	249	ENSG00000099875	D:chr19:2039631:-	A:chr19:2037829:-	E	0.121453	RI:R	MKNK2	MKNK2	ENSG00000099875	MKNK2	19	2037465	2051244	p13.3	-1	MAP kinase interacting serine/threonine kinase 2 [Source:HGNC Symbol;Acc:HGNC:7111]
71633	227911	32.4793	0.0196722	11.9885	0.000535312	0.121942	7.8062	7.10466	-0.443661	43	95	34	65	27	34	3	20	ENSG00000147955	D:chr9:34637220:-	A:chr9:34637089:-	J	0.121942	RI:E	SIGMAR1	SIGMAR1	ENSG00000147955	SIGMAR1	9	34634722	34637809	p13.3	-1	sigma non-opioid intracellular receptor 1 [Source:HGNC Symbol;Acc:HGNC:8157]
43661	139144	47.0399	0.3043	11.9485	0.000546906	0.123202	9.55614	7.32533	-1.36635	37	111	51	44	74	56	11	38	ENSG00000155324	D:chr5:126483574:+	E:chr5:126498604:+	(J|JE)EJEJEJEJE(E|J)E(E|JE)	0.123202	AE	GRAMD3	GRAMD3	ENSG00000155324	GRAMD3	5	126360132	126496494	q23.2	1	GRAM domain containing 3 [Source:HGNC Symbol;Acc:HGNC:24911]
113094	361943	129.845	0.0205908	11.9386	0.000549827	0.123202	10.9913	10.5924	-0.233377	207	223	95	258	112	135	41	102	ENSG00000161981	S:chr16:53010:+	A:chr16:55459:+	EJ	0.123202	AS	SNRNP25	SNRNP25	ENSG00000161981	SNRNP25	16	53010	57669	p13.3	1	small nuclear ribonucleoprotein U11/U12 subunit 25 [Source:HGNC Symbol;Acc:HGNC:14161]
71633	227914	10.7154	0.0200412	11.9344	0.00055106	0.123202	4.68103	5.94758	0.925497	5	26	7	16	17	18	2	12	ENSG00000147955	D:chr9:34637220:-	A:chr9:34637089:-	E	0.123202	RI:R	SIGMAR1	SIGMAR1	ENSG00000147955	SIGMAR1	9	34634722	34637809	p13.3	-1	sigma non-opioid intracellular receptor 1 [Source:HGNC Symbol;Acc:HGNC:8157]
95300	303261	17.7448	0.0217548	11.9309	0.000552108	0.123202	6.67622	5.77935	-0.606451	29	50	14	47	7	32	0	9	ENSG00000174233	D:chr12:48771710:-	A:chr12:48770970:-	J	0.123202	RI:E	ADCY6	ADCY6	ENSG00000174233	ADCY6	12	48766194	48789037	q13.12	-1	adenylate cyclase 6 [Source:HGNC Symbol;Acc:HGNC:237]
58782	187407	84.4203	0.123601	11.8991	0.000561607	0.124685	9.00969	10.4024	0.827641	94	82	36	74	103	114	28	219	ENSG00000159840	D:chr7:143383322:+	A:chr7:143388219:+	J	0.124685	SE:S_S2E:S	ZYX	ZYX	ENSG00000159840	ZYX	7	143381080	143391111	q34	1	zyxin [Source:HGNC Symbol;Acc:HGNC:13200]
43661	139145	7.04932	0.307298	11.8737	0.000569331	0.125229	1.7855	4.41673	2.90952	1	1	1	0	9	4	11	7	ENSG00000155324	D:chr5:126483574:+	E:chr5:126483646:+	E	0.125229	AE	GRAMD3	GRAMD3	ENSG00000155324	GRAMD3	5	126360132	126496494	q23.2	1	GRAM domain containing 3 [Source:HGNC Symbol;Acc:HGNC:24911]
95300	303262	8.30641	0.022199	11.8639	0.000572336	0.125229	4.29112	5.60949	1.00239	6	15	4	17	5	30	1	8	ENSG00000174233	D:chr12:48771710:-	A:chr12:48770970:-	E	0.125229	RI:R	ADCY6	ADCY6	ENSG00000174233	ADCY6	12	48766194	48789037	q13.12	-1	adenylate cyclase 6 [Source:HGNC Symbol;Acc:HGNC:237]
58997	188009	25.14	0.15716	11.8629	0.000572646	0.125229	5.65846	7.38632	1.1492	9	15	17	7	43	12	11	89	ENSG00000164867	D:chr7:151013379:+	E:chr7:151014588:+	JEJE	0.125229	AE	NOS3	NOS3	ENSG00000164867	NOS3	7	150990995	151014588	q36.1	1	nitric oxide synthase 3 [Source:HGNC Symbol;Acc:HGNC:7876]
123138	395829	68.4876	0.0526017	11.8465	0.000577708	0.125292	9.49771	9.18904	-0.184574	86	123	56	125	54	133	13	64	ENSG00000091542	S:chr17:18183078:+	A:chr17:18206815:+	(EJ|EJ)EJ	0.125292	AS	ALKBH5	ALKBH5	ENSG00000091542	ALKBH5	17	18183078	18209954	p11.2	1	alkB homolog 5, RNA demethylase [Source:HGNC Symbol;Acc:HGNC:25996]
113094	361944	9.48114	0.021202	11.8434	0.000578662	0.125292	4.08803	5.53065	1.11665	10	11	2	11	18	12	5	9	ENSG00000161981	S:chr16:54960:+	A:chr16:55459:+	E	0.125292	AS	SNRNP25	SNRNP25	ENSG00000161981	SNRNP25	16	53010	57669	p13.3	1	small nuclear ribonucleoprotein U11/U12 subunit 25 [Source:HGNC Symbol;Acc:HGNC:14161]
58782	187408	8.63152	0.124954	11.8041	0.000590996	0.126959	5.68282	3.76615	-1.50655	14	22	3	31	3	10	1	7	ENSG00000159840	D:chr7:143383322:+	A:chr7:143388219:+	(J|JEJ)EJ	0.126959	SE:I_S2E:I	ZYX	ZYX	ENSG00000159840	ZYX	7	143381080	143391111	q34	1	zyxin [Source:HGNC Symbol;Acc:HGNC:13200]
58997	188010	9.72188	0.15845	11.8004	0.000592168	0.126959	6.0129	4.08937	-1.45269	12	8	17	20	6	7	0	20	ENSG00000164867	D:chr7:151013379:+	E:chr7:151013529:+	E	0.126959	AE	NOS3	NOS3	ENSG00000164867	NOS3	7	150990995	151014588	q36.1	1	nitric oxide synthase 3 [Source:HGNC Symbol;Acc:HGNC:7876]
21128	65599	24.508	0.0645151	11.7695	0.000602099	0.128458	6.45144	7.56888	0.721808	21	37	19	30	35	45	2	47	ENSG00000119760	D:chr2:27662179:-	A:chr2:27661388:-	(E|J)E	0.128458	RI:R_A3SS:P	SUPT7L	SUPT7L	ENSG00000119760	SUPT7L	2	27650812	27663840	p23.3	-1	SPT7-like STAGA complex gamma subunit [Source:HGNC Symbol;Acc:HGNC:30632]
21128	65598	12.2051	0.0650257	11.7148	0.000620034	0.131643	6.12085	4.68698	-1.03951	12	40	11	33	3	17	1	11	ENSG00000119760	D:chr2:27662179:-	A:chr2:27661388:-	J	0.131643	RI:E_A3SS:D	SUPT7L	SUPT7L	ENSG00000119760	SUPT7L	2	27650812	27663840	p23.3	-1	SPT7-like STAGA complex gamma subunit [Source:HGNC Symbol;Acc:HGNC:30632]
58250	185795	377.494	0.0157264	11.6912	0.000627951	0.132544	13.7996	13.2607	-0.309416	534	493	228	536	273	456	139	697	ENSG00000004059	D:chr7:127589594:+	A:chr7:127590066:+	J	0.132544	RI:E	ARF5	ARF5	ENSG00000004059	ARF5	7	127588345	127591705	q32.1	1	ADP ribosylation factor 5 [Source:HGNC Symbol;Acc:HGNC:658]
58250	185796	110.378	0.0157394	11.6842	0.00063034	0.132544	9.9836	10.7077	0.425977	82	114	61	131	117	155	49	240	ENSG00000004059	D:chr7:127589594:+	A:chr7:127590066:+	E	0.132544	RI:R	ARF5	ARF5	ENSG00000004059	ARF5	7	127588345	127591705	q32.1	1	ADP ribosylation factor 5 [Source:HGNC Symbol;Acc:HGNC:658]
42805	136413	169.774	0.0316073	11.6565	0.000639784	0.133886	11.87	11.3369	-0.309467	247	391	31	314	280	292	25	102	ENSG00000164326	S:chr5:71719163:+	A:chr5:71719880:+	EJ	0.133886	AS	CARTPT	CARTPT	ENSG00000164326	CARTPT	5	71719163	71721048	q13.2	1	CART prepropeptide [Source:HGNC Symbol;Acc:HGNC:24323]
87523	277526	31.0596	0.0832589	11.5975	0.000660393	0.137178	7.69545	7.03896	-0.416724	62	77	17	76	10	40	3	34	ENSG00000151376	D:chr11:86465091:-	E:chr11:86441108:-	(J|JEJ)EJEJEJE(E|JEJEJE)	0.137178	AE	ME3	ME3	ENSG00000151376	ME3	11	86441108	86672636	q14.2	-1	malic enzyme 3 [Source:HGNC Symbol;Acc:HGNC:6985]
100713	321276	14.3709	0.0352166	11.5936	0.000661788	0.137178	5.93398	5.0842	-0.608391	23	22	12	65	7	13	0	7	ENSG00000134874	D:chr13:95633234:-	A:chr13:95630113:-	J	0.137178	SE:S	DZIP1	DZIP1	ENSG00000134874	DZIP1	13	95578202	95644703	q32.1	-1	DAZ interacting zinc finger protein 1 [Source:HGNC Symbol;Acc:HGNC:20908]
32969	104620	36.5627	0.0597544	11.5801	0.000666613	0.137189	7.30646	7.82696	0.327616	39	28	32	26	21	27	28	64	ENSG00000189283	D:chr3:59752221:-	E:chr3:59749310:-	(J|JE)E	0.137189	AE	FHIT	FHIT	ENSG00000189283	FHIT	3	59749310	61251459	p14.2	-1	fragile histidine triad [Source:HGNC Symbol;Acc:HGNC:3701]
26914	84813	373.542	0.0109852	11.5585	0.000674408	0.137189	13.7391	13.3966	-0.19664	604	545	197	660	296	653	68	571	ENSG00000114784	D:chr3:40311056:+	A:chr3:40311470:+	J	0.137189	RI:E	EIF1B	EIF1B	ENSG00000114784	EIF1B	3	40309684	40312424	p22.1	1	eukaryotic translation initiation factor 1B [Source:HGNC Symbol;Acc:HGNC:30792]
36142	115164	105.382	0.0225171	11.554	0.000676046	0.137189	10.1943	10.6223	0.25155	125	195	91	189	76	194	19	121	ENSG00000087274	D:chr4:2908604:+	A:chr4:2914884:+	J	0.137189	SE:S_A5SS:D	ADD1	ADD1	ENSG00000087274	ADD1	4	2843857	2930076	p16.3	1	adducin 1 [Source:HGNC Symbol;Acc:HGNC:243]
105636	337443	23.5804	0.0537172	11.5535	0.00067623	0.137189	7.11289	6.6531	-0.298657	14	43	17	27	40	50	4	27	ENSG00000125952	D:chr14:65077344:-	A:chr14:65076663:-	E(E|J)	0.137189	RI:R_A5SS:P	MAX	MAX	ENSG00000125952	MAX	14	65006174	65102695	q23.3	-1	MYC associated factor X [Source:HGNC Symbol;Acc:HGNC:6913]
95330	303330	41.3652	0.0866089	11.5299	0.000684845	0.137189	8.54805	7.5327	-0.628387	122	53	11	65	16	43	14	52	ENSG00000172602	S:chr12:48865898:-	A:chr12:48858241:-	(E|E(J|EJ)EJ)EJEJ	0.137189	AS	RND1	RND1	ENSG00000172602	RND1	12	48857145	48865898	q13.12	-1	Rho family GTPase 1 [Source:HGNC Symbol;Acc:HGNC:18314]
42805	136414	9.1554	0.0323348	11.5258	0.000686355	0.137189	4.19908	5.71488	1.15324	6	13	0	11	19	35	1	7	ENSG00000164326	S:chr5:71719579:+	A:chr5:71719880:+	E	0.137189	AS	CARTPT	CARTPT	ENSG00000164326	CARTPT	5	71719163	71721048	q13.2	1	CART prepropeptide [Source:HGNC Symbol;Acc:HGNC:24323]
98393	313690	8.8389	0.157997	11.5188	0.000688955	0.137189	4.09483	5.70191	1.23214	8	11	6	11	12	11	1	24	ENSG00000130779	D:chr12:122340981:-	A:chr12:122334705:-	(J|EJ)EJ	0.137189	SE:I	CLIP1	CLIP1	ENSG00000130779	CLIP1	12	122271432	122422632	q24.31	-1	CAP-Gly domain containing linker protein 1 [Source:HGNC Symbol;Acc:HGNC:10461]
26914	84814	24.4626	0.0111123	11.5105	0.000692031	0.137189	6.39915	7.54228	0.739928	20	31	8	36	25	55	7	49	ENSG00000114784	D:chr3:40311056:+	A:chr3:40311470:+	E	0.137189	RI:R	EIF1B	EIF1B	ENSG00000114784	EIF1B	3	40309684	40312424	p22.1	1	eukaryotic translation initiation factor 1B [Source:HGNC Symbol;Acc:HGNC:30792]
100135	319542	9.75721	0.0420231	11.4999	0.000695994	0.137189	4.46928	5.68094	0.907686	13	11	0	13	6	35	3	14	ENSG00000133083	S:chr13:35855861:-	A:chr13:35854593:-	EJ	0.137189	AS	DCLK1	DCLK1	ENSG00000133083	DCLK1	13	35768652	36131306	q13.3	-1	doublecortin like kinase 1 [Source:HGNC Symbol;Acc:HGNC:2700]
16620	50537	52.2964	0.40503	11.4968	0.000697152	0.137189	4.16144	4.25394	0.0773502	1	1	0	0	8	70	98	50	ENSG00000115602	D:chr2:102343415:+	E:chr2:102346100:+	E	0.137189	AE	IL1RL1	IL1RL1	ENSG00000115602	IL1RL1	2	102311502	102352037	q12.1	1	interleukin 1 receptor like 1 [Source:HGNC Symbol;Acc:HGNC:5998]
71091	226231	11.7474	0.021929	11.4916	0.000699125	0.137189	4.85756	5.87897	0.741537	14	14	5	13	21	20	3	16	ENSG00000188566	D:chr9:137215018:+	A:chr9:137215095:+	E	0.137189	RI:R	NDOR1	NDOR1	ENSG00000188566	NDOR1	9	137205685	137217009	q34.3	1	NADPH dependent diflavin oxidoreductase 1 [Source:HGNC Symbol;Acc:HGNC:29838]
71091	226230	10.1747	0.0220164	11.4806	0.000703253	0.137189	5.52906	4.36021	-0.888454	18	20	7	20	11	6	3	7	ENSG00000188566	D:chr9:137215018:+	A:chr9:137215095:+	J	0.137189	RI:E	NDOR1	NDOR1	ENSG00000188566	NDOR1	9	137205685	137217009	q34.3	1	NADPH dependent diflavin oxidoreductase 1 [Source:HGNC Symbol;Acc:HGNC:29838]
100135	319543	8.378	0.0422391	11.4764	0.00070487	0.137189	5.44791	4.13953	-1.01367	13	21	2	27	5	12	1	7	ENSG00000133083	S:chr13:36131306:-	A:chr13:35854593:-	EJEJEJEJEJ	0.137189	AS	DCLK1	DCLK1	ENSG00000133083	DCLK1	13	35768652	36131306	q13.3	-1	doublecortin like kinase 1 [Source:HGNC Symbol;Acc:HGNC:2700]
140526	453224	275.299	0.0366703	11.4701	0.000707246	0.137189	13.0127	12.4248	-0.338733	435	318	120	325	332	340	113	387	ENSG00000196961	D:chr19:49805777:+	A:chr19:49805872:+	J	0.137189	RI:E	AP2A1	AP2A1	ENSG00000196961	AP2A1	19	49766968	49807113	q13.33	1	adaptor related protein complex 2 alpha 1 subunit [Source:HGNC Symbol;Acc:HGNC:561]
45001	143688	37.5652	0.0242767	11.4658	0.00070889	0.137189	8.21074	7.5764	-0.394414	45	84	27	78	38	40	8	38	ENSG00000113719	D:chr5:172932536:+	A:chr5:172935188:+	J	0.137189	RI:E	ERGIC1	ERGIC1	ENSG00000113719	ERGIC1	5	172834275	172952685	q35.1	1	endoplasmic reticulum-golgi intermediate compartment 1 [Source:HGNC Symbol;Acc:HGNC:29205]
129960	418211	32.4678	0.104028	11.4328	0.000721593	0.138308	8.11016	6.79258	-0.834197	66	54	23	80	26	36	5	21	ENSG00000141698	D:chr17:41835859:-	A:chr17:41835272:-	J	0.138308	SE:S_A5SS:D	NT5C3B	NT5C3B	ENSG00000141698	NT5C3B	17	41825181	41836263	q21.2	-1	5'-nucleotidase, cytosolic IIIB [Source:HGNC Symbol;Acc:HGNC:28300]
95330	303331	7.62871	0.0881866	11.4291	0.000723033	0.138308	3.24631	4.96554	1.47869	9	2	2	4	10	10	7	8	ENSG00000172602	S:chr12:48859282:-	A:chr12:48858241:-	E	0.138308	AS	RND1	RND1	ENSG00000172602	RND1	12	48857145	48865898	q13.12	-1	Rho family GTPase 1 [Source:HGNC Symbol;Acc:HGNC:18314]
36142	115165	8.92036	0.0233093	11.4262	0.000724159	0.138308	5.3662	3.85002	-1.2054	17	21	8	26	2	5	1	9	ENSG00000087274	D:chr4:2908604:+	A:chr4:2914884:+	(E|J)EJ	0.138308	SE:I_A5SS:P	ADD1	ADD1	ENSG00000087274	ADD1	4	2843857	2930076	p16.3	1	adducin 1 [Source:HGNC Symbol;Acc:HGNC:243]
3516	10605	58.3127	0.0897688	11.4112	0.000730043	0.138826	7.76319	9.22339	0.891727	26	45	16	40	33	64	16	311	ENSG00000031698	D:chr1:109236548:+	A:chr1:109236805:+	E	0.138826	RI:R	SARS	SARS	ENSG00000031698	SARS	1	109213918	109238169	p13.3	1	seryl-tRNA synthetase [Source:HGNC Symbol;Acc:HGNC:10537]
140526	453225	14.0346	0.0371496	11.4008	0.000734115	0.138996	4.46309	5.94812	1.09879	5	11	4	9	17	18	11	31	ENSG00000196961	D:chr19:49805777:+	A:chr19:49805872:+	E	0.138996	RI:R	AP2A1	AP2A1	ENSG00000196961	AP2A1	19	49766968	49807113	q13.33	1	adaptor related protein complex 2 alpha 1 subunit [Source:HGNC Symbol;Acc:HGNC:561]
45001	143689	9.55026	0.0248345	11.3874	0.000739421	0.139254	4.38924	5.69236	0.980486	6	18	2	12	11	20	3	19	ENSG00000113719	D:chr5:172932536:+	A:chr5:172935188:+	E	0.139254	RI:R	ERGIC1	ERGIC1	ENSG00000113719	ERGIC1	5	172834275	172952685	q35.1	1	endoplasmic reticulum-golgi intermediate compartment 1 [Source:HGNC Symbol;Acc:HGNC:29205]
3516	10602	20.531	0.0900998	11.3814	0.000741845	0.139254	7.51864	5.85178	-1.09756	43	38	10	21	10	25	1	59	ENSG00000031698	D:chr1:109236548:+	A:chr1:109236805:+	J	0.139254	RI:E	SARS	SARS	ENSG00000031698	SARS	1	109213918	109238169	p13.3	1	seryl-tRNA synthetase [Source:HGNC Symbol;Acc:HGNC:10537]
129960	418212	9.42253	0.105053	11.3555	0.000752264	0.140606	4.14997	5.84417	1.28483	4	11	3	16	17	14	1	26	ENSG00000141698	D:chr17:41835859:-	A:chr17:41835272:-	(J|(E|J)E)EJ	0.140606	SE:I_A5SS:P	NT5C3B	NT5C3B	ENSG00000141698	NT5C3B	17	41825181	41836263	q21.2	-1	5'-nucleotidase, cytosolic IIIB [Source:HGNC Symbol;Acc:HGNC:28300]
61401	195484	37.1307	0.0713969	11.3362	0.000760105	0.140809	8.40875	7.1674	-0.775373	92	59	25	87	20	36	2	47	ENSG00000146826	D:chr7:100156386:-	A:chr7:100155825:-	J	0.140809	A3SS:D	C7orf43	C7orf43	ENSG00000146826	C7orf43	7	100154420	100158715	q22.1	-1	chromosome 7 open reading frame 43 [Source:HGNC Symbol;Acc:HGNC:25604]
40211	127811	60.4267	0.128895	11.3337	0.000761149	0.140809	8.15907	9.66534	0.90995	19	69	36	78	71	78	6	233	ENSG00000251022	D:chr4:82895692:-	A:chr4:82894847:-	E	0.140809	RI:R	THAP9-AS1	THAP9-AS1	ENSG00000251022	THAP9-AS1	4	82893009	82900960	q21.22	-1	THAP9 antisense RNA 1 [Source:HGNC Symbol;Acc:HGNC:44172]
80780	255342	120.747	0.0630007	11.3246	0.00076486	0.140809	10.8222	10.4811	-0.199885	178	131	66	144	197	156	55	67	ENSG00000173264	D:chr11:64287946:+	A:chr11:64288340:+	JE(E|J)	0.140809	SE:I_A3SS:P	GPR137	GPR137	ENSG00000173264	GPR137	11	64270062	64289500	q13.1	1	G protein-coupled receptor 137 [Source:HGNC Symbol;Acc:HGNC:24300]
61401	195487	22.9701	0.0715409	11.3213	0.000766231	0.140809	6.11478	7.48685	0.896693	24	34	15	22	35	36	5	39	ENSG00000146826	D:chr7:100156386:-	A:chr7:100155825:-	(J|JE)E	0.140809	A3SS:P	C7orf43	C7orf43	ENSG00000146826	C7orf43	7	100154420	100158715	q22.1	-1	chromosome 7 open reading frame 43 [Source:HGNC Symbol;Acc:HGNC:25604]
40211	127805	18.1804	0.12938	11.3002	0.000774979	0.141084	7.11865	5.41533	-1.15188	27	21	14	66	6	16	1	33	ENSG00000251022	D:chr4:82895692:-	A:chr4:82894847:-	J	0.141084	RI:E	THAP9-AS1	THAP9-AS1	ENSG00000251022	THAP9-AS1	4	82893009	82900960	q21.22	-1	THAP9 antisense RNA 1 [Source:HGNC Symbol;Acc:HGNC:44172]
63467	201728	13.9586	0.0585305	11.288	0.000780082	0.141084	4.96915	5.93534	0.69568	2	13	7	11	15	29	4	48	ENSG00000147454	D:chr8:23568378:+	E:chr8:23575463:+	(J|JE)E	0.141084	AE	SLC25A37	SLC25A37	ENSG00000147454	SLC25A37	8	23528805	23575463	p21.2	1	solute carrier family 25 member 37 [Source:HGNC Symbol;Acc:HGNC:29786]
35241	111898	16.8851	0.0573221	11.2876	0.00078025	0.141084	6.23545	5.74863	-0.33454	26	44	17	42	8	24	1	9	ENSG00000114770	D:chr3:184014264:-	E:chr3:183988573:-	(J|JEJ)EJE	0.141084	AE	ABCC5	ABCC5	ENSG00000114770	ABCC5	3	183919934	184018015	q27.1	-1	ATP binding cassette subfamily C member 5 [Source:HGNC Symbol;Acc:HGNC:56]
29479	93251	73.6209	0.226355	11.2867	0.000780659	0.141084	8.41632	10.4504	1.2158	48	116	27	98	60	129	11	246	ENSG00000163754	D:chr3:149024272:+	A:chr3:149026760:+	J	0.141084	SE:S	GYG1	GYG1	ENSG00000163754	GYG1	3	148991341	149027668	q24	1	glycogenin 1 [Source:HGNC Symbol;Acc:HGNC:4699]
29479	93252	29.305	0.226681	11.2742	0.000785928	0.141084	8.07971	6.00033	-1.34502	89	39	13	96	4	36	0	27	ENSG00000163754	D:chr3:149024272:+	A:chr3:149026760:+	JEJ	0.141084	SE:I	GYG1	GYG1	ENSG00000163754	GYG1	3	148991341	149027668	q24	1	glycogenin 1 [Source:HGNC Symbol;Acc:HGNC:4699]
57517	183413	161.46	0.0265346	11.2671	0.000788939	0.141084	11.754	11.1155	-0.371159	212	305	127	313	123	234	28	211	ENSG00000168090	D:chr7:100089746:+	A:chr7:100090399:+	J	0.141084	RI:E	COPS6	COPS6	ENSG00000168090	COPS6	7	100088954	100092200	q22.1	1	COP9 signalosome subunit 6 [Source:HGNC Symbol;Acc:HGNC:21749]
107428	343461	14.2595	0.0547629	11.2639	0.000790307	0.141084	5.98859	5.38953	-0.421846	14	46	11	32	7	12	3	17	ENSG00000128944	D:chr15:40391554:+	A:chr15:40391949:+	J	0.141084	RI:E	KNSTRN	KNSTRN	ENSG00000128944	KNSTRN	15	40382721	40394246	q15.1	1	kinetochore localized astrin/SPAG5 binding protein [Source:HGNC Symbol;Acc:HGNC:30767]
57517	183416	25.5252	0.0266712	11.2345	0.00080291	0.142752	6.39106	7.56078	0.756979	23	33	17	25	31	34	8	56	ENSG00000168090	D:chr7:100089746:+	A:chr7:100090399:+	E	0.142752	RI:R	COPS6	COPS6	ENSG00000168090	COPS6	7	100088954	100092200	q22.1	1	COP9 signalosome subunit 6 [Source:HGNC Symbol;Acc:HGNC:21749]
149192	480125	204.565	0.0607886	11.19	0.00082238	0.145538	12.4558	11.54	-0.530027	276	287	130	305	193	307	79	222	ENSG00000088833	D:chr20:1452493:-	A:chr20:1445830:-	J	0.145538	A3SS:D	NSFL1C	NSFL1C	ENSG00000088833	NSFL1C	20	1442162	1473842	p13	-1	NSFL1 cofactor [Source:HGNC Symbol;Acc:HGNC:15912]
53820	171393	168.567	0.0254288	11.1836	0.000825237	0.145538	11.5012	11.1065	-0.229658	416	355	79	492	32	210	6	173	ENSG00000065609	D:chr6:83560104:-	A:chr6:83554285:-	JEJ	0.145538	SE:I	SNAP91	SNAP91	ENSG00000065609	SNAP91	6	83552880	83709691	q14.2	-1	synaptosome associated protein 91 [Source:HGNC Symbol;Acc:HGNC:14986]
141811	457148	6.25923	0.0539371	11.1616	0.000835084	0.146683	4.78169	3.56961	-1.02437	2	10	4	8	2	12	3	15	ENSG00000064932	S:chr19:1174283:-	A:chr19:1127765:-	(EJ|EJ|EJ|EJ)EJEJEJ	0.146683	AS	SBNO2	SBNO2	ENSG00000064932	SBNO2	19	1107636	1174283	p13.3	-1	strawberry notch homolog 2 [Source:HGNC Symbol;Acc:HGNC:29158]
149192	480126	19.2447	0.0611268	11.1515	0.00083965	0.146895	5.15907	6.6393	1.02761	9	17	5	13	33	33	16	14	ENSG00000088833	D:chr20:1452493:-	A:chr20:1445830:-	JE	0.146895	A3SS:P	NSFL1C	NSFL1C	ENSG00000088833	NSFL1C	20	1442162	1473842	p13	-1	NSFL1 cofactor [Source:HGNC Symbol;Acc:HGNC:15912]
107897	345035	14.1933	0.0811033	11.131	0.000848974	0.147935	5.74492	5.66788	-0.0541394	28	26	7	13	17	15	5	14	ENSG00000185880	D:chr15:44758803:+	A:chr15:44759640:+	EJ	0.147935	A5SS:P	TRIM69	TRIM69	ENSG00000185880	TRIM69	15	44728988	44767829	q21.1	1	tripartite motif containing 69 [Source:HGNC Symbol;Acc:HGNC:17857]
65536	208556	304.04	0.0358745	11.1198	0.000854113	0.14824	13.4188	12.5908	-0.476435	542	525	166	525	268	410	55	420	ENSG00000178719	D:chr8:143992078:+	A:chr8:143992245:+	J	0.14824	RI:E	GRINA	GRINA	ENSG00000178719	GRINA	8	143990058	143993415	q24.3	1	glutamate ionotropic receptor NMDA type subunit associated protein 1 [Source:HGNC Symbol;Acc:HGNC:4589]
65536	208557	76.3479	0.0359098	11.1112	0.000858061	0.148336	9.00415	10.0127	0.601313	71	100	41	78	120	121	27	110	ENSG00000178719	D:chr8:143992078:+	A:chr8:143992245:+	E	0.148336	RI:R	GRINA	GRINA	ENSG00000178719	GRINA	8	143990058	143993415	q24.3	1	glutamate ionotropic receptor NMDA type subunit associated protein 1 [Source:HGNC Symbol;Acc:HGNC:4589]
159681	511780	119.116	0.0700056	11.0628	0.000880784	0.151665	11.0536	9.78072	-0.748282	317	197	30	393	60	138	9	79	ENSG00000130822	D:chrX:153671880:-	A:chrX:153671672:-	J	0.151665	RI:E	PNCK	PNCK	ENSG00000130822	PNCK	X	153669730	153689010	q28	-1	pregnancy up-regulated nonubiquitous CaM kinase [Source:HGNC Symbol;Acc:HGNC:13415]
159681	511781	60.3398	0.0700567	11.0554	0.000884297	0.151672	8.40932	9.76082	0.81306	124	58	16	104	108	85	6	72	ENSG00000130822	D:chrX:153671880:-	A:chrX:153671672:-	E	0.151672	RI:R	PNCK	PNCK	ENSG00000130822	PNCK	X	153669730	153689010	q28	-1	pregnancy up-regulated nonubiquitous CaM kinase [Source:HGNC Symbol;Acc:HGNC:13415]
70146	223326	6.12796	0.0811218	11.0325	0.00089526	0.152953	4.6909	3.54018	-0.981531	5	8	12	9	2	6	1	11	ENSG00000119397	D:chr9:121160302:+	E:chr9:121177610:+	(J|JEJEJ)EJEJEJE(E|J)EJEJEJEJEJEJE	0.152953	AE	CNTRL	CNTRL	ENSG00000119397	CNTRL	9	121074863	121177610	q33.2	1	centriolin [Source:HGNC Symbol;Acc:HGNC:1858]
38272	121731	13.7085	0.0605084	11.0216	0.000900582	0.153264	4.98184	6.22267	0.882244	8	24	11	10	12	13	6	34	ENSG00000109654	D:chr4:153276130:+	E:chr4:153276275:+	E	0.153264	AE	TRIM2	TRIM2	ENSG00000109654	TRIM2	4	153152342	153339320	q31.3	1	tripartite motif containing 2 [Source:HGNC Symbol;Acc:HGNC:15974]
38272	121730	10.3044	0.0608506	10.9881	0.000916973	0.154273	5.60322	4.1583	-1.10871	8	37	8	23	4	7	4	7	ENSG00000109654	D:chr4:153276130:+	E:chr4:153339320:+	(J|JEJEJ)E(JE|JEJEJEJE(E|JEJE))	0.154273	AE	TRIM2	TRIM2	ENSG00000109654	TRIM2	4	153152342	153339320	q31.3	1	tripartite motif containing 2 [Source:HGNC Symbol;Acc:HGNC:15974]
48467	154562	64.8933	0.107788	10.9814	0.000920322	0.154273	9.83656	8.36239	-0.886693	155	144	21	161	32	83	2	81	ENSG00000113758	D:chr5:177460432:-	A:chr5:177459268:-	JEJ	0.154273	SE:I	DBN1	DBN1	ENSG00000113758	DBN1	5	177456608	177474401	q35.3	-1	drebrin 1 [Source:HGNC Symbol;Acc:HGNC:2695]
48467	154561	57.3016	0.107809	10.9796	0.000921196	0.154273	8.12816	9.61383	0.89838	52	83	29	64	74	105	11	125	ENSG00000113758	D:chr5:177460432:-	A:chr5:177459268:-	J	0.154273	SE:S	DBN1	DBN1	ENSG00000113758	DBN1	5	177456608	177474401	q35.3	-1	drebrin 1 [Source:HGNC Symbol;Acc:HGNC:2695]
50477	160983	22.1089	0.0866183	10.9784	0.000921796	0.154273	7.40193	6.18902	-0.792567	34	44	14	40	16	34	2	37	ENSG00000171453	D:chr6:43519440:+	A:chr6:43519706:+	J	0.154273	RI:E	POLR1C	POLR1C	ENSG00000171453	POLR1C	6	43509702	43529585	p21.1	1	RNA polymerase I subunit C [Source:HGNC Symbol;Acc:HGNC:20194]
78547	248108	81.3531	0.0517281	10.9467	0.000937726	0.154273	10.1665	9.26092	-0.537947	133	170	47	168	51	132	17	73	ENSG00000182272	D:chr11:375773:+	A:chr11:375847:+	J	0.154273	RI:E	B4GALNT4	B4GALNT4	ENSG00000182272	B4GALNT4	11	369796	382116	p15.5	1	beta-1,4-N-acetyl-galactosaminyltransferase 4 [Source:HGNC Symbol;Acc:HGNC:26315]
880	2558	64.4887	0.0247132	10.9461	0.000938032	0.154273	9.39136	8.91572	-0.285546	139	54	28	76	89	76	20	79	ENSG00000117154	S:chr1:18107746:+	A:chr1:18376310:+	(E|(EJ|EJEJ)EJEJ)EJEJ	0.154273	AS	IGSF21	IGSF21	ENSG00000117154	IGSF21	1	18107746	18378483	p36.13	1	immunoglobin superfamily member 21 [Source:HGNC Symbol;Acc:HGNC:28246]
14022	42409	27.6623	0.0663296	10.9361	0.000943105	0.154273	7.43	6.89292	-0.344075	28	74	28	61	20	38	3	23	ENSG00000035687	S:chr1:244452134:-	A:chr1:244418914:-	(E|EJEJEJEJ)EJEJEJEJ	0.154273	AS	ADSS	ADSS	ENSG00000035687	ADSS	1	244408494	244452134	q44	-1	adenylosuccinate synthase [Source:HGNC Symbol;Acc:HGNC:292]
23618	73312	13.737	0.0792731	10.9343	0.000944027	0.154273	4.11932	4.94268	0.658178	2	3	3	10	6	9	23	10	ENSG00000153237	D:chr2:158309433:-	E:chr2:158171081:-	JEJEJEJEJE	0.154273	AE	CCDC148	CCDC148	ENSG00000153237	CCDC148	2	158171081	158456753	q24.1	-1	coiled-coil domain containing 148 [Source:HGNC Symbol;Acc:HGNC:25191]
50477	160984	10.3896	0.0874862	10.9276	0.00094742	0.154273	4.04146	5.63323	1.22936	6	7	1	11	9	12	6	36	ENSG00000171453	D:chr6:43519440:+	A:chr6:43519706:+	E	0.154273	RI:R	POLR1C	POLR1C	ENSG00000171453	POLR1C	6	43509702	43529585	p21.1	1	RNA polymerase I subunit C [Source:HGNC Symbol;Acc:HGNC:20194]
144465	465485	13.8206	0.0192674	10.9266	0.00094795	0.154273	6.28977	5.34604	-0.658073	30	23	11	30	3	19	0	25	ENSG00000161249	D:chr19:35510371:-	A:chr19:35510252:-	E	0.154273	RI:R	DMKN	DMKN	ENSG00000161249	DMKN	19	35497220	35513658	q13.12	-1	dermokine [Source:HGNC Symbol;Acc:HGNC:25063]
68787	219373	42.2534	0.0532117	10.9186	0.000952057	0.154273	7.69762	8.69524	0.614285	71	80	35	64	39	57	6	50	ENSG00000080503	S:chr9:2015219:+	A:chr9:2161686:+	(EJ|(EJ|EJ|EJ|EJ)EJ)EJEJEJEJEJEJEJEJEJEJEJEJEJEJEJEJEJEJEJEJEJEJEJEJEJ	0.154273	AS	SMARCA2	SMARCA2	ENSG00000080503	SMARCA2	9	1980290	2193624	p24.3	1	SWI/SNF related, matrix associated, actin dependent regulator of chromatin, subfamily a, member 2 [Source:HGNC Symbol;Acc:HGNC:11098]
78547	248109	22.755	0.0519308	10.9176	0.000952527	0.154273	6.17532	7.4006	0.801011	27	33	6	26	41	38	5	36	ENSG00000182272	D:chr11:375773:+	A:chr11:375847:+	E	0.154273	RI:R	B4GALNT4	B4GALNT4	ENSG00000182272	B4GALNT4	11	369796	382116	p15.5	1	beta-1,4-N-acetyl-galactosaminyltransferase 4 [Source:HGNC Symbol;Acc:HGNC:26315]
36677	116947	48.9996	0.0106369	10.9126	0.000955119	0.154273	8.20872	8.80929	0.366283	36	57	42	56	52	82	12	108	ENSG00000157796	D:chr4:39273061:+	A:chr4:39274808:+	E	0.154273	RI:R	WDR19	WDR19	ENSG00000157796	WDR19	4	39182404	39285810	p14	1	WD repeat domain 19 [Source:HGNC Symbol;Acc:HGNC:18340]
144465	465476	10.1951	0.0194179	10.9039	0.000959636	0.154273	4.67651	5.80675	0.831435	13	9	6	14	4	21	1	33	ENSG00000161249	D:chr19:35510371:-	A:chr19:35510252:-	J	0.154273	RI:E	DMKN	DMKN	ENSG00000161249	DMKN	19	35497220	35513658	q13.12	-1	dermokine [Source:HGNC Symbol;Acc:HGNC:25063]
36677	116946	29.8725	0.0106749	10.9016	0.000960795	0.154273	7.82147	7.01391	-0.511588	32	48	40	41	18	40	4	55	ENSG00000157796	D:chr4:39273061:+	A:chr4:39274808:+	J	0.154273	RI:E	WDR19	WDR19	ENSG00000157796	WDR19	4	39182404	39285810	p14	1	WD repeat domain 19 [Source:HGNC Symbol;Acc:HGNC:18340]
37748	120217	79.9695	0.0538266	10.8975	0.000962949	0.154273	8.94298	9.80131	0.513065	60	48	56	50	103	80	58	127	ENSG00000109475	D:chr4:108625253:+	E:chr4:108625255:+	E	0.154273	AE	RPL34	RPL34	ENSG00000109475	RPL34	4	108620566	108630412	q25	1	ribosomal protein L34 [Source:HGNC Symbol;Acc:HGNC:10340]
69141	220388	47.0338	0.430858	10.8807	0.000971707	0.154805	8.64343	8.22255	-0.257215	66	97	26	68	53	69	9	62	ENSG00000107140	D:chr9:35606983:+	A:chr9:35607582:+	(E|J)E(E|J)	0.154805	SE:I_RI:R_A5SS:P_A3SS:P	TESK1	TESK1	ENSG00000107140	TESK1	9	35605305	35610041	p13.3	1	testis-specific kinase 1 [Source:HGNC Symbol;Acc:HGNC:11731]
985	2817	52.3606	0.0178901	10.8776	0.000973347	0.154805	9.03848	8.47247	-0.342965	99	95	33	82	40	63	7	88	ENSG00000004487	D:chr1:23077360:+	A:chr1:23078990:+	J	0.154805	A3SS:D	KDM1A	KDM1A	ENSG00000004487	KDM1A	1	23019448	23083689	p36.12	1	lysine demethylase 1A [Source:HGNC Symbol;Acc:HGNC:29079]
138316	445687	9.51833	0.156297	10.8647	0.000980131	0.155319	4.0882	5.55193	1.13167	11	13	2	15	11	11	7	5	ENSG00000124302	S:chr19:33621955:+	A:chr19:33689176:+	E(J|JEJ)	0.155319	AFE	CHST8	CHST8	ENSG00000124302	CHST8	19	33621955	33773509	q13.11	1	carbohydrate sulfotransferase 8 [Source:HGNC Symbol;Acc:HGNC:15993]
145689	469224	25.9163	0.123454	10.8448	0.000990724	0.156431	7.24989	6.56575	-0.443915	46	60	21	59	14	37	4	13	ENSG00000125746	D:chr19:45641918:-	A:chr19:45641748:-	J	0.156431	RI:E	EML2	EML2	ENSG00000125746	EML2	19	45606994	45645629	q13.32	-1	echinoderm microtubule associated protein like 2 [Source:HGNC Symbol;Acc:HGNC:18035]
880	2561	7.92064	0.0256029	10.8358	0.000995544	0.156472	3.36401	4.97083	1.36579	5	2	4	5	13	11	5	15	ENSG00000117154	S:chr1:18375957:+	A:chr1:18376310:+	E	0.156472	AS	IGSF21	IGSF21	ENSG00000117154	IGSF21	1	18107746	18378483	p36.13	1	immunoglobin superfamily member 21 [Source:HGNC Symbol;Acc:HGNC:28246]
985	2816	13.9478	0.018164	10.829	0.000999224	0.156472	5.05654	6.28417	0.867602	14	15	5	17	18	17	5	33	ENSG00000004487	D:chr1:23077360:+	A:chr1:23078990:+	JE	0.156472	A3SS:P	KDM1A	KDM1A	ENSG00000004487	KDM1A	1	23019448	23083689	p36.12	1	lysine demethylase 1A [Source:HGNC Symbol;Acc:HGNC:29079]
8291	25087	26.7047	0.104746	10.8244	0.00100172	0.156472	6.17271	7.58033	0.916237	5	21	29	11	62	23	5	71	ENSG00000142798	D:chr1:21824121:-	A:chr1:21823719:-	J	0.156472	RI:E	HSPG2	HSPG2	ENSG00000142798	HSPG2	1	21822245	21937297	p36.12	-1	heparan sulfate proteoglycan 2 [Source:HGNC Symbol;Acc:HGNC:5273]
87763	278124	24.7167	0.0652377	10.8024	0.00101368	0.15752	5.35719	6.01707	0.464816	3	11	7	2	12	38	24	79	ENSG00000196954	D:chr11:104948533:-	A:chr11:104947192:-	J	0.15752	RI:E	CASP4	CASP4	ENSG00000196954	CASP4	11	104942866	104969436	q22.3	-1	caspase 4 [Source:HGNC Symbol;Acc:HGNC:1505]
8291	25088	15.7307	0.105109	10.7988	0.00101563	0.15752	6.6719	5.13008	-1.07053	16	16	31	19	10	13	3	25	ENSG00000142798	D:chr1:21824121:-	A:chr1:21823719:-	E	0.15752	RI:R	HSPG2	HSPG2	ENSG00000142798	HSPG2	1	21822245	21937297	p36.12	-1	heparan sulfate proteoglycan 2 [Source:HGNC Symbol;Acc:HGNC:5273]
142184	458133	342.03	0.0224722	10.7482	0.00104378	0.161314	12.8859	13.467	0.334082	375	378	178	370	321	439	217	448	ENSG00000167671	D:chr19:4446049:-	A:chr19:4445623:-	J	0.161314	RI:E	UBXN6	UBXN6	ENSG00000167671	UBXN6	19	4444999	4457822	p13.3	-1	UBX domain protein 6 [Source:HGNC Symbol;Acc:HGNC:14928]
126116	405898	156.102	0.0132784	10.7147	0.0010629	0.163442	11.5352	11.1525	-0.222611	236	355	105	295	143	238	26	120	ENSG00000108946	D:chr17:68530001:+	A:chr17:68530277:+	J	0.163442	RI:E	PRKAR1A	PRKAR1A	ENSG00000108946	PRKAR1A	17	68511780	68551319	q24.2	1	protein kinase cAMP-dependent type I regulatory subunit alpha [Source:HGNC Symbol;Acc:HGNC:9388]
142184	458134	27.4121	0.0226061	10.711	0.00106502	0.163442	7.53389	6.24084	-0.840912	54	37	15	38	17	26	17	16	ENSG00000167671	D:chr19:4446049:-	A:chr19:4445623:-	E	0.163442	RI:R	UBXN6	UBXN6	ENSG00000167671	UBXN6	19	4444999	4457822	p13.3	-1	UBX domain protein 6 [Source:HGNC Symbol;Acc:HGNC:14928]
37748	120216	11.3345	0.061292	10.6809	0.00108247	0.165329	6.04006	4.45632	-1.16739	12	19	15	17	10	16	3	8	ENSG00000109475	D:chr4:108625253:+	E:chr4:108630412:+	JE	0.165329	ALE	RPL34	RPL34	ENSG00000109475	RPL34	4	108620566	108630412	q25	1	ribosomal protein L34 [Source:HGNC Symbol;Acc:HGNC:10340]
126116	405901	20.5596	0.0134323	10.6741	0.00108647	0.165329	6.0966	7.13449	0.684904	20	36	9	32	22	38	6	30	ENSG00000108946	D:chr17:68530001:+	A:chr17:68530277:+	E	0.165329	RI:R	PRKAR1A	PRKAR1A	ENSG00000108946	PRKAR1A	17	68511780	68551319	q24.2	1	protein kinase cAMP-dependent type I regulatory subunit alpha [Source:HGNC Symbol;Acc:HGNC:9388]
111424	356447	256.294	0.050139	10.6659	0.00109126	0.165329	12.4606	12.4985	0.021869	215	329	182	206	422	343	103	353	ENSG00000185088	S:chr15:63157802:-	A:chr15:63156521:-	E(J|E(E|J))	0.165329	AFE	RPS27L	RPS27L	ENSG00000185088	RPS27L	15	63125872	63158021	q22.2	-1	ribosomal protein S27 like [Source:HGNC Symbol;Acc:HGNC:18476]
50483	160995	47.5317	0.0215293	10.6639	0.00109244	0.165329	8.6162	8.03058	-0.359068	57	48	28	58	48	53	23	82	ENSG00000171453	D:chr6:43520774:+	A:chr6:43520932:+	J	0.165329	RI:E	POLR1C	POLR1C	ENSG00000171453	POLR1C	6	43509702	43529585	p21.1	1	RNA polymerase I subunit C [Source:HGNC Symbol;Acc:HGNC:20194]
14005	42366	5.54625	0.0858763	10.6411	0.00110603	0.166808	3.46692	4.51076	0.908799	3	13	2	8	2	6	3	13	ENSG00000143702	D:chr1:243186259:-	A:chr1:243186072:-	E	0.166808	RI:R	CEP170	CEP170	ENSG00000143702	CEP170	1	243124428	243255348	q43	-1	centrosomal protein 170 [Source:HGNC Symbol;Acc:HGNC:28920]
50483	160996	11.6994	0.0219275	10.5959	0.00113339	0.169815	4.34904	5.7063	1.02309	5	8	4	9	18	15	5	36	ENSG00000171453	D:chr6:43520774:+	A:chr6:43520932:+	E	0.169815	RI:R	POLR1C	POLR1C	ENSG00000171453	POLR1C	6	43509702	43529585	p21.1	1	RNA polymerase I subunit C [Source:HGNC Symbol;Acc:HGNC:20194]
158541	508444	32.0005	0.0179794	10.5953	0.00113373	0.169815	7.82734	7.14682	-0.429795	51	61	22	52	20	41	10	37	ENSG00000102100	D:chrX:48906392:-	A:chrX:48904892:-	JE	0.169815	A3SS:P	SLC35A2	SLC35A2	ENSG00000102100	SLC35A2	X	48903180	48911958	p11.23	-1	solute carrier family 35 member A2 [Source:HGNC Symbol;Acc:HGNC:11022]
38075	121145	6.54935	0.166711	10.5789	0.00114388	0.17075	4.63169	3.65161	-0.831207	8	13	9	21	2	7	0	6	ENSG00000164134	D:chr4:139378854:+	E:chr4:139384835:+	(J|JE)E	0.17075	AE	NAA15	NAA15	ENSG00000164134	NAA15	4	139301455	139420033	q31.1	1	N(alpha)-acetyltransferase 15, NatA auxiliary subunit [Source:HGNC Symbol;Acc:HGNC:30782]
158541	508443	14.7168	0.0181667	10.5609	0.00115503	0.171828	5.11307	6.23472	0.792113	14	13	10	15	14	22	7	28	ENSG00000102100	D:chrX:48906392:-	A:chrX:48904892:-	J	0.171828	A3SS:D	SLC35A2	SLC35A2	ENSG00000102100	SLC35A2	X	48903180	48911958	p11.23	-1	solute carrier family 35 member A2 [Source:HGNC Symbol;Acc:HGNC:11022]
102864	328314	13.7124	0.0858891	10.5414	0.00116728	0.173062	6.06928	4.56221	-1.10264	15	22	35	26	5	13	0	7	ENSG00000119636	D:chr14:74057258:+	E:chr14:74066092:+	JE	0.173062	AE	BBOF1	BBOF1	ENSG00000119636	BBOF1	14	74019353	74082863	q24.3	1	basal body orientation factor 1 [Source:HGNC Symbol;Acc:HGNC:19855]
98767	314834	38.8378	0.151801	10.5278	0.00117594	0.173756	8.72084	7.18092	-0.956747	48	71	25	101	30	58	9	31	ENSG00000196199	D:chr13:19650260:+	E:chr13:19673459:+	JEJE(JE|JEJEJEJEJE(J|JE(E|J))EJE)	0.173756	AE	MPHOSPH8	MPHOSPH8	ENSG00000196199	MPHOSPH8	13	19633681	19673459	q12.11	1	M-phase phosphoprotein 8 [Source:HGNC Symbol;Acc:HGNC:29810]
131956	425051	10.9854	0.0283922	10.509	0.00118795	0.17494	5.84379	4.81436	-0.75027	16	26	6	36	7	16	0	10	ENSG00000125447	D:chr17:75242336:-	A:chr17:75241696:-	J	0.17494	RI:E	GGA3	GGA3	ENSG00000125447	GGA3	17	75236599	75262363	q25.1	-1	golgi associated, gamma adaptin ear containing, ARF binding protein 3 [Source:HGNC Symbol;Acc:HGNC:17079]
98767	314835	11.2365	0.152663	10.4824	0.00120517	0.176412	4.04825	5.88258	1.39801	6	5	7	6	10	19	5	37	ENSG00000196199	D:chr13:19650260:+	E:chr13:19650412:+	E	0.176412	AE	MPHOSPH8	MPHOSPH8	ENSG00000196199	MPHOSPH8	13	19633681	19673459	q12.11	1	M-phase phosphoprotein 8 [Source:HGNC Symbol;Acc:HGNC:29810]
131956	425052	8.34637	0.028643	10.4811	0.00120601	0.176412	4.33965	5.5032	0.886801	7	13	4	14	12	16	0	19	ENSG00000125447	D:chr17:75242336:-	A:chr17:75241696:-	E	0.176412	RI:R	GGA3	GGA3	ENSG00000125447	GGA3	17	75236599	75262363	q25.1	-1	golgi associated, gamma adaptin ear containing, ARF binding protein 3 [Source:HGNC Symbol;Acc:HGNC:17079]
66447	211424	27.9373	0.0663204	10.4737	0.00121086	0.176532	7.35105	7.30627	-0.0284631	24	84	16	58	36	25	1	45	ENSG00000147535	D:chr8:38268823:-	A:chr8:38268461:-	E	0.176532	RI:R	PLPP5	PLPP5	ENSG00000147535	PLPP5	8	38263130	38269243	p11.23	-1	phospholipid phosphatase 5 [Source:HGNC Symbol;Acc:HGNC:25026]
13187	39777	165.205	0.300702	10.4338	0.00123731	0.17869	7.96694	10.5583	1.55577	5	25	9	36	13	651	178	281	ENSG00000133048	D:chr1:203180470:-	A:chr1:203179877:-	E	0.17869	RI:R	CHI3L1	CHI3L1	ENSG00000133048	CHI3L1	1	203178931	203186749	q32.1	-1	chitinase 3 like 1 [Source:HGNC Symbol;Acc:HGNC:1932]
138430	446028	37.5924	0.0203062	10.4285	0.00124087	0.17869	8.29908	7.66862	-0.390778	73	56	20	59	36	61	6	48	ENSG00000089351	D:chr19:35013368:+	A:chr19:35013541:+	J	0.17869	RI:E	GRAMD1A	GRAMD1A	ENSG00000089351	GRAMD1A	19	34994784	35026471	q13.11	1	GRAM domain containing 1A [Source:HGNC Symbol;Acc:HGNC:29305]
1597	4582	5.48761	0.0710773	10.4273	0.00124166	0.17869	3.49025	4.56642	0.93086	6	15	6	11	7	8	0	2	ENSG00000142920	D:chr1:33081294:+	A:chr1:33081388:+	J	0.17869	RI:E	AZIN2	AZIN2	ENSG00000142920	AZIN2	1	33081104	33120530	p35.1	1	antizyme inhibitor 2 [Source:HGNC Symbol;Acc:HGNC:29957]
13187	39774	38.1196	0.301067	10.4222	0.00124511	0.17869	8.99856	6.40998	-1.62789	26	39	22	18	8	60	25	112	ENSG00000133048	D:chr1:203180470:-	A:chr1:203179877:-	J	0.17869	RI:E	CHI3L1	CHI3L1	ENSG00000133048	CHI3L1	1	203178931	203186749	q32.1	-1	chitinase 3 like 1 [Source:HGNC Symbol;Acc:HGNC:1932]
78398	247747	180.544	0.0660825	10.4207	0.00124609	0.17869	12.2064	11.1885	-0.590453	236	291	118	299	175	242	56	223	ENSG00000176171	D:chr10:131970638:-	A:chr10:131968569:-	J	0.17869	RI:E_A3SS:D	BNIP3	BNIP3	ENSG00000176171	BNIP3	10	131966455	131982013	q26.3	-1	BCL2 interacting protein 3 [Source:HGNC Symbol;Acc:HGNC:1084]
138430	446029	13.5237	0.0205836	10.3882	0.0012682	0.18088	4.89403	6.09239	0.86038	15	14	5	9	19	22	6	25	ENSG00000089351	D:chr19:35013368:+	A:chr19:35013541:+	E	0.18088	RI:R	GRAMD1A	GRAMD1A	ENSG00000089351	GRAMD1A	19	34994784	35026471	q13.11	1	GRAM domain containing 1A [Source:HGNC Symbol;Acc:HGNC:29305]
78398	247748	22.7648	0.0663486	10.3862	0.00126964	0.18088	5.88443	7.3056	0.939985	18	16	7	23	49	65	5	25	ENSG00000176171	D:chr10:131970638:-	A:chr10:131968569:-	(E|J)E	0.18088	RI:R_A3SS:P	BNIP3	BNIP3	ENSG00000176171	BNIP3	10	131966455	131982013	q26.3	-1	BCL2 interacting protein 3 [Source:HGNC Symbol;Acc:HGNC:1084]
25591	80016	115.086	0.0212469	10.3707	0.00128032	0.181236	10.8987	10.2109	-0.40353	198	205	94	168	52	158	31	157	ENSG00000130414	D:chr2:240014739:-	A:chr2:240011696:-	J	0.181236	RI:E	NDUFA10	NDUFA10	ENSG00000130414	NDUFA10	2	239892450	240025402	q37.3	-1	NADH:ubiquinone oxidoreductase subunit A10 [Source:HGNC Symbol;Acc:HGNC:7684]
25591	80019	112.956	0.0212474	10.3705	0.00128042	0.181236	10.0926	10.789	0.409149	126	169	72	116	86	169	59	154	ENSG00000130414	D:chr2:240014739:-	A:chr2:240011696:-	E	0.181236	RI:R	NDUFA10	NDUFA10	ENSG00000130414	NDUFA10	2	239892450	240025402	q37.3	-1	NADH:ubiquinone oxidoreductase subunit A10 [Source:HGNC Symbol;Acc:HGNC:7684]
160183	513373	8.04004	0.308208	10.3387	0.00130267	0.18379	5.31224	3.70794	-1.29404	8	27	9	23	1	13	0	5	ENSG00000183878	D:chrY:13323555:-	E:chrY:13248379:-	JE(J|JEJ)EJEJEJE(E|JE(J|JEJ)E)	0.18379	AE	UTY	UTY	ENSG00000183878	UTY	Y	13248379	13480673	q11.221	-1	ubiquitously transcribed tetratricopeptide repeat containing, Y-linked [Source:HGNC Symbol;Acc:HGNC:12638]
78175	247122	23.3403	0.0523539	10.3217	0.00131477	0.184075	6.96504	6.45156	-0.336738	23	65	27	39	19	21	5	20	ENSG00000107581	D:chr10:119059602:-	A:chr10:119059397:-	J	0.184075	RI:E	EIF3A	EIF3A	ENSG00000107581	EIF3A	10	119033670	119080823	q26.11	-1	eukaryotic translation initiation factor 3 subunit A [Source:HGNC Symbol;Acc:HGNC:3271]
25186	78646	165.19	0.0916237	10.3189	0.00131673	0.184075	12.0069	10.7719	-0.718334	382	321	52	386	79	257	23	164	ENSG00000127824	D:chr2:219251565:-	A:chr2:219251323:-	J	0.184075	RI:E	TUBA4A	TUBA4A	ENSG00000127824	TUBA4A	2	219249711	219278170	q35	-1	tubulin alpha 4a [Source:HGNC Symbol;Acc:HGNC:12407]
53070	168940	157.64	0.0383298	10.3181	0.00131732	0.184075	11.7311	10.9505	-0.454204	239	287	93	254	145	179	53	177	ENSG00000186577	D:chr6:34248979:-	A:chr6:34247864:-	J	0.184075	A5SS:D	C6orf1	C6orf1	ENSG00000186577	C6orf1	6	34246380	34249470	p21.31	-1	chromosome 6 open reading frame 1 [Source:HGNC Symbol;Acc:HGNC:1340]
53070	168939	45.859	0.0384	10.3042	0.00132726	0.184873	7.64499	8.67002	0.631959	45	55	25	31	58	83	27	44	ENSG00000186577	D:chr6:34248979:-	A:chr6:34247864:-	EJ	0.184873	A5SS:P	C6orf1	C6orf1	ENSG00000186577	C6orf1	6	34246380	34249470	p21.31	-1	chromosome 6 open reading frame 1 [Source:HGNC Symbol;Acc:HGNC:1340]
76471	241838	5.73834	0.357773	10.2959	0.00133326	0.18512	5.13051	3.10337	-1.74868	7	13	2	22	9	3	0	4	ENSG00000107951	D:chr10:30340226:-	E:chr10:30309801:-	JEJEJEJEJEJE	0.18512	AE	MTPAP	MTPAP	ENSG00000107951	MTPAP	10	30309801	30374448	p11.23	-1	mitochondrial poly(A) polymerase [Source:HGNC Symbol;Acc:HGNC:25532]
92006	292383	40.2255	0.143484	10.2791	0.00134547	0.185426	6.43168	8.30643	1.1929	11	34	14	17	18	49	57	29	ENSG00000179104	D:chr12:82965744:+	E:chr12:82965971:+	E	0.185426	AE	TMTC2	TMTC2	ENSG00000179104	TMTC2	12	82686880	83134870	q21.31	1	transmembrane and tetratricopeptide repeat containing 2 [Source:HGNC Symbol;Acc:HGNC:25440]
25186	78657	18.1772	0.0920565	10.2772	0.00134687	0.185426	5.52504	7.11902	1.0734	16	28	4	23	36	43	2	26	ENSG00000127824	D:chr2:219251565:-	A:chr2:219251323:-	E	0.185426	RI:R	TUBA4A	TUBA4A	ENSG00000127824	TUBA4A	2	219249711	219278170	q35	-1	tubulin alpha 4a [Source:HGNC Symbol;Acc:HGNC:12407]
10260	31033	12.885	0.0828085	10.2754	0.00134818	0.185426	6.15108	5.04445	-0.78669	4	18	27	25	6	17	0	24	ENSG00000122417	D:chr1:86356444:-	A:chr1:86354859:-	J	0.185426	SE:S_S2E:S	ODF2L	ODF2L	ENSG00000122417	ODF2L	1	86346824	86396342	p22.3	-1	outer dense fiber of sperm tails 2 like [Source:HGNC Symbol;Acc:HGNC:29225]
143907	463734	43.1368	0.0133552	10.2666	0.00135457	0.185721	8.46449	7.8637	-0.370181	49	86	57	87	23	59	6	42	ENSG00000105655	D:chr19:18437860:-	A:chr19:18437760:-	J	0.185721	RI:E	ISYNA1	ISYNA1	ENSG00000105655	ISYNA1	19	18434388	18438301	p13.11	-1	inositol-3-phosphate synthase 1 [Source:HGNC Symbol;Acc:HGNC:29821]
11496	34748	48.5281	0.140358	10.2428	0.00137222	0.186061	8.80385	8.14971	-0.399324	64	105	41	74	38	67	12	52	ENSG00000143393	D:chr1:151303541:-	E:chr1:151291797:-	JEJEJE(E|JEJE(EE|JE|E(J|JEJ)E))	0.186061	AE	PI4KB	PI4KB	ENSG00000143393	PI4KB	1	151291797	151327715	q21.3	-1	phosphatidylinositol 4-kinase beta [Source:HGNC Symbol;Acc:HGNC:8984]
8968	27161	114.139	0.0502627	10.2421	0.0013727	0.186061	11.0288	10.132	-0.525995	162	178	75	215	85	162	26	174	ENSG00000054116	D:chr1:36137796:-	A:chr1:36137322:-	J	0.186061	RI:E	TRAPPC3	TRAPPC3	ENSG00000054116	TRAPPC3	1	36136570	36156053	p34.3	-1	trafficking protein particle complex 3 [Source:HGNC Symbol;Acc:HGNC:19942]
143907	463735	18.0408	0.0134781	10.2418	0.00137291	0.186061	5.74602	6.76719	0.689361	12	24	19	28	18	36	5	20	ENSG00000105655	D:chr19:18437860:-	A:chr19:18437760:-	E	0.186061	RI:R	ISYNA1	ISYNA1	ENSG00000105655	ISYNA1	19	18434388	18438301	p13.11	-1	inositol-3-phosphate synthase 1 [Source:HGNC Symbol;Acc:HGNC:29821]
153830	495016	10.5561	0.041617	10.2366	0.00137678	0.186061	5.63097	4.56816	-0.793413	18	27	11	23	10	14	0	3	ENSG00000100395	D:chr22:41217202:+	A:chr22:41219419:+	J	0.186061	RI:E	L3MBTL2	L3MBTL2	ENSG00000100395	L3MBTL2	22	41205205	41231271	q13.2	1	L3MBTL2 polycomb repressive complex 1 subunit [Source:HGNC Symbol;Acc:HGNC:18594]
8968	27170	53.2967	0.0503143	10.2346	0.00137833	0.186061	8.10802	9.13296	0.623421	24	68	23	79	74	85	20	104	ENSG00000054116	D:chr1:36137796:-	A:chr1:36137322:-	E	0.186061	RI:R	TRAPPC3	TRAPPC3	ENSG00000054116	TRAPPC3	1	36136570	36156053	p34.3	-1	trafficking protein particle complex 3 [Source:HGNC Symbol;Acc:HGNC:19942]
69182	220503	45.3293	0.06233	10.2268	0.00138413	0.186192	7.51904	8.55769	0.642873	40	32	20	30	75	69	24	74	ENSG00000137103	D:chr9:35846995:+	E:chr9:35847235:+	E	0.186192	AE	TMEM8B	TMEM8B	ENSG00000137103	TMEM8B	9	35814451	35854847	p13.3	1	transmembrane protein 8B [Source:HGNC Symbol;Acc:HGNC:21427]
153830	495019	8.64278	0.0418949	10.2219	0.00138781	0.186192	4.14001	5.31645	0.918161	6	11	4	15	11	15	4	9	ENSG00000100395	D:chr22:41217202:+	A:chr22:41219419:+	E	0.186192	RI:R	L3MBTL2	L3MBTL2	ENSG00000100395	L3MBTL2	22	41205205	41231271	q13.2	1	L3MBTL2 polycomb repressive complex 1 subunit [Source:HGNC Symbol;Acc:HGNC:18594]
92006	292382	9.23482	0.144919	10.2066	0.00139938	0.186686	6.02014	3.77209	-1.73549	8	34	7	17	9	8	2	6	ENSG00000179104	D:chr12:82965744:+	E:chr12:83134870:+	JEJE(E|JEJEJEJE)	0.186686	AE	TMTC2	TMTC2	ENSG00000179104	TMTC2	12	82686880	83134870	q21.31	1	transmembrane and tetratricopeptide repeat containing 2 [Source:HGNC Symbol;Acc:HGNC:25440]
69182	220502	19.9288	0.0625791	10.2026	0.00140244	0.186686	7.17784	5.94645	-0.815606	20	43	16	31	20	33	3	27	ENSG00000137103	D:chr9:35846995:+	E:chr9:35854847:+	JEJEJE	0.186686	AE	TMEM8B	TMEM8B	ENSG00000137103	TMEM8B	9	35814451	35854847	p13.3	1	transmembrane protein 8B [Source:HGNC Symbol;Acc:HGNC:21427]
55390	176291	112.469	0.0452789	10.2001	0.00140429	0.186686	10.6162	9.79244	-0.485541	85	108	52	84	110	130	101	129	ENSG00000106263	D:chr7:2379511:+	A:chr7:2380204:+	J	0.186686	RI:E	EIF3B	EIF3B	ENSG00000106263	EIF3B	7	2354086	2380745	p22.3	1	eukaryotic translation initiation factor 3 subunit B [Source:HGNC Symbol;Acc:HGNC:3280]
55390	176294	54.1999	0.0453209	10.1932	0.0014096	0.186824	7.46444	8.46949	0.62356	22	23	14	29	62	64	46	134	ENSG00000106263	D:chr7:2379511:+	A:chr7:2380204:+	E	0.186824	RI:R	EIF3B	EIF3B	ENSG00000106263	EIF3B	7	2354086	2380745	p22.3	1	eukaryotic translation initiation factor 3 subunit B [Source:HGNC Symbol;Acc:HGNC:3280]
68416	218324	1095.87	0.0521303	10.1506	0.00144252	0.190119	15.6199	15.8428	0.127293	477	681	574	477	1446	1074	1074	1419	ENSG00000104529	D:chr8:143580075:-	A:chr8:143580072:-	E	0.190119	RI:R	EEF1D	EEF1D	ENSG00000104529	EEF1D	8	143579697	143599541	q24.3	-1	eukaryotic translation elongation factor 1 delta [Source:HGNC Symbol;Acc:HGNC:3211]
127535	410633	8.29024	0.0603224	10.1439	0.00144778	0.190119	4.32545	4.92941	0.47613	7	8	8	10	8	11	3	16	ENSG00000197417	D:chr17:3609309:-	A:chr17:3608565:-	E	0.190119	RI:R	SHPK	SHPK	ENSG00000197417	SHPK	17	3608262	3636322	p13.2	-1	sedoheptulokinase [Source:HGNC Symbol;Acc:HGNC:1492]
100343	320186	6.40045	0.129484	10.1423	0.00144909	0.190119	4.37963	4.24818	-0.108158	2	18	10	10	5	12	0	7	ENSG00000123200	D:chr13:46003139:-	E:chr13:45954465:-	JEJEJEJEJEJEJE(J|JE)EJE(E|JEJE)	0.190119	AE	ZC3H13	ZC3H13	ENSG00000123200	ZC3H13	13	45954465	46052759	q14.13	-1	zinc finger CCCH-type containing 13 [Source:HGNC Symbol;Acc:HGNC:20368]
5184	15772	209.953	0.0256801	10.1387	0.00145185	0.190119	11.9138	12.1982	0.164482	255	322	218	286	196	281	61	238	ENSG00000143252	D:chr1:161340655:+	A:chr1:161362329:+	JEJ	0.190119	SE:I	SDHC	SDHC	ENSG00000143252	SDHC	1	161314257	161375340	q23.3	1	succinate dehydrogenase complex subunit C [Source:HGNC Symbol;Acc:HGNC:10682]
45564	145355	9.00549	0.120668	10.1167	0.0014693	0.191829	4.91067	3.80688	-0.905937	9	31	10	35	1	7	0	4	ENSG00000037474	S:chr5:6633291:-	A:chr5:6620298:-	EJE(J|JEJ)EJE(J|JEJ|JEJ)	0.191829	AS	NSUN2	NSUN2	ENSG00000037474	NSUN2	5	6599239	6633291	p15.31	-1	NOP2/Sun RNA methyltransferase family member 2 [Source:HGNC Symbol;Acc:HGNC:25994]
11150	33744	143.75	0.126093	10.0392	0.00153242	0.199475	11.7428	10.4452	-0.756915	152	196	88	168	91	197	64	298	ENSG00000265241	D:chr1:145926809:-	A:chr1:145926618:-	J	0.199475	RI:E	RBM8A	RBM8A	ENSG00000265241	RBM8A	1	145917714	145927678	q21.1	-1	RNA binding motif protein 8A [Source:HGNC Symbol;Acc:HGNC:9905]
11150	33745	24.0725	0.126443	10.0185	0.00154979	0.201137	5.44159	6.97954	1.04339	4	21	8	8	43	28	18	49	ENSG00000265241	D:chr1:145926809:-	A:chr1:145926618:-	E	0.201137	RI:R	RBM8A	RBM8A	ENSG00000265241	RBM8A	1	145917714	145927678	q21.1	-1	RNA binding motif protein 8A [Source:HGNC Symbol;Acc:HGNC:9905]
92196	292983	114.305	0.0330655	10.006	0.00156034	0.201908	10.402	10.7662	0.213557	218	160	96	177	82	111	16	215	ENSG00000255794	S:chr12:97564349:+	A:chr12:97564738:+	E	0.201908	AS	RMST	RMST	ENSG00000255794	RMST	12	97431653	97565035	q23.1	1	rhabdomyosarcoma 2 associated transcript (non-protein coding) [Source:HGNC Symbol;Acc:HGNC:29893]
149464	480912	12.8354	0.0643303	9.99088	0.00157318	0.202968	5.06553	6.14727	0.768328	15	15	7	20	12	19	3	29	ENSG00000089091	D:chr20:18398523:-	E:chr20:18398344:-	E	0.202968	AE	DZANK1	DZANK1	ENSG00000089091	DZANK1	20	18383367	18467281	p11.23	-1	double zinc ribbon and ankyrin repeat domains 1 [Source:HGNC Symbol;Acc:HGNC:15858]
57863	184518	8.58806	0.0286015	9.97304	0.00158849	0.204292	4.12051	5.15106	0.813231	9	9	3	9	13	6	4	19	ENSG00000005483	D:chr7:105102194:+	E:chr7:105102649:+	E	0.204292	AE	KMT2E	KMT2E	ENSG00000005483	KMT2E	7	105014179	105114361	q22.3	1	lysine methyltransferase 2E [Source:HGNC Symbol;Acc:HGNC:18541]
135686	437422	82.6856	0.0732937	9.96532	0.00159516	0.204292	10.002	9.55624	-0.264447	122	84	52	87	103	116	16	177	ENSG00000101493	D:chr18:76359296:-	A:chr18:76358608:-	E	0.204292	RI:R	ZNF516	ZNF516	ENSG00000101493	ZNF516	18	76358190	76495190	q23	-1	zinc finger protein 516 [Source:HGNC Symbol;Acc:HGNC:28990]
26376	82938	44.4791	0.0491978	9.95771	0.00160178	0.204292	8.39943	7.84715	-0.340723	10	112	13	18	75	82	20	67	ENSG00000131386	D:chr3:16220014:+	E:chr3:16231992:+	JE(JE|JE(E|J)E)	0.204292	AE	GALNT15	GALNT15	ENSG00000131386	GALNT15	3	16174649	16231992	p25.1	1	polypeptide N-acetylgalactosaminyltransferase 15 [Source:HGNC Symbol;Acc:HGNC:21531]
54911	174858	5.84997	0.0658582	9.95396	0.00160504	0.204292	3.43464	4.29384	0.763628	2	6	4	1	7	3	1	30	ENSG00000131023	D:chr6:149683079:-	E:chr6:149682919:-	E	0.204292	AE	LATS1	LATS1	ENSG00000131023	LATS1	6	149658153	149718256	q25.1	-1	large tumor suppressor kinase 1 [Source:HGNC Symbol;Acc:HGNC:6514]
47589	151764	39.8262	0.0206817	9.95194	0.0016068	0.204292	7.55565	8.27294	0.445703	38	50	20	36	34	54	18	95	ENSG00000213523	D:chr5:140557428:-	A:chr5:140557272:-	J	0.204292	RI:E_A3SS:D	SRA1	SRA1	ENSG00000213523	SRA1	5	140537340	140558252	q31.3	-1	steroid receptor RNA activator 1 [Source:HGNC Symbol;Acc:HGNC:11281]
57863	184517	5.8911	0.0290741	9.94104	0.00161634	0.204463	4.64016	3.35727	-1.11771	11	11	6	12	4	4	1	6	ENSG00000005483	D:chr7:105102194:+	E:chr7:105110867:+	JEJE(J|EJEJ)EJE(J|JEJ)EJE(J|JEJ)E	0.204463	AE	KMT2E	KMT2E	ENSG00000005483	KMT2E	7	105014179	105114361	q22.3	1	lysine methyltransferase 2E [Source:HGNC Symbol;Acc:HGNC:18541]
149464	480909	7.32907	0.0652339	9.93723	0.00161969	0.204463	4.98145	3.51882	-1.22467	10	13	16	13	4	6	0	5	ENSG00000089091	D:chr20:18398523:-	E:chr20:18383367:-	JE(J|JEJ)EJEJEJEJEJE	0.204463	AE	DZANK1	DZANK1	ENSG00000089091	DZANK1	20	18383367	18467281	p11.23	-1	double zinc ribbon and ankyrin repeat domains 1 [Source:HGNC Symbol;Acc:HGNC:15858]
96766	308378	7.02668	0.12344	9.93442	0.00162217	0.204463	3.58762	4.71989	0.959617	2	9	8	6	9	6	5	6	ENSG00000111554	D:chr12:68326657:-	A:chr12:68325575:-	E(E|J)	0.204463	RI:R_A5SS:P	MDM1	MDM1	ENSG00000111554	MDM1	12	68272443	68332381	q15	-1	Mdm1 nuclear protein [Source:HGNC Symbol;Acc:HGNC:29917]
47589	151765	19.9722	0.0208327	9.9193	0.00163555	0.205515	6.98153	5.97204	-0.671753	39	42	7	25	10	18	7	37	ENSG00000213523	D:chr5:140557428:-	A:chr5:140557272:-	(E|J)E	0.205515	RI:R_A3SS:P	SRA1	SRA1	ENSG00000213523	SRA1	5	140537340	140558252	q31.3	-1	steroid receptor RNA activator 1 [Source:HGNC Symbol;Acc:HGNC:11281]
19150	58698	14.3853	0.061004	9.9144	0.00163991	0.205515	3.08003	4.5838	1.35439	0	4	0	0	11	79	5	39	ENSG00000018280	D:chr2:218386741:+	A:chr2:218387160:+	E	0.205515	RI:R	SLC11A1	SLC11A1	ENSG00000018280	SLC11A1	2	218382029	218396894	q35	1	solute carrier family 11 member 1 [Source:HGNC Symbol;Acc:HGNC:10907]
50630	161431	53.88	0.0524211	9.87016	0.00167981	0.209914	9.03511	8.06512	-0.591087	123	107	41	126	23	37	6	65	ENSG00000112146	D:chr6:53092824:+	A:chr6:53093466:+	J	0.209914	RI:E	FBXO9	FBXO9	ENSG00000112146	FBXO9	6	53051991	53100873	p12.1	1	F-box protein 9 [Source:HGNC Symbol;Acc:HGNC:13588]
30722	97449	35.6304	0.0596898	9.86106	0.00168814	0.210119	7.02099	8.11839	0.69112	36	28	18	33	28	35	21	89	ENSG00000163964	D:chr3:196728136:+	E:chr3:196728351:+	E	0.210119	AE	PIGX	PIGX	ENSG00000163964	PIGX	3	196639775	196736007	q29	1	phosphatidylinositol glycan anchor biosynthesis class X [Source:HGNC Symbol;Acc:HGNC:26046]
50630	161432	29.375	0.0525222	9.85788	0.00169106	0.210119	6.78021	7.88898	0.705279	32	46	29	39	26	40	8	44	ENSG00000112146	D:chr6:53092824:+	A:chr6:53093466:+	E	0.210119	RI:R	FBXO9	FBXO9	ENSG00000112146	FBXO9	6	53051991	53100873	p12.1	1	F-box protein 9 [Source:HGNC Symbol;Acc:HGNC:13588]
30722	97448	24.0331	0.0598133	9.84928	0.00169898	0.210505	7.50372	6.31451	-0.772303	27	46	24	49	12	29	4	40	ENSG00000163964	D:chr3:196728136:+	E:chr3:196736007:+	(J|JEJ)E(E|JE)	0.210505	AE	PIGX	PIGX	ENSG00000163964	PIGX	3	196639775	196736007	q29	1	phosphatidylinositol glycan anchor biosynthesis class X [Source:HGNC Symbol;Acc:HGNC:26046]
26376	82939	5.90237	0.0515459	9.83643	0.00171089	0.211382	2.10512	3.913	1.98693	0	3	1	0	13	8	6	7	ENSG00000131386	D:chr3:16220014:+	E:chr3:16220249:+	E	0.211382	AE	GALNT15	GALNT15	ENSG00000131386	GALNT15	3	16174649	16231992	p25.1	1	polypeptide N-acetylgalactosaminyltransferase 15 [Source:HGNC Symbol;Acc:HGNC:21531]
4485	13695	63.4842	0.0676298	9.82919	0.00171764	0.211618	9.60787	8.74122	-0.520146	90	123	51	134	57	128	3	51	ENSG00000143624	S:chr1:153728067:+	A:chr1:153767674:+	(EE(E|J)E(J|(E|J)E(E|J))|(E|(E|E(E|J)EJEJEJE(E|J)E(E|J)EJ)EJ)E(J|JEJ)EJEJ|(E|(E|E(E|J)EJEJEJE(E|J)E(E|J)EJ)EJ)E(J|JEJ)EJEJEJE(E|J)E(J|(E|J)E(E|J)))EJEJEJEJEJEJEJ	0.211618	AS	INTS3	INTS3	ENSG00000143624	INTS3	1	153728067	153774808	q21.3	1	integrator complex subunit 3 [Source:HGNC Symbol;Acc:HGNC:26153]
114768	367335	11.2299	0.0480472	9.81389	0.00173199	0.212787	4.07555	5.17074	0.866044	3	7	4	7	12	11	11	22	ENSG00000122257	D:chr16:24559677:+	E:chr16:24559805:+	E	0.212787	AE	RBBP6	RBBP6	ENSG00000122257	RBBP6	16	24537693	24572863	p12.1	1	RB binding protein 6, ubiquitin ligase [Source:HGNC Symbol;Acc:HGNC:9889]
78189	247151	9.81444	0.0802336	9.80092	0.00174424	0.213692	5.38691	3.8822	-1.19191	1	23	31	14	5	9	0	3	ENSG00000148908	S:chr10:119536533:-	A:chr10:119527424:-	EJ	0.213692	AFE	RGS10	RGS10	ENSG00000148908	RGS10	10	119499828	119542708	q26.11	-1	regulator of G-protein signaling 10 [Source:HGNC Symbol;Acc:HGNC:9992]
124514	400467	46.2668	0.0871244	9.78708	0.00175742	0.214705	8.78593	7.85681	-0.569875	70	80	31	59	42	57	21	36	ENSG00000108786	D:chr17:42553291:+	A:chr17:42553439:+	E	0.214705	RI:R	HSD17B1	HSD17B1	ENSG00000108786	HSD17B1	17	42549214	42555213	q21.2	1	hydroxysteroid 17-beta dehydrogenase 1 [Source:HGNC Symbol;Acc:HGNC:5210]
61984	197117	14.5318	0.221717	9.7793	0.00176487	0.215014	6.26964	4.85161	-1.01289	22	52	7	50	2	29	0	1	ENSG00000081803	D:chr7:122393441:-	A:chr7:122388738:-	JEJ	0.215014	SE:I	CADPS2	CADPS2	ENSG00000081803	CADPS2	7	122318425	122886759	q31.32	-1	calcium dependent secretion activator 2 [Source:HGNC Symbol;Acc:HGNC:16018]
4485	13718	9.89422	0.068419	9.77408	0.00176989	0.215027	4.35963	5.76896	1.05835	6	14	3	13	17	18	2	21	ENSG00000143624	S:chr1:153766475:+	A:chr1:153767674:+	E	0.215027	AS	INTS3	INTS3	ENSG00000143624	INTS3	1	153728067	153774808	q21.3	1	integrator complex subunit 3 [Source:HGNC Symbol;Acc:HGNC:26153]
75880	240272	21.3843	0.0717717	9.73575	0.00180719	0.218708	6.53061	5.9789	-0.372129	14	36	27	30	14	12	16	8	ENSG00000150760	D:chr10:127257429:+	E:chr10:127452517:+	JEJE(JE|JEJEJEJEJEJEJEJEJEJEJEJEJEJEJEJEJEJEJEJEJE)	0.218708	AE	DOCK1	DOCK1	ENSG00000150760	DOCK1	10	126905409	127452517	q26.2	1	dedicator of cytokinesis 1 [Source:HGNC Symbol;Acc:HGNC:2987]
132234	425972	39.1547	0.035041	9.7327	0.00181019	0.218708	8.42374	7.48663	-0.581596	65	70	43	69	30	51	5	36	ENSG00000161542	D:chr17:76313821:-	A:chr17:76313016:-	J	0.218708	RI:E_A5SS:D	PRPSAP1	PRPSAP1	ENSG00000161542	PRPSAP1	17	76309486	76384521	q25.1	-1	phosphoribosyl pyrophosphate synthetase associated protein 1 [Source:HGNC Symbol;Acc:HGNC:9466]
132234	425971	23.3473	0.0351497	9.71351	0.00182918	0.219747	6.33444	7.45804	0.73008	25	33	16	26	26	73	4	20	ENSG00000161542	D:chr17:76313821:-	A:chr17:76313016:-	E(E|J)	0.219747	RI:R_A5SS:P	PRPSAP1	PRPSAP1	ENSG00000161542	PRPSAP1	17	76309486	76384521	q25.1	-1	phosphoribosyl pyrophosphate synthetase associated protein 1 [Source:HGNC Symbol;Acc:HGNC:9466]
33003	104722	51.154	0.205953	9.71216	0.00183053	0.219747	7.75949	9.49994	1.05934	94	99	10	112	52	66	11	55	ENSG00000163618	D:chr3:62491339:-	A:chr3:62478416:-	J	0.219747	SE:S	CADPS	CADPS	ENSG00000163618	CADPS	3	62398346	62875389	p14.2	-1	calcium dependent secretion activator [Source:HGNC Symbol;Acc:HGNC:1426]
85946	272322	10.6511	0.0722427	9.70882	0.00183386	0.219747	5.15627	4.47829	-0.521958	17	44	15	16	2	10	0	6	ENSG00000089597	D:chr11:62646562:-	A:chr11:62639731:-	J	0.219747	SE:S	GANAB	GANAB	ENSG00000089597	GANAB	11	62624826	62646726	q12.3	-1	glucosidase II alpha subunit [Source:HGNC Symbol;Acc:HGNC:4138]
33003	104723	15.7209	0.206608	9.69101	0.00185172	0.221146	6.10025	4.18678	-1.43005	71	21	12	28	6	7	1	1	ENSG00000163618	D:chr3:62491339:-	A:chr3:62478416:-	JEJ	0.221146	SE:I	CADPS	CADPS	ENSG00000163618	CADPS	3	62398346	62875389	p14.2	-1	calcium dependent secretion activator [Source:HGNC Symbol;Acc:HGNC:1426]
157746	506393	94.0432	0.112508	9.68711	0.00185565	0.221146	10.0838	10.0137	-0.0413855	96	122	59	128	87	128	42	148	ENSG00000063601	D:chrX:150762737:+	A:chrX:150764512:+	E	0.221146	RI:R	MTMR1	MTMR1	ENSG00000063601	MTMR1	X	150692971	150765103	q28	1	myotubularin related protein 1 [Source:HGNC Symbol;Acc:HGNC:7449]
150537	484511	10.6264	0.0149199	9.66685	0.00187623	0.222991	5.69805	4.48028	-0.910894	26	16	8	21	4	10	2	13	ENSG00000101198	S:chr20:63253437:-	A:chr20:63250072:-	EJ	0.222991	AFE	NKAIN4	NKAIN4	ENSG00000101198	NKAIN4	20	63240784	63272694	q13.33	-1	Na+/K+ transporting ATPase interacting 4 [Source:HGNC Symbol;Acc:HGNC:16191]
50015	159721	71.4394	0.115096	9.65738	0.00188592	0.223253	9.91785	8.80635	-0.664644	118	137	56	154	23	138	12	63	ENSG00000112473	S:chr6:33200445:+	A:chr6:33202263:+	E(J|(E|J)EJ)EJEJ	0.223253	AS	SLC39A7	SLC39A7	ENSG00000112473	SLC39A7	6	33200445	33204439	p21.32	1	solute carrier family 39 member 7 [Source:HGNC Symbol;Acc:HGNC:4927]
92668	294479	209.192	0.0497828	9.65474	0.00188864	0.223253	12.2237	11.9323	-0.168593	383	260	134	360	237	277	34	271	ENSG00000174437	D:chr12:110347453:+	A:chr12:110350292:+	E(E|J)	0.223253	RI:R_A5SS:P	ATP2A2	ATP2A2	ENSG00000174437	ATP2A2	12	110280756	110351093	q24.11	1	ATPase sarcoplasmic/endoplasmic reticulum Ca2+ transporting 2 [Source:HGNC Symbol;Acc:HGNC:812]
124514	400466	6.69109	0.0897432	9.62897	0.00191532	0.225468	2.95545	4.67591	1.55976	5	3	2	2	17	11	5	2	ENSG00000108786	D:chr17:42553291:+	A:chr17:42553439:+	J	0.225468	RI:E	HSD17B1	HSD17B1	ENSG00000108786	HSD17B1	17	42549214	42555213	q21.2	1	hydroxysteroid 17-beta dehydrogenase 1 [Source:HGNC Symbol;Acc:HGNC:5210]
27902	88123	25.4286	0.11893	9.62638	0.00191802	0.225468	6.95811	6.87023	-0.05698	22	56	36	39	8	35	7	28	ENSG00000136068	D:chr3:58150227:+	A:chr3:58153375:+	J	0.225468	SE:S	FLNB	FLNB	ENSG00000136068	FLNB	3	58008400	58172251	p14.3	1	filamin B [Source:HGNC Symbol;Acc:HGNC:3755]
113309	362591	171.299	0.0346799	9.61815	0.00192663	0.225468	11.7868	11.3067	-0.278814	219	315	111	274	147	266	63	148	ENSG00000103266	D:chr16:680684:+	A:chr16:681152:+	J	0.225468	RI:E_A3SS:D	STUB1	STUB1	ENSG00000103266	STUB1	16	680224	682870	p13.3	1	STIP1 homology and U-box containing protein 1 [Source:HGNC Symbol;Acc:HGNC:11427]
91163	289459	1155.23	0.0208659	9.61644	0.00192843	0.225468	16.6039	16.0884	-0.294006	1228	1353	899	1738	1248	1556	506	1237	ENSG00000229117	D:chr12:56116799:+	A:chr12:56117189:+	J	0.225468	RI:E_A5SS:D	RPL41	RPL41	ENSG00000229117	RPL41	12	56116586	56117943	q13.2	1	ribosomal protein L41 [Source:HGNC Symbol;Acc:HGNC:10354]
91163	289462	153.74	0.0208771	9.61194	0.00193316	0.225468	10.8126	11.4583	0.376369	118	149	116	127	209	227	71	248	ENSG00000229117	D:chr12:56116799:+	A:chr12:56117189:+	E(J|E(E|J))	0.225468	RI:R_A5SS:P	RPL41	RPL41	ENSG00000229117	RPL41	12	56116586	56117943	q13.2	1	ribosomal protein L41 [Source:HGNC Symbol;Acc:HGNC:10354]
113294	362564	69.1842	0.0619308	9.59664	0.00194934	0.226751	8.95919	9.84495	0.529162	68	114	57	95	64	124	9	136	ENSG00000140983	D:chr16:671000:+	A:chr16:671083:+	E	0.226751	RI:R	RHOT2	RHOT2	ENSG00000140983	RHOT2	16	668086	674174	p13.3	1	ras homolog family member T2 [Source:HGNC Symbol;Acc:HGNC:21169]
92220	293060	289.958	0.0610209	9.57794	0.00196929	0.226762	13.4455	12.3168	-0.649852	425	456	251	452	224	401	53	457	ENSG00000075415	D:chr12:98598035:+	A:chr12:98598522:+	J	0.226762	RI:E	SLC25A3	SLC25A3	ENSG00000075415	SLC25A3	12	98593591	98606379	q23.1	1	solute carrier family 25 member 3 [Source:HGNC Symbol;Acc:HGNC:10989]
113294	362561	19.2732	0.0622419	9.56452	0.00198374	0.226762	6.93206	5.73091	-0.807212	39	51	16	36	13	28	1	10	ENSG00000140983	D:chr16:671000:+	A:chr16:671083:+	J	0.226762	RI:E	RHOT2	RHOT2	ENSG00000140983	RHOT2	16	668086	674174	p13.3	1	ras homolog family member T2 [Source:HGNC Symbol;Acc:HGNC:21169]
92220	293065	36.7683	0.0611388	9.56177	0.00198672	0.226762	7.00536	8.45188	0.905888	24	33	22	32	30	51	7	148	ENSG00000075415	D:chr12:98598035:+	A:chr12:98598522:+	E	0.226762	RI:R	SLC25A3	SLC25A3	ENSG00000075415	SLC25A3	12	98593591	98606379	q23.1	1	solute carrier family 25 member 3 [Source:HGNC Symbol;Acc:HGNC:10989]
113309	362590	10.9263	0.0352556	9.55217	0.00199713	0.226762	4.34447	5.61721	0.963994	6	14	6	7	10	18	7	20	ENSG00000103266	D:chr16:680684:+	A:chr16:681152:+	(E|J)E	0.226762	RI:R_A3SS:P	STUB1	STUB1	ENSG00000103266	STUB1	16	680224	682870	p13.3	1	STIP1 homology and U-box containing protein 1 [Source:HGNC Symbol;Acc:HGNC:11427]
50015	159726	6.24819	0.117067	9.55173	0.00199761	0.226762	3.33511	5.04758	1.45192	2	8	5	4	5	15	1	20	ENSG00000112473	S:chr6:33202255:+	A:chr6:33202263:+	E	0.226762	AS	SLC39A7	SLC39A7	ENSG00000112473	SLC39A7	6	33200445	33204439	p21.32	1	solute carrier family 39 member 7 [Source:HGNC Symbol;Acc:HGNC:4927]
128759	414275	15.313	0.0402438	9.54956	0.00199997	0.226762	6.43652	5.24868	-0.827339	25	25	23	30	3	20	1	19	ENSG00000108641	D:chr17:19343790:-	E:chr17:19340921:-	JE	0.226762	ALE	B9D1	B9D1	ENSG00000108641	B9D1	17	19337554	19378182	p11.2	-1	B9 domain containing 1 [Source:HGNC Symbol;Acc:HGNC:24123]
51862	165208	164.681	0.0182736	9.54411	0.00200592	0.226762	11.1364	11.577	0.25629	98	351	175	141	186	184	86	123	ENSG00000112531	D:chr6:163566795:+	E:chr6:163570145:+	(E|J)E	0.226762	ALE	QKI	QKI	ENSG00000112531	QKI	6	163414000	163578596	q26	1	QKI, KH domain containing RNA binding [Source:HGNC Symbol;Acc:HGNC:21100]
122015	392103	82.2138	0.135866	9.54167	0.00200859	0.226762	8.59326	10.1234	0.915373	65	44	33	48	94	86	65	166	ENSG00000108963	D:chr17:2041181:+	A:chr17:2041481:+	E	0.226762	RI:R	DPH1	DPH1	ENSG00000108963	DPH1	17	2030110	2043430	p13.3	1	diphthamide biosynthesis 1 [Source:HGNC Symbol;Acc:HGNC:3003]
80704	255127	142.07	0.0878993	9.54121	0.0020091	0.226762	11.6713	10.4616	-0.705756	268	213	78	318	81	219	31	151	ENSG00000167770	D:chr11:63996648:+	A:chr11:63996857:+	J	0.226762	RI:E_A3SS:D	OTUB1	OTUB1	ENSG00000167770	OTUB1	11	63985853	64001811	q13.1	1	OTU deubiquitinase, ubiquitin aldehyde binding 1 [Source:HGNC Symbol;Acc:HGNC:23077]
115964	371270	27.4086	0.316957	9.54034	0.00201005	0.226762	8.28308	5.9406	-1.51134	39	50	30	55	16	35	6	23	ENSG00000102931	D:chr16:57245405:+	A:chr16:57246080:+	J	0.226762	A3SS:D	ARL2BP	ARL2BP	ENSG00000102931	ARL2BP	16	57245098	57253635	q13	1	ADP ribosylation factor like GTPase 2 binding protein [Source:HGNC Symbol;Acc:HGNC:17146]
115964	371269	27.236	0.316961	9.54023	0.00201017	0.226762	5.28906	7.63031	1.56815	6	6	18	8	31	13	35	31	ENSG00000102931	D:chr16:57245405:+	A:chr16:57246080:+	JE	0.226762	A3SS:P	ARL2BP	ARL2BP	ENSG00000102931	ARL2BP	16	57245098	57253635	q13	1	ADP ribosylation factor like GTPase 2 binding protein [Source:HGNC Symbol;Acc:HGNC:17146]
80704	255126	51.4917	0.0879803	9.53369	0.00201734	0.226762	7.85161	9.17173	0.805618	41	68	24	48	80	72	22	86	ENSG00000167770	D:chr11:63996648:+	A:chr11:63996857:+	(E|J)E	0.226762	RI:R_A3SS:P	OTUB1	OTUB1	ENSG00000167770	OTUB1	11	63985853	64001811	q13.1	1	OTU deubiquitinase, ubiquitin aldehyde binding 1 [Source:HGNC Symbol;Acc:HGNC:23077]
122015	392102	40.0718	0.136023	9.53274	0.00201838	0.226762	8.87291	7.29026	-0.978987	46	57	41	75	41	51	5	61	ENSG00000108963	D:chr17:2041181:+	A:chr17:2041481:+	J	0.226762	RI:E	DPH1	DPH1	ENSG00000108963	DPH1	17	2030110	2043430	p13.3	1	diphthamide biosynthesis 1 [Source:HGNC Symbol;Acc:HGNC:3003]
43283	137927	15.3684	0.124107	9.5233	0.00202879	0.226762	6.48505	5.06333	-0.996816	17	42	18	37	5	16	2	15	ENSG00000153113	D:chr5:96722698:+	A:chr5:96727489:+	J	0.226762	SE:S	CAST	CAST	ENSG00000153113	CAST	5	96525267	96779595	q15	1	calpastatin [Source:HGNC Symbol;Acc:HGNC:1515]
71409	227234	3845.17	0.018135	9.51361	0.00203953	0.226762	19.4575	18.9745	-0.27486	2151	3418	2852	2914	5354	4338	2315	6429	ENSG00000137154	S:chr9:19380254:-	A:chr9:19376651:-	E(J|E(E|J))E(E|J)EJEJ	0.226762	AS	RPS6	RPS6	ENSG00000137154	RPS6	9	19375715	19380254	p22.1	-1	ribosomal protein S6 [Source:HGNC Symbol;Acc:HGNC:10429]
112160	358938	84.0385	0.211747	9.50859	0.00204512	0.226762	10.8231	8.83493	-1.17974	84	146	76	119	55	136	21	144	ENSG00000140400	D:chr15:75358704:-	A:chr15:75358618:-	J	0.226762	RI:E	MAN2C1	MAN2C1	ENSG00000140400	MAN2C1	15	75353611	75368630	q24.2	-1	mannosidase alpha class 2C member 1 [Source:HGNC Symbol;Acc:HGNC:6827]
71409	227235	110.473	0.0181546	9.50657	0.00204737	0.226762	9.49645	10.2468	0.444524	34	84	42	70	156	121	86	226	ENSG00000137154	S:chr9:19376839:-	A:chr9:19376651:-	E	0.226762	AS	RPS6	RPS6	ENSG00000137154	RPS6	9	19375715	19380254	p22.1	-1	ribosomal protein S6 [Source:HGNC Symbol;Acc:HGNC:10429]
32236	102488	8.28247	0.103441	9.50488	0.00204927	0.226762	5.18656	4.05695	-0.893631	15	8	9	7	7	13	3	7	ENSG00000172053	D:chr3:49097134:-	A:chr3:49096079:-	EJ	0.226762	A5SS:P	QARS	QARS	ENSG00000172053	QARS	3	49095932	49105135	p21.31	-1	glutaminyl-tRNA synthetase [Source:HGNC Symbol;Acc:HGNC:9751]
112160	358939	48.7105	0.211889	9.50222	0.00205223	0.226762	6.83276	8.85498	1.26264	11	40	8	27	122	140	3	122	ENSG00000140400	D:chr15:75358704:-	A:chr15:75358618:-	E	0.226762	RI:R	MAN2C1	MAN2C1	ENSG00000140400	MAN2C1	15	75353611	75368630	q24.2	-1	mannosidase alpha class 2C member 1 [Source:HGNC Symbol;Acc:HGNC:6827]
43283	137928	10.7427	0.124636	9.50142	0.00205313	0.226762	4.17477	5.73536	1.18801	5	15	6	9	17	8	8	12	ENSG00000153113	D:chr5:96722698:+	A:chr5:96727489:+	(J|EJ|JE)EJ	0.226762	SE:I	CAST	CAST	ENSG00000153113	CAST	5	96525267	96779595	q15	1	calpastatin [Source:HGNC Symbol;Acc:HGNC:1515]
88593	280832	20.5339	0.137486	9.49033	0.00206558	0.227114	5.75861	7.16061	0.935008	15	35	10	26	22	21	11	34	ENSG00000182934	D:chr11:126267549:-	A:chr11:126267335:-	E	0.227114	RI:R	SRPRA	SRPRA	ENSG00000182934	SRPRA	11	126262919	126269144	q24.2	-1	SRP receptor alpha subunit [Source:HGNC Symbol;Acc:HGNC:11307]
25777	80746	66.2255	0.123206	9.48511	0.00207146	0.227114	8.49122	9.78259	0.775955	84	65	35	64	63	81	39	101	ENSG00000176946	S:chr2:241637449:-	A:chr2:241606473:-	EJEJ	0.227114	AS	THAP4	THAP4	ENSG00000176946	THAP4	2	241584405	241637449	q37.3	-1	THAP domain containing 4 [Source:HGNC Symbol;Acc:HGNC:23187]
88593	280831	17.7747	0.137638	9.48473	0.00207189	0.227114	6.82073	5.38383	-0.982009	27	45	19	47	4	21	0	21	ENSG00000182934	D:chr11:126267549:-	A:chr11:126267335:-	J	0.227114	RI:E	SRPRA	SRPRA	ENSG00000182934	SRPRA	11	126262919	126269144	q24.2	-1	SRP receptor alpha subunit [Source:HGNC Symbol;Acc:HGNC:11307]
51862	165209	14.5854	0.0186509	9.47414	0.00208389	0.227403	6.30105	4.91045	-0.989138	7	45	26	21	8	14	3	10	ENSG00000112531	D:chr6:163566795:+	E:chr6:163578596:+	JE	0.227403	ALE	QKI	QKI	ENSG00000112531	QKI	6	163414000	163578596	q26	1	QKI, KH domain containing RNA binding [Source:HGNC Symbol;Acc:HGNC:21100]
106785	341481	6.49207	0.0571456	9.47322	0.00208493	0.227403	3.66273	4.49656	0.713651	8	7	4	4	15	6	3	4	ENSG00000126215	D:chr14:103708522:-	A:chr14:103707215:-	J	0.227403	RI:E	XRCC3	XRCC3	ENSG00000126215	XRCC3	14	103697609	103715504	q32.33	-1	X-ray repair cross complementing 3 [Source:HGNC Symbol;Acc:HGNC:12830]
25777	80745	14.5298	0.123896	9.4534	0.00210758	0.229301	6.43038	4.86446	-1.11077	29	18	22	27	2	21	2	12	ENSG00000176946	S:chr2:241617501:-	A:chr2:241606473:-	EJ	0.229301	AS	THAP4	THAP4	ENSG00000176946	THAP4	2	241584405	241637449	q37.3	-1	THAP domain containing 4 [Source:HGNC Symbol;Acc:HGNC:23187]
98781	314863	21.0971	0.0435015	9.44135	0.00212147	0.23024	6.97505	6.32805	-0.425754	19	45	19	50	12	24	3	36	ENSG00000121741	D:chr13:20036909:+	A:chr13:20051441:+	JE	0.23024		ZMYM2	ZMYM2	ENSG00000121741	ZMYM2	13	19958670	20091829	q12.11	1	zinc finger MYM-type containing 2 [Source:HGNC Symbol;Acc:HGNC:12989]
149108	479884	251.031	0.0124291	9.39599	0.0021746	0.235422	12.6643	12.2705	-0.227245	371	386	148	400	201	301	106	285	ENSG00000171703	D:chr20:64069821:+	A:chr20:64070260:+	J	0.235422	RI:E	TCEA2	TCEA2	ENSG00000171703	TCEA2	20	64049836	64072347	q13.33	1	transcription elongation factor A2 [Source:HGNC Symbol;Acc:HGNC:11614]
158323	507901	25.1578	0.38373	9.38877	0.00218319	0.235769	7.64438	5.99462	-1.078	45	54	9	68	6	24	12	12	ENSG00000184368	D:chrX:20024951:-	E:chrX:20006713:-	JEJEJEJEJEJEJE	0.235769	AE	MAP7D2	MAP7D2	ENSG00000184368	MAP7D2	X	20006713	20116917	p22.12	-1	MAP7 domain containing 2 [Source:HGNC Symbol;Acc:HGNC:25899]
149108	479885	65.5694	0.012455	9.38382	0.00218909	0.235823	8.74473	9.40056	0.394442	78	63	40	78	80	83	31	91	ENSG00000171703	D:chr20:64069821:+	A:chr20:64070260:+	E	0.235823	RI:R	TCEA2	TCEA2	ENSG00000171703	TCEA2	20	64049836	64072347	q13.33	1	transcription elongation factor A2 [Source:HGNC Symbol;Acc:HGNC:11614]
80392	254183	23.6662	0.057597	9.36104	0.00221647	0.237909	6.98717	6.66632	-0.20901	13	80	27	45	15	40	3	15	ENSG00000110108	S:chr11:60913874:+	A:chr11:60919686:+	EJ	0.237909	AS	TMEM109	TMEM109	ENSG00000110108	TMEM109	11	60913874	60923443	q12.2	1	transmembrane protein 109 [Source:HGNC Symbol;Acc:HGNC:28771]
73397	232956	331.163	0.0212901	9.35475	0.00222409	0.237909	13.3027	12.8075	-0.284865	255	511	262	210	238	509	262	225	ENSG00000107331	D:chr9:137010620:-	A:chr9:137010371:-	J	0.237909	RI:E	ABCA2	ABCA2	ENSG00000107331	ABCA2	9	137007227	137028922	q34.3	-1	ATP binding cassette subfamily A member 2 [Source:HGNC Symbol;Acc:HGNC:32]
73397	232957	266.871	0.0212917	9.35418	0.00222477	0.237909	12.0851	12.5998	0.297203	105	323	213	102	222	502	231	213	ENSG00000107331	D:chr9:137010620:-	A:chr9:137010371:-	E	0.237909	RI:R	ABCA2	ABCA2	ENSG00000107331	ABCA2	9	137007227	137028922	q34.3	-1	ATP binding cassette subfamily A member 2 [Source:HGNC Symbol;Acc:HGNC:32]
75463	239085	144.758	0.0394611	9.32455	0.00226104	0.241198	11.305	11.0112	-0.171202	167	251	129	263	93	211	31	220	ENSG00000166275	D:chr10:102862932:+	A:chr10:102863730:+	E	0.241198	RI:R	BORCS7	BORCS7	ENSG00000166275	BORCS7	10	102854223	102864961	q24.32	1	BLOC-1 related complex subunit 7 [Source:HGNC Symbol;Acc:HGNC:23516]
115413	369431	588.106	0.0934582	9.31514	0.00227268	0.241581	15.1569	13.9962	-0.664239	396	719	426	651	578	631	326	1069	ENSG00000089280	D:chr16:31190398:+	A:chr16:31190742:+	J	0.241581	RI:E	FUS	FUS	ENSG00000089280	FUS	16	31180110	31194871	p11.2	1	FUS RNA binding protein [Source:HGNC Symbol;Acc:HGNC:4010]
6156	18578	17.4126	0.0391797	9.31042	0.00227854	0.241581	6.35311	5.33917	-0.705578	12	81	23	13	5	18	6	6	ENSG00000184144	D:chr1:205058356:+	A:chr1:205058568:+	J	0.241581	RI:E	CNTN2	CNTN2	ENSG00000184144	CNTN2	1	205042937	205078499	q32.1	1	contactin 2 [Source:HGNC Symbol;Acc:HGNC:2172]
90458	286985	32.2306	0.0226776	9.29556	0.0022971	0.241581	7.17513	7.94355	0.483921	29	45	23	51	28	56	10	52	ENSG00000110844	D:chr12:49642675:+	A:chr12:49642930:+	J	0.241581	A3SS:D	PRPF40B	PRPF40B	ENSG00000110844	PRPF40B	12	49568218	49644666	q13.12	1	pre-mRNA processing factor 40 homolog B [Source:HGNC Symbol;Acc:HGNC:25031]
115413	369432	29.8247	0.0938064	9.28974	0.00230441	0.241581	5.96175	7.43936	0.971449	5	26	5	16	35	24	18	117	ENSG00000089280	D:chr16:31190398:+	A:chr16:31190742:+	E	0.241581	RI:R	FUS	FUS	ENSG00000089280	FUS	16	31180110	31194871	p11.2	1	FUS RNA binding protein [Source:HGNC Symbol;Acc:HGNC:4010]
158671	508820	91.7826	0.108932	9.28769	0.00230699	0.241581	9.31492	10.484	0.69241	84	107	19	105	135	197	15	227	ENSG00000187243	D:chrX:52066865:-	A:chrX:52066453:-	E	0.241581	RI:R	MAGED4B	MAGED4B	ENSG00000187243	MAGED4B	X	52061827	52069248	p11.22	-1	MAGE family member D4B [Source:HGNC Symbol;Acc:HGNC:22880]
158671	508819	90.9784	0.108933	9.28764	0.00230706	0.241581	10.6488	9.48404	-0.688036	123	163	25	246	38	192	3	183	ENSG00000187243	D:chrX:52066865:-	A:chrX:52066453:-	J	0.241581	RI:E	MAGED4B	MAGED4B	ENSG00000187243	MAGED4B	X	52061827	52069248	p11.22	-1	MAGE family member D4B [Source:HGNC Symbol;Acc:HGNC:22880]
90458	286984	25.5476	0.0227363	9.28715	0.00230766	0.241581	7.47812	6.6163	-0.555401	36	42	32	56	24	27	0	31	ENSG00000110844	D:chr12:49642675:+	A:chr12:49642930:+	JE	0.241581	A3SS:P	PRPF40B	PRPF40B	ENSG00000110844	PRPF40B	12	49568218	49644666	q13.12	1	pre-mRNA processing factor 40 homolog B [Source:HGNC Symbol;Acc:HGNC:25031]
6156	18579	12.7161	0.0394504	9.28624	0.00230882	0.241581	5.01631	6.10302	0.775107	12	44	8	3	8	28	5	11	ENSG00000184144	D:chr1:205058356:+	A:chr1:205058568:+	E	0.241581	RI:R	CNTN2	CNTN2	ENSG00000184144	CNTN2	1	205042937	205078499	q32.1	1	contactin 2 [Source:HGNC Symbol;Acc:HGNC:2172]
142591	459531	14.6272	0.0266429	9.27236	0.00232637	0.242837	6.25623	5.4381	-0.568944	9	29	18	26	9	21	3	22	ENSG00000076924	D:chr19:7627728:-	A:chr19:7627440:-	J	0.242837	RI:E	XAB2	XAB2	ENSG00000076924	XAB2	19	7619525	7629565	p13.2	-1	XPA binding protein 2 [Source:HGNC Symbol;Acc:HGNC:14089]
107521	343852	60.0284	0.0226904	9.26513	0.00233559	0.243218	9.10361	8.55198	-0.333649	90	105	55	54	62	70	29	27	ENSG00000166140	D:chr15:40813417:+	A:chr15:40813713:+	J	0.243218	RI:E	ZFYVE19	ZFYVE19	ENSG00000166140	ZFYVE19	15	40807086	40815084	q15.1	1	zinc finger FYVE-type containing 19 [Source:HGNC Symbol;Acc:HGNC:20758]
35806	113966	18.7729	0.0455273	9.25475	0.00234886	0.244019	5.92952	6.78873	0.575857	10	32	13	21	17	26	5	51	ENSG00000214135	D:chr3:197615564:-	E:chr3:197578213:-	JE(JE|JEJEJEJE)	0.244019	AE	NA	NA	NA	NA	NA	NA	NA	NA	NA	NA
113098	361950	198.401	0.019525	9.24035	0.0023674	0.244174	12.0261	11.7752	-0.145301	310	224	116	335	241	220	74	199	ENSG00000161981	D:chr16:55882:+	A:chr16:56539:+	J	0.244174	SE:S_RI:E_A5SS:D_A3SS:D	SNRNP25	SNRNP25	ENSG00000161981	SNRNP25	16	53010	57669	p13.3	1	small nuclear ribonucleoprotein U11/U12 subunit 25 [Source:HGNC Symbol;Acc:HGNC:14161]
142591	459532	8.02926	0.0270972	9.23326	0.00237658	0.244174	4.02947	5.20979	0.934346	3	13	5	5	10	19	2	18	ENSG00000076924	D:chr19:7627728:-	A:chr19:7627440:-	E	0.244174	RI:R	XAB2	XAB2	ENSG00000076924	XAB2	19	7619525	7629565	p13.2	-1	XPA binding protein 2 [Source:HGNC Symbol;Acc:HGNC:14089]
107521	343853	17.2562	0.0229373	9.23248	0.0023776	0.244174	5.28897	6.36398	0.749418	12	26	6	13	20	29	14	11	ENSG00000166140	D:chr15:40813417:+	A:chr15:40813713:+	E	0.244174	RI:R	ZFYVE19	ZFYVE19	ENSG00000166140	ZFYVE19	15	40807086	40815084	q15.1	1	zinc finger FYVE-type containing 19 [Source:HGNC Symbol;Acc:HGNC:20758]
82561	261129	25.6408	0.0390319	9.22934	0.00238167	0.244174	7.12145	6.51383	-0.396122	17	9	76	39	14	17	1	37	ENSG00000137691	D:chr11:102081281:+	E:chr11:102084560:+	JE	0.244174	AE	C11orf70	C11orf70	ENSG00000137691	C11orf70	11	102047443	102084560	q22.1	1	chromosome 11 open reading frame 70 [Source:HGNC Symbol;Acc:HGNC:28188]
63453	201692	106.718	0.0334341	9.22908	0.00238202	0.244174	10.4187	10.0837	-0.197338	99	132	94	89	94	140	66	120	ENSG00000104679	S:chr8:23290469:+	A:chr8:23291361:+	EJ	0.244174	AS	R3HCC1	R3HCC1	ENSG00000104679	R3HCC1	8	23270120	23296279	p21.3	1	R3H domain and coiled-coil containing 1 [Source:HGNC Symbol;Acc:HGNC:27329]
129991	418338	210.066	0.07165	9.22625	0.0023857	0.244174	12.1062	12.0519	-0.0313911	287	279	117	383	153	291	64	360	ENSG00000168259	D:chr17:41988732:-	A:chr17:41987905:-	JE	0.244174	A3SS:P	DNAJC7	DNAJC7	ENSG00000168259	DNAJC7	17	41976433	42021376	q21.2	-1	DnaJ heat shock protein family (Hsp40) member C7 [Source:HGNC Symbol;Acc:HGNC:12392]
61455	195669	1582.45	0.00877807	9.2194	0.00239464	0.244174	17.0291	16.7633	-0.151493	956	1451	1083	990	1625	1821	1317	2061	ENSG00000166925	D:chr7:100467552:-	A:chr7:100467168:-	J	0.244174	A3SS:D	TSC22D4	TSC22D4	ENSG00000166925	TSC22D4	7	100463359	100479279	q22.1	-1	TSC22 domain family member 4 [Source:HGNC Symbol;Acc:HGNC:21696]
31889	101398	52.3237	0.300984	9.21591	0.00239921	0.244174	8.55052	8.82178	0.164637	53	50	52	82	66	70	8	97	ENSG00000088727	D:chr3:47275325:-	E:chr3:47275228:-	E	0.244174	AE	KIF9	KIF9	ENSG00000088727	KIF9	3	47228026	47283451	p21.31	-1	kinesin family member 9 [Source:HGNC Symbol;Acc:HGNC:16666]
61455	195670	169.225	0.00878455	9.21485	0.00240059	0.244174	10.631	11.0837	0.264676	63	118	94	88	158	193	164	272	ENSG00000166925	D:chr7:100467552:-	A:chr7:100467168:-	JE	0.244174	A3SS:P	TSC22D4	TSC22D4	ENSG00000166925	TSC22D4	7	100463359	100479279	q22.1	-1	TSC22 domain family member 4 [Source:HGNC Symbol;Acc:HGNC:21696]
7763	23651	5.55626	0.0197109	9.19993	0.00242025	0.245287	3.51453	5.07647	1.30004	11	10	2	9	1	13	0	13	ENSG00000097021	S:chr1:6385813:-	A:chr1:6349866:-	EJ	0.245287	AFE	ACOT7	ACOT7	ENSG00000097021	ACOT7	1	6264269	6394391	p36.31	-1	acyl-CoA thioesterase 7 [Source:HGNC Symbol;Acc:HGNC:24157]
10014	30279	118.952	0.12733	9.19803	0.00242276	0.245287	11.3012	10.0185	-0.751796	131	214	155	143	51	207	19	194	ENSG00000116729	D:chr1:68137780:-	E:chr1:68125358:-	JE	0.245287	ALE	WLS	WLS	ENSG00000116729	WLS	1	68098473	68233120	p31.3	-1	wntless Wnt ligand secretion mediator [Source:HGNC Symbol;Acc:HGNC:30238]
154133	495971	75.1049	0.0184941	9.1863	0.00243834	0.246005	9.01444	9.67626	0.395775	59	91	44	53	61	123	39	162	ENSG00000100416	D:chr22:46355588:+	A:chr22:46355990:+	E	0.246005	RI:R	TRMU	TRMU	ENSG00000100416	TRMU	22	46330875	46357340	q13.31	1	tRNA 5-methylaminomethyl-2-thiouridylate methyltransferase [Source:HGNC Symbol;Acc:HGNC:25481]
10014	30269	24.4133	0.127643	9.18115	0.00244521	0.246005	5.89191	7.35689	0.967404	15	26	12	14	31	33	16	44	ENSG00000116729	D:chr1:68137780:-	E:chr1:68098473:-	JE	0.246005	ALE	WLS	WLS	ENSG00000116729	WLS	1	68098473	68233120	p31.3	-1	wntless Wnt ligand secretion mediator [Source:HGNC Symbol;Acc:HGNC:30238]
154133	495968	50.1658	0.0185153	9.18002	0.00244672	0.246005	8.85186	8.07645	-0.473564	58	84	42	46	44	68	23	59	ENSG00000100416	D:chr22:46355588:+	A:chr22:46355990:+	J	0.246005	RI:E	TRMU	TRMU	ENSG00000100416	TRMU	22	46330875	46357340	q13.31	1	tRNA 5-methylaminomethyl-2-thiouridylate methyltransferase [Source:HGNC Symbol;Acc:HGNC:25481]
113306	362585	30.8279	0.0724699	9.16572	0.0024659	0.246771	7.72934	6.68522	-0.66793	71	42	19	61	8	27	14	25	ENSG00000103269	D:chr16:677559:+	A:chr16:677639:+	J	0.246771	RI:E	RHBDL1	RHBDL1	ENSG00000103269	RHBDL1	16	675666	678268	p13.3	1	rhomboid like 1 [Source:HGNC Symbol;Acc:HGNC:10007]
113306	362586	24.5986	0.0725692	9.15766	0.00247679	0.246771	6.34803	7.42906	0.702641	46	21	7	30	32	41	10	25	ENSG00000103269	D:chr16:677559:+	A:chr16:677639:+	E	0.246771	RI:R	RHBDL1	RHBDL1	ENSG00000103269	RHBDL1	16	675666	678268	p13.3	1	rhomboid like 1 [Source:HGNC Symbol;Acc:HGNC:10007]
129684	417228	45.6983	0.0618789	9.15192	0.00248458	0.246771	8.74276	7.92536	-0.501113	85	100	27	92	23	58	7	60	ENSG00000067191	D:chr17:39177350:-	E:chr17:39173456:-	JE	0.246771	AE	CACNB1	CACNB1	ENSG00000067191	CACNB1	17	39173456	39197703	q12	-1	calcium voltage-gated channel auxiliary subunit beta 1 [Source:HGNC Symbol;Acc:HGNC:1401]
113098	361951	6.01564	0.0205146	9.15042	0.00248661	0.246771	3.27329	4.67051	1.22472	6	5	0	6	11	12	3	8	ENSG00000161981	D:chr16:55882:+	A:chr16:56539:+	(E|J)E(E|J)	0.246771	SE:I_RI:R_A5SS:P_A3SS:P	SNRNP25	SNRNP25	ENSG00000161981	SNRNP25	16	53010	57669	p13.3	1	small nuclear ribonucleoprotein U11/U12 subunit 25 [Source:HGNC Symbol;Acc:HGNC:14161]
125939	405233	576.611	0.00480667	9.15037	0.00248668	0.246771	14.4676	14.2942	-0.0992691	641	542	256	586	509	667	415	827	ENSG00000087191	D:chr17:63831425:+	A:chr17:63831506:+	J	0.246771	RI:E	PSMC5	PSMC5	ENSG00000087191	PSMC5	17	63827152	63832026	q23.3	1	proteasome 26S subunit, ATPase 5 [Source:HGNC Symbol;Acc:HGNC:9552]
125939	405234	88.2614	0.00481779	9.14266	0.00249718	0.246771	9.1176	9.59307	0.28426	75	63	30	68	90	100	79	123	ENSG00000087191	D:chr17:63831425:+	A:chr17:63831506:+	E	0.246771	RI:R	PSMC5	PSMC5	ENSG00000087191	PSMC5	17	63827152	63832026	q23.3	1	proteasome 26S subunit, ATPase 5 [Source:HGNC Symbol;Acc:HGNC:9552]
7922	24035	82.2357	0.0352715	9.14039	0.00250028	0.246771	9.85555	9.21935	-0.37905	76	84	42	66	91	108	52	131	ENSG00000116670	D:chr1:11676046:-	A:chr1:11675731:-	J	0.246771	RI:E	MAD2L2	MAD2L2	ENSG00000116670	MAD2L2	1	11674480	11691650	p36.22	-1	MAD2 mitotic arrest deficient-like 2 (yeast) [Source:HGNC Symbol;Acc:HGNC:6764]
147682	475766	454.429	0.0852368	9.13792	0.00250365	0.246771	13.7697	12.6057	-0.669236	1539	814	332	1197	31	410	13	227	ENSG00000132639	D:chr20:10284772:+	A:chr20:10296925:+	JEJ	0.246771	MXE	SNAP25	SNAP25	ENSG00000132639	SNAP25	20	10218830	10307418	p12.2	1	synaptosome associated protein 25 [Source:HGNC Symbol;Acc:HGNC:11132]
147682	475767	258.107	0.0852473	9.13685	0.00250512	0.246771	11.8451	13.0188	0.67747	443	656	119	735	60	425	9	317	ENSG00000132639	D:chr20:10284772:+	A:chr20:10296925:+	JEJ	0.246771	MXE	SNAP25	SNAP25	ENSG00000132639	SNAP25	20	10218830	10307418	p12.2	1	synaptosome associated protein 25 [Source:HGNC Symbol;Acc:HGNC:11132]
58376	186171	6.22884	0.0734377	9.13172	0.00251215	0.246908	4.75	3.83163	-0.760483	5	17	2	20	3	2	1	15	ENSG00000128578	D:chr7:129483046:+	E:chr7:129488399:+	JE	0.246908	AE	STRIP2	STRIP2	ENSG00000128578	STRIP2	7	129434433	129488399	q32.1	1	striatin interacting protein 2 [Source:HGNC Symbol;Acc:HGNC:22209]
68469	218619	34.7919	0.0355752	9.12026	0.00252794	0.247903	7.87238	7.43376	-0.275125	54	62	32	53	24	37	10	42	ENSG00000104522	D:chr8:143616567:-	A:chr8:143616220:-	J	0.247903	RI:E_A3SS:D	TSTA3	TSTA3	ENSG00000104522	TSTA3	8	143612618	143618048	q24.3	-1	tissue specific transplantation antigen P35B [Source:HGNC Symbol;Acc:HGNC:12390]
148555	478327	27.0622	0.0311763	9.10612	0.00254756	0.248634	7.54771	6.97051	-0.368125	27	62	22	62	22	48	2	29	ENSG00000064601	D:chr20:45891762:+	A:chr20:45891916:+	J	0.248634	RI:E	CTSA	CTSA	ENSG00000064601	CTSA	20	45890144	45898820	q13.12	1	cathepsin A [Source:HGNC Symbol;Acc:HGNC:9251]
7922	24036	18.2789	0.0355461	9.10371	0.00255092	0.248634	5.0613	6.26942	0.854115	5	9	6	12	19	31	12	52	ENSG00000116670	D:chr1:11676046:-	A:chr1:11675731:-	E	0.248634	RI:R	MAD2L2	MAD2L2	ENSG00000116670	MAD2L2	1	11674480	11691650	p36.22	-1	MAD2 mitotic arrest deficient-like 2 (yeast) [Source:HGNC Symbol;Acc:HGNC:6764]
129684	417230	9.78434	0.062722	9.10261	0.00255245	0.248634	4.30817	5.63307	1.00502	5	12	2	19	8	14	5	22	ENSG00000067191	D:chr17:39177350:-	E:chr17:39177136:-	E	0.248634	AE	CACNB1	CACNB1	ENSG00000067191	CACNB1	17	39173456	39197703	q12	-1	calcium voltage-gated channel auxiliary subunit beta 1 [Source:HGNC Symbol;Acc:HGNC:1401]
150537	484512	47.6361	0.0142062	9.09291	0.00256602	0.248901	8.32628	8.77177	0.271385	76	54	27	74	32	67	9	113	ENSG00000101198	S:chr20:63254540:-	A:chr20:63250072:-	EJ	0.248901	AFE	NKAIN4	NKAIN4	ENSG00000101198	NKAIN4	20	63240784	63272694	q13.33	-1	Na+/K+ transporting ATPase interacting 4 [Source:HGNC Symbol;Acc:HGNC:16191]
132551	427107	13.6596	0.049719	9.09251	0.00256658	0.248901	5.8926	5.25135	-0.456224	21	52	5	44	3	12	0	16	ENSG00000181523	D:chr17:80215033:-	A:chr17:80214765:-	J	0.248901	A3SS:D	SGSH	SGSH	ENSG00000181523	SGSH	17	80206716	80220923	q25.3	-1	N-sulfoglucosamine sulfohydrolase [Source:HGNC Symbol;Acc:HGNC:10818]
15901	48363	24.9984	0.049875	9.08054	0.00258344	0.249982	7.24924	6.35992	-0.580423	43	50	41	47	5	36	0	21	ENSG00000005448	D:chr2:74422375:+	A:chr2:74422870:+	J	0.249982	RI:E	WDR54	WDR54	ENSG00000005448	WDR54	2	74421678	74425755	p13.1	1	WD repeat domain 54 [Source:HGNC Symbol;Acc:HGNC:25770]
